# Supplementary material for: Nuclear m6A reader YTHDC1 regulates alternative polyadenylation and splicing during mouse oocyte development
Source: PLoS Genet. 2018 May 25;14(5):e1007412. doi: 10.1371/journal.pgen.1007412 (PMC5991768; doi:10.1371/journal.pgen.1007412)
Supplement: S1 Table — (XLSX) [file pgen.1007412.s009.xlsx]

## Sheet: S1 Table
S1 Table. Sequence reads of six oocyte RNA-seq libraries (3 wild-type and 3 Ythdc1 cKO).
				Mapped				Unmapped
Sample	Total reads	Average length (base)	Average mapped length (base)	Unique	Unique(%)	Multi Loci	Too many loci	Mismatches(%)	TooShort(%)
WT1	51689181	299	288.59	39970646	77.33	2259733	332894	0	16.97
WT2	43822549	299	290.17	34849299	79.52	1926157	357837	0	14.72
WT3	50070564	299	289.55	39162516	78.21	2368183	433019	0	15.6
cKO1	53910729	299	288.32	42412819	78.67	2045329	128149	0	16.65
cKO2	61837333	299	288.74	48351561	78.19	2544761	105707	0	16.99
cKO3	48303905	299	288.72	38332916	79.36	1925683	92386	0	16.06
	309634261
