# Supplementary material for: Nuclear m6A reader YTHDC1 regulates alternative polyadenylation and splicing during mouse oocyte development
Source: PLoS Genet. 2018 May 25;14(5):e1007412. doi: 10.1371/journal.pgen.1007412 (PMC5991768; doi:10.1371/journal.pgen.1007412)
Supplement: S3 Table — (XLSX) [file pgen.1007412.s011.xlsx]

## Sheet: S3 Table MAJIQ_WT-KO_DeltaPSI
S3 Table. MAJIQ-identified local splicing variants (LSVs) between wild-type and Ythdc1-deficient oocytes from 6-week-old females.
#Gene Name	Gene ID	LSV ID	E(dPSI) per LSV junction	P(|E(dPSI)|>=0.20) per LSV junction	WT E(PSI)	KO E(PSI)	LSV Type	A5SS	A3SS	ES	Num. Junctions	Num. Exons	De Novo Junctions?	chr	strand	Junctions coords	Exons coords	Exons Alternative Start	Exons Alternative End	IR coords
Ap3d1	ENSMUSG00000020198	ENSMUSG00000020198:80717699-80717930:target	-0.203975016953;0.203975016953	0.813897416014;0.813897416014	0.975;0.025	0.776;0.224	s|1e1.1o1|1e2.1o1	FALSE	FALSE	TRUE	2	3	1	chr10	-	80716619-80717699;80716012-80717699	80715871-80716012;80716474-80716619;80717699-80717930	;;	;;
Fam98a	ENSMUSG00000002017	ENSMUSG00000002017:75537086-75538861:source	-0.302214953968;3.63236767165e-08;-2.82597408068e-08;0.200213228796;0.00312947309704;4.54722334811e-08	0.999999886711;2.97439022167e-17;2.97437648586e-17;0.860891159389;3.71855717009e-17;2.9743953775e-17	0.975;0.025;0.025;0.025;0.025;0.025	0.680;0.025;0.025;0.220;0.054;0.025	t|1e1.2o2|2e2.4o6|3e2.5o6|4e2.1o6|4e2.2o6|4e2.3o6	TRUE	TRUE	TRUE	6	3	1	chr17	-	75538861-75538947;75538308-75538366;75537752-75538021;75537413-75538729;75537413-75538579;75537413-75538408	75537086-75538861;75538947-75539114	;	;
Fam220a	ENSMUSG00000083012	ENSMUSG00000083012:143562731-143564531:target	0.00920853532564;-0.238480328566;0.204235939955;0.0392504271792;-0.0247697346205	2.43913670589e-07;0.80463081363;0.760981796105;2.85040958122e-05;0.0144658903821	0.025;0.841;0.037;0.025;0.117	0.074;0.590;0.241;0.094;0.025	t|1e2.1o2|2e1.1o1|2e2.1o2|3e3.1o1|4e4.1o3	TRUE	TRUE	TRUE	5	5	1	chr5	+	143551541-143562731;143549134-143562757;143551541-143562757;143558467-143563435;143564089-143564299	143548706-143549134;143551409-143551938;143551409-143551938;143558457-143558467;143562731-143564531	;;;;	;;;;
A630010A05Rik	ENSMUSG00000075395	ENSMUSG00000075395:14618457-14618903:source	0.226487450011;-0.226487450011	0.923475497927;0.923475497927	0.025;0.975	0.246;0.754	s|1e1.1o1|2e1.1o1	TRUE	TRUE	FALSE	2	2	1	chr16	+	14618744-14621263;14618903-14621263	14618457-14618903;14621263-14621300;14621263-14621300	;;	;;
Ppfibp1	ENSMUSG00000016487	ENSMUSG00000016487:147016222-147016393:source	0.280754947838;-0.280754947838	0.98117698874;0.98117698874	0.111;0.889	0.385;0.615	s|1e1.1o1|1e2.1o1	FALSE	FALSE	TRUE	2	3	0	chr6	+	147016393-147016861;147016393-147019034	147016222-147016393;147016861-147017445;147019034-147019181	;;	;;
Ppfibp1	ENSMUSG00000016487	ENSMUSG00000016487:147019034-147019181:target	-0.242028715619;0.242028715619	0.915955423338;0.915955423338	0.932;0.068	0.696;0.304	t|1e1.1o1|1e2.1o2	FALSE	FALSE	TRUE	2	3	0	chr6	+	147016393-147019034;147016893-147019034	147016222-147016393;147016861-147017445;147019034-147019181	;;	;;
Kif24	ENSMUSG00000028438	ENSMUSG00000028438:41464710-41464887:target	-5.03283480452e-08;-2.11588917059e-06;0.524410515584;-0.525850056242	2.09818219868e-17;5.37141830906e-15;0.999999999325;0.999999999527	0.025;0.025;0.316;0.671	0.025;0.025;0.828;0.159	s|1e1.1o1|1e2.1o1|1e3.1o1|1e4.1o1	FALSE	FALSE	TRUE	4	5	0	chr4	-	41462437-41464710;41455362-41464710;41429411-41464710;41428982-41464710	41428345-41428982;41429267-41429411;41454390-41455362;41462375-41462437;41464710-41464887	;;;;	;;;;
Kif24	ENSMUSG00000028438	ENSMUSG00000028438:41429267-41429411:source	0.215597112056;-3.26050164554e-06;-0.134929155892;-0.00387738533598	0.716880387101;1.93440803393e-10;0.319577453129;0.000767192070596	0.655;0.025;0.218;0.123	0.876;0.025;0.058;0.067	t|1e0|1e1.1o1|1e2.1o1|1e3.1o1|1e4.1o1	FALSE	FALSE	TRUE	4	5	1	chr4	-	41429411-41464710;41429411-41462375;41429411-41453418;41429411-41441930	41429267-41429411;41441930-41441940;41453418-41453428;41462375-41462437;41464710-41464887	;;;;	;;;;
Kif24	ENSMUSG00000028438	ENSMUSG00000028438:41428345-41428982:source	-0.404674280164;0.404674280164	0.999998027615;0.999998027615	0.514;0.486	0.119;0.881	t|1e1.1o1|1e2.1o1	FALSE	FALSE	TRUE	2	3	0	chr4	-	41428982-41464710;41428982-41429267	41428345-41428982;41429267-41429411;41464710-41464887	;;	;;
Wdr60	ENSMUSG00000042050	ENSMUSG00000042050:116262539-116263025:target	0.229891569382;-0.00653145748395;-0.164787044616	0.783616081377;0.00129655659946;0.438430079473	0.685;0.109;0.207	0.912;0.048;0.034	s|1e1.1o1|2e1.1o1|3e1.1o1	TRUE	TRUE	FALSE	3	2	1	chr12	-	116257474-116262851;116257474-116262587;116257474-116262539	116257421-116257474;116257421-116257474;116257421-116257474;116262539-116263025	;;;	;;;
Spata21	ENSMUSG00000045004	ENSMUSG00000045004:141102974-141103481:source	-0.313737201706;0.246867605475;1.5943256625e-05;0.0126201338545	0.99624863762;0.876648670408;1.7729986349e-05;1.51255181014e-12	0.383;0.351;0.239;0.029	0.077;0.593;0.239;0.082	s|1e2.1o2|2e1.1o2|2e2.2o2|3e1.1o2	TRUE	TRUE	TRUE	4	3	1	chr4	+	141103426-141104828;141103431-141103955;141103431-141104830;141103481-141103955	141102974-141103481;141103955-141104043;141103955-141104043;141104828-141104967;141104828-141104967	;;;;	;;;;
Pja1	ENSMUSG00000034403	ENSMUSG00000034403:99465734-99467582:source	0.301204156467;7.80677537706e-16;6.01842280664e-08;-0.333752092428	0.999999999937;2.93022380883e-18;2.93038739508e-18;1.0	0.025;0.025;0.025;0.975	0.319;0.025;0.025;0.650	t|1e1.1o1|2e1.1o1|3e1.1o1|i	TRUE	TRUE	FALSE	3	2	1	chrX	-	99467582-99468123;99467573-99468123;99466111-99468123;99467582-99467583	99465734-99467582;99467583-99468122;99468123-99468600;99468123-99468600;99468123-99468600	;;;;	;;;;	(99467583, 99468122)
Pja1	ENSMUSG00000034403	ENSMUSG00000034403:99468123-99468600:target	0.594127587267;-2.46890869639e-08;0.000959932908011;-0.655100762444	1.0;6.60799732522e-18;9.15848034521e-18;1.0	0.048;0.025;0.025;0.948	0.627;0.025;0.047;0.309	s|1e1.1o3|1e1.2o3|1e1.3o3|i	FALSE	TRUE	FALSE	3	2	1	chrX	-	99467582-99468123;99467573-99468123;99466111-99468123;99468122-99468123	99465734-99467582;99465734-99467582;99465734-99467582;99467583-99468122;99468123-99468600	;;;;	;;;;	(99467583, 99468122)
Nptn	ENSMUSG00000032336	ENSMUSG00000032336:58623687-58623855:target	0.245869128539;-0.245869128539	0.941669402033;0.941669402033	0.633;0.367	0.873;0.127	t|1e1.1o1|1e2.1o1	FALSE	FALSE	TRUE	2	3	0	chr9	+	58582526-58623687;58619010-58623687	58582240-58582526;58618663-58619010;58623687-58623855	;;	;;
Reln	ENSMUSG00000042453	ENSMUSG00000042453:22286893-22287003:source	0.333894146243;-0.333894146243	0.998830366372;0.998830366372	0.642;0.358	0.967;0.033	t|1e1.1o1|1e2.1o1	FALSE	FALSE	TRUE	2	3	1	chr5	-	22287003-22344180;22287003-22305612	22286893-22287003;22305612-22305622;22344180-22344702	;;	;;
Trrap	ENSMUSG00000045482	ENSMUSG00000045482:144853440-144853624:source	-0.217120768029;0.217120768029	0.816287012309;0.816287012309	0.237;0.763	0.026;0.974	s|1e1.1o1|1e2.1o1	FALSE	FALSE	TRUE	2	3	1	chr5	+	144853624-144854048;144853624-144856887	144853440-144853624;144854048-144854125;144856887-144857090	;;	;;
Smim11	ENSMUSG00000051989	ENSMUSG00000051989:92312862-92313041:target	-0.432541832317;0.000482827175765;7.93935099243e-05;0.352545998276	0.999999999998;4.24259140686e-18;3.14602264717e-18;0.999994524516	0.748;0.025;0.025;0.249	0.326;0.038;0.028;0.593	t|1e0|1e1.1o2|1e2.1o1|1e3.1o1|1e4.1o1	FALSE	FALSE	TRUE	4	5	1	chr16	+	92310969-92312862;92312474-92312862;92312627-92312862;92312732-92312862	92310801-92311424;92312464-92312474;92312617-92312627;92312722-92312732;92312862-92313041	;;;;	;;;;
Epb4.1l3	ENSMUSG00000024044	ENSMUSG00000024044:69288851-69289985:target	0.293892859815;-0.2607422161;-0.000352021820799	0.989324370242;0.952211411402;3.8841613564e-18	0.375;0.582;0.037	0.661;0.328;0.025	t|1e1.1o1|1e2.1o1|1e3.1o1	FALSE	FALSE	TRUE	3	4	1	chr17	+	69287337-69288851;69287728-69288851;69288102-69288851	69287257-69287337;69287612-69287728;69287923-69288102;69288851-69289985	;;;	;;;
Epb4.1l3	ENSMUSG00000024044	ENSMUSG00000024044:69287257-69287337:source	-0.307179400666;0.307179400666	0.987988976475;0.987988976475	0.603;0.397	0.303;0.697	s|1e1.1o1|1e2.1o1	FALSE	FALSE	TRUE	2	3	1	chr17	+	69287337-69287612;69287337-69288851	69287257-69287337;69287612-69287728;69288851-69289985	;;	;;
Use1	ENSMUSG00000002395	ENSMUSG00000002395:71368850-71368998:source	0.322908852023;-0.322908852023	0.971498693847;0.971498693847	0.104;0.896	0.419;0.581	s|1e1.1o2|1e1.2o2	FALSE	TRUE	FALSE	2	2	1	chr8	+	71368877-71369129;71368877-71369132	71368850-71368998;71369129-71369303;71369129-71369303	;;	;;
Tanc2	ENSMUSG00000053580	ENSMUSG00000053580:105673420-105673491:target	0.455020006951;-0.455020006951	0.999999985585;0.999999985585	0.531;0.469	0.975;0.025	t|1e1.1o1|1e2.1o1	FALSE	FALSE	TRUE	2	3	1	chr11	+	105625124-105673420;105655681-105673420	105625035-105625124;105655671-105655681;105673420-105673491	;;	;;
Tanc2	ENSMUSG00000053580	ENSMUSG00000053580:105713382-105713453:source	0.000123570307593;-0.295394004115;0.285386353531	1.05550241187e-10;0.988282494887;0.976275038875	0.028;0.334;0.638	0.033;0.046;0.917	s|1e1.1o1|1e2.1o1|i	FALSE	FALSE	TRUE	2	3	1	chr11	+	105713453-105758922;105713453-105776806;105713453-105713454	105713382-105713453;105713454-105713539;105758922-105759032;105776806-105776954	;;;	;;;	(105713454, 105713539)
Tanc2	ENSMUSG00000053580	ENSMUSG00000053580:105776806-105776954:target	-0.208665404278;0.204848313409;0.000137519984192	0.811126683391;0.711180331621;2.11560193491e-10	0.229;0.701;0.071	0.026;0.901;0.076	t|1e1.1o1|1e2.1o1|1e3.1o1	FALSE	FALSE	TRUE	3	4	1	chr11	+	105713453-105776806;105713564-105776806;105759032-105776806	105713382-105713453;105713540-105713564;105758922-105759032;105776806-105776954	;;;	;;;
Prex2	ENSMUSG00000048960	ENSMUSG00000048960:11285057-11285159:target	0.226983847189;-0.226983847189	0.924984135506;0.924984135506	0.707;0.293	0.928;0.072	t|1e1.1o1|1e2.1o1	FALSE	FALSE	TRUE	2	3	0	chr1	+	11266159-11285057;11284167-11285057	11265969-11266159;11283993-11284167;11285057-11285159	;;	;;
Msl2	ENSMUSG00000066415	ENSMUSG00000066415:101075880-101075997:source	-0.265633370995;0.0815534869186;0.133751044778	0.962041393996;0.00102453907825;0.244226558177	0.933;0.025;0.064	0.674;0.113;0.213	s|1e2.1o1|2e1.1o1|2e2.1o1	TRUE	TRUE	TRUE	3	3	1	chr9	+	101075956-101100571;101075997-101100299;101075997-101100571	101075880-101075997;101100299-101100465;101100571-101104800;101100571-101104800	;;;	;;;
Vmp1	ENSMUSG00000018171	ENSMUSG00000018171:86643233-86643665:source	0.238684911812;-0.238684911812	0.959890273983;0.959890273983	0.742;0.258	0.975;0.025	t|1e1.1o1|1e2.1o1	FALSE	FALSE	TRUE	2	3	1	chr11	-	86643665-86661123;86643665-86648108	86643233-86643665;86648108-86648118;86661123-86661233	;;	;;
Zfp57	ENSMUSG00000036036	ENSMUSG00000036036:37007738-37007950:target	-0.191190730382;-0.00743939977838;9.77222668211e-10;0.238216509517	0.603593615004;1.29062772985e-07;2.93023522665e-18;0.951130963773	0.927;0.071;0.025;0.025	0.740;0.025;0.025;0.257	t|1e1.3o5|2e1.3o5|3e1.3o5|i	TRUE	TRUE	FALSE	3	2	1	chr17	+	37006194-37007738;37006194-37007741;37006194-37007874;37007737-37007738	37006050-37006248;37006050-37006248;37006050-37006248;37007606-37007737;37007738-37007950	;;;;	;;;;	(37007606, 37007737)
Zfp57	ENSMUSG00000036036	ENSMUSG00000036036:37003464-37003814:target	-0.373154684326;0.373154684326	0.999498563632;0.999498563632	0.924;0.076	0.560;0.440	t|1e1.3o4|i	FALSE	FALSE	FALSE	1	2	1	chr17	+	37003315-37003464;37003463-37003464	37003038-37003341;37003342-37003463;37003464-37003814	;;	;;	(37003342, 37003463)
Anxa7	ENSMUSG00000021814	ENSMUSG00000021814:20479284-20480133:target	0.250000230174;-0.304147951784;0.00135778171595	0.707685821209;0.853486816009;0.000129575292512	0.496;0.446;0.059	0.793;0.129;0.078	s|1e1.1o1|2e1.1o1|3e1.1o1	TRUE	TRUE	FALSE	3	2	1	chr14	-	20473329-20479895;20473329-20479780;20473329-20479284	20473275-20473329;20473275-20473329;20473275-20473329;20479284-20480133	;;;	;;;
Ppp3cb	ENSMUSG00000021816	ENSMUSG00000021816:20507671-20508721:target	0.293598256513;-0.293598256513	0.92745051371;0.92745051371	0.657;0.343	0.944;0.056	s|1e1.2o2|1e2.1o1|2e0	TRUE	FALSE	TRUE	2	3	0	chr14	-	20503276-20508624;20501662-20508624	20499364-20501662;20503247-20503770;20507671-20508721	;;	;;
Ppp3cb	ENSMUSG00000021816	ENSMUSG00000021816:20499364-20501662:source	-0.228831914357;0.228831914357	0.78939868476;0.78939868476	0.263;0.737	0.039;0.961	t|1e1.1o2|1e2.1o1	FALSE	FALSE	TRUE	2	3	0	chr14	-	20501662-20508624;20501662-20503247	20499364-20501662;20503247-20503770;20507671-20508721	;;	;;
Brwd1	ENSMUSG00000022914	ENSMUSG00000022914:95992092-95993977:source	0.115228130516;0.101792516317;0.0550166453359;-0.223132963974;-0.136351072936;-0.0326927411751;0.111117865983	0.000167697047523;5.62607912714e-06;2.24999202269e-14;0.863551271119;0.0220427762844;1.24213070988e-11;0.00024647792035	0.025;0.025;0.025;0.729;0.158;0.076;0.025	0.137;0.125;0.081;0.511;0.025;0.025;0.134	t|1e1.1o9|1e1.2o9|1e1.3o9|1e1.5o9|1e1.6o9|1e1.7o9|1e2.1o1	TRUE	FALSE	TRUE	7	3	1	chr16	-	95993977-96003278;95993977-96002606;95993977-96002526;95993977-96002434;95993977-96002278;95993977-96002267;95993977-95994209	95992092-95993977;95994209-95994367;95999271-96003354;95999271-96003354;95999271-96003354;95999271-96003354;95999271-96003354;95999271-96003354	;;;;;;;	;;;;;;;
Brwd1	ENSMUSG00000022914	ENSMUSG00000022914:95999271-96003354:target	0.112260702061;0.100442830266;0.0545932024592;7.83060964031e-05;0.0883736244912;-0.238893022044;-0.137581872977;-0.0338101229257;-1.98815616666e-15	9.60429373882e-05;3.86293806252e-06;1.66461617259e-14;3.14306696809e-18;1.48345591795e-07;0.932875649487;0.0312026854983;6.09706872606e-12;2.93022380884e-18	0.025;0.025;0.025;0.025;0.025;0.735;0.159;0.077;0.025	0.135;0.124;0.081;0.028;0.114;0.502;0.025;0.025;0.025	s|1e3.1o1|2e3.1o1|3e3.1o1|4e0|5e2.1o2|5e2.2o2|5e3.1o1|6e3.1o1|7e3.1o1|8e1.2o2|9e0	TRUE	TRUE	TRUE	9	4	1	chr16	-	95993977-96003278;95993977-96002606;95993977-96002526;95994367-96002434;95994279-96002434;95993977-96002434;95993977-96002278;95993977-96002267;95999869-96000209	95992092-95993977;95992092-95993977;95992092-95993977;95992092-95993977;95992092-95993977;95992092-95993977;95994209-95994367;95994209-95994367;95999271-96003354	;;;;;;;;	;;;;;;;;
Mocs1	ENSMUSG00000064120	ENSMUSG00000064120:49454030-49454790:target	-2.42333381844e-06;0.388638063084;-0.38610635342	2.85527049742e-11;0.999436462735;0.999319944054	0.025;0.124;0.872	0.025;0.503;0.495	t|1e1.1o1|1e2.1o2|1e2.2o2	TRUE	FALSE	TRUE	3	3	0	chr17	+	49452331-49454030;49452842-49454030;49452857-49454030	49452211-49452331;49452795-49452857;49452795-49452857;49454030-49454790	;;;	;;;
Stk4	ENSMUSG00000018209	ENSMUSG00000018209:164117930-164118369:target	-2.78987474483e-05;-0.575596025266;0.60015361689;-1.37431275264e-09	3.91081236167e-16;1.0;1.0;2.93022780439e-18	0.026;0.773;0.201;0.025	0.025;0.212;0.786;0.025	t|1e3.1o1|2e3.1o1|3e1.1o1|3e2.1o1	TRUE	TRUE	TRUE	4	4	1	chr2	+	164116860-164117930;164116860-164117946;164100596-164117969;164110288-164117969	164100410-164100596;164110201-164110288;164116496-164116860;164116496-164116860;164117930-164118369	;;;;	;;;;
Stk4	ENSMUSG00000018209	ENSMUSG00000018209:164117930-164118369:source	-0.465855788472;0.465855788472	0.999999333448;0.999999333448	0.595;0.405	0.141;0.859	s|1e1.1o1|2e2.1o2|3e0	TRUE	FALSE	TRUE	2	3	1	chr2	+	164118014-164118499;164118126-164151673	164117930-164118369;164118499-164118509;164151673-164155524	;;	;;
Zc3h18	ENSMUSG00000017478	ENSMUSG00000017478:122386862-122386946:source	0.215664355254;-0.215664355254	0.758416730628;0.758416730628	0.270;0.730	0.483;0.517	s|1e1.1o1|1e2.1o1	FALSE	FALSE	TRUE	2	3	0	chr8	+	122386946-122387693;122386946-122397818	122386862-122386946;122387693-122389744;122397818-122397966	;;	;;
Tpra1	ENSMUSG00000002871	ENSMUSG00000002871:88910341-88910401:source	-0.205802236193;0.205802236193	0.748913645434;0.748913645434	0.975;0.025	0.774;0.226	s|1e1.1o1|1e2.1o1	FALSE	FALSE	TRUE	2	3	1	chr6	+	88910401-88910548;88910401-88910797	88910341-88910401;88910548-88910650;88910797-88910949	;;	;;
Rnf44	ENSMUSG00000034928	ENSMUSG00000034928:54684338-54684488:source	0.216328507295;-0.000430991001711;0.042827340731;-0.325192610609;-2.09970744808e-07	0.789368462112;3.08945402522e-07;0.0674578514319;0.998482387941;9.6913713502e-15	0.165;0.091;0.351;0.391;0.025	0.378;0.079;0.470;0.074;0.025	t|1e0|1e1.1o1|1e2.1o1|1e3.1o1|1e4.1o1|1e5.1o1|2e0	FALSE	TRUE	TRUE	5	6	0	chr13	-	54684488-54693729;54684488-54688172;54684488-54688031;54684488-54687494;54684488-54687089	54684338-54684488;54687089-54687253;54687494-54687808;54688031-54688094;54688172-54688274;54693729-54693907	;;;;;	;;;;;
RP24-144E8.1	ENSMUSG00000100572	ENSMUSG00000100572:69276125-69276195:target	-0.256881702727;0.222108992367;0.00095963947817	0.906315963508;0.782998094155;5.03759540367e-10	0.702;0.278;0.025	0.450;0.499;0.049	s|1e1.1o3|1e1.2o3|2e1.3o3	TRUE	TRUE	FALSE	3	2	1	chr17	-	69275906-69276126;69275891-69276126;69275887-69276125	69275362-69275906;69275362-69275906;69275362-69275906;69276125-69276195	;;;	;;;
Cuta	ENSMUSG00000024194	ENSMUSG00000024194:26938727-26938786:target	0.0113394027859;-0.229563462279;0.196297879967;-0.0109230858684	4.85833958414e-17;0.807989565434;0.642200088446;1.15401022054e-08	0.043;0.877;0.025;0.070	0.084;0.653;0.216;0.036	s|1e1.1o2|1e1.2o2|1e2.1o1|i	FALSE	TRUE	TRUE	3	3	1	chr17	-	26938649-26938727;26938617-26938727;26938467-26938727;26938726-26938727	26938418-26938467;26938572-26938649;26938572-26938649;26938650-26938726;26938727-26938786	;;;;	;;;;	(26938650, 26938726)
Cuta	ENSMUSG00000024194	ENSMUSG00000024194:26938884-26939092:source	0.366197490437;-0.366197490437	0.999886850491;0.999886850491	0.148;0.852	0.505;0.495	t|1e1.1o1|1e2.1o1	FALSE	FALSE	TRUE	2	3	0	chr17	-	26939092-26939451;26939092-26939317	26938884-26939092;26939317-26939368;26939451-26939478	;;	;;
Cuta	ENSMUSG00000024194	ENSMUSG00000024194:26938418-26938467:source	8.4320439077e-10;0.206863985487;-2.14762067188e-07;-0.278176577819;2.87274004218e-05	2.93022610125e-18;0.795114409239;2.93080756931e-18;0.993671893055;3.00831652589e-18	0.025;0.025;0.025;0.974;0.025	0.025;0.227;0.025;0.703;0.026	t|1e1.1o1|1e2.1o1|1e3.1o2|1e3.2o2|i	TRUE	FALSE	TRUE	4	4	1	chr17	-	26938467-26938884;26938467-26938727;26938467-26938581;26938467-26938572;26938467-26938468	26938418-26938467;26938468-26938571;26938572-26938649;26938572-26938649;26938727-26938786;26938884-26939092	;;;;;	;;;;;	(26938468, 26938571)
9230110C19Rik	ENSMUSG00000053070	ENSMUSG00000053070:8021672-8022544:source	0.22268673849;-0.22268673849	0.788736927076;0.788736927076	0.139;0.861	0.359;0.641	t|1e1.1o1|1e2.1o1	FALSE	FALSE	TRUE	2	3	1	chr9	-	8022544-8025962;8022544-8023900	8021672-8022544;8023900-8023966;8025962-8026134	;;	;;
Zbtb24	ENSMUSG00000019826	ENSMUSG00000019826:41462279-41462360:target	-0.244228977864;0.244228977864	0.836630559759;0.836630559759	0.265;0.735	0.026;0.974	t|1e1.1o1|1e2.1o1	FALSE	FALSE	TRUE	2	3	1	chr10	+	41455756-41462279;41456615-41462279	41455673-41455756;41456532-41456615;41462279-41462360	;;	;;
Phf1	ENSMUSG00000024193	ENSMUSG00000024193:26936771-26936865:target	0.260065913649;0.383137128392;-0.668257329626;7.77156117238e-16	0.985004377448;1.0;1.0;2.93022380883e-18	0.025;0.025;0.966;0.025	0.279;0.399;0.314;0.025	t|1e1.1o1|1e2.1o1|1e3.1o1|i	FALSE	FALSE	TRUE	3	4	1	chr17	+	26936191-26936771;26936391-26936771;26936680-26936771;26936770-26936771	26936122-26936191;26936287-26936391;26936512-26936680;26936681-26936770;26936771-26936865	;;;;	;;;;	(26936681, 26936770)
Phf1	ENSMUSG00000024193	ENSMUSG00000024193:26936122-26936191:source	-0.325564078607;8.20652639052e-06;0.296225416094	0.995196836056;2.95253329154e-18;0.979436525595	0.968;0.025;0.029	0.651;0.025;0.318	s|1e1.1o1|1e2.1o2|1e3.1o1	FALSE	FALSE	TRUE	3	4	1	chr17	+	26936191-26936287;26936191-26936512;26936191-26936771	26936122-26936191;26936287-26936391;26936512-26936680;26936771-26936865	;;;	;;;
Phf1	ENSMUSG00000024193	ENSMUSG00000024193:26936287-26936391:source	-0.615581965402;-0.00621522444094;0.638825322529;3.29761254676e-08	1.0;3.04035580937e-09;1.0;2.93031344097e-18	0.853;0.097;0.046;0.025	0.253;0.053;0.669;0.025	s|1e0|1e1.1o2|1e1.2o2|1e2.1o1|i	FALSE	TRUE	TRUE	3	3	1	chr17	+	26936391-26936512;26936391-26936523;26936391-26936771;26936391-26936392	26936287-26936391;26936392-26936511;26936512-26936680;26936512-26936680;26936771-26936865	;;;;	;;;;	(26936392, 26936511)
Rnf169	ENSMUSG00000058761	ENSMUSG00000058761:99955467-99955540:source	0.236260600961;-0.0171578010469;-0.0483594978725	0.77849196352;0.0383546662592;0.124936543584	0.156;0.499;0.344	0.409;0.394;0.197	t|1e1.1o1|1e2.1o1|1e3.1o1	FALSE	FALSE	TRUE	3	4	1	chr7	-	99955540-99979972;99955540-99965242;99955540-99960075	99955467-99955540;99960075-99960085;99965242-99965734;99979972-99980458	;;;	;;;
Nos1ap	ENSMUSG00000038473	ENSMUSG00000038473:170302511-170302838:source	0.243197575918;-0.244454072835;2.81968926399e-06	0.854293806646;0.864192476439;6.94397739752e-10	0.712;0.284;0.025	0.953;0.043;0.025	t|1e1.1o4|1e2.1o1|1e3.1o1	FALSE	FALSE	TRUE	3	4	1	chr1	-	170302838-170318738;170302838-170316220;170302838-170306277	170302511-170302838;170306277-170306332;170316220-170316230;170317459-170318890	;;;	;;;
Dner	ENSMUSG00000036766	ENSMUSG00000036766:84369839-84370937:source	-0.914815698053;0.914815698053	1.0;1.0	0.917;0.083	0.025;0.975	t|1e2.1o1|2e1.1o1	FALSE	TRUE	TRUE	2	3	1	chr1	-	84370937-84380892;84370875-84383785	84369839-84370937;84380892-84381048;84383785-84384031	;;	;;
Sytl4	ENSMUSG00000031255	ENSMUSG00000031255:133946448-133947898:target	-0.395914111348;0.395914111348	0.999999809234;0.999999809234	0.514;0.486	0.128;0.872	s|1e1.1o1|1e2.1o1|2e0	TRUE	FALSE	TRUE	2	3	0	chrX	-	133943668-133947737;133938050-133947737	133936385-133938050;133943560-133943668;133946448-133947898	;;	;;
Sytl4	ENSMUSG00000031255	ENSMUSG00000031255:133936385-133938050:source	0.33022632584;-0.33022632584	0.999452627738;0.999452627738	0.389;0.611	0.711;0.289	t|1e1.1o2|1e2.1o1	FALSE	FALSE	TRUE	2	3	0	chrX	-	133938050-133947737;133938050-133940323	133936385-133938050;133940323-133940531;133946448-133947898	;;	;;
RP23-242C19.8	ENSMUSG00000101716	ENSMUSG00000101716:22774891-22775028:source	0.506785706682;-0.506785706682	0.999974688499;0.999974688499	0.480;0.520	0.974;0.026	t|1e0|1e1.1o1|1e2.1o1	FALSE	FALSE	TRUE	2	3	1	chr11	-	22775028-22799378;22775028-22779267	22774891-22775028;22779267-22779525;22799378-22799424	;;	;;
Pik3c2a	ENSMUSG00000030660	ENSMUSG00000030660:116417453-116418581:source	-0.256019373243;0.212403139235;0.00211694555226;-4.86370744519e-13	0.948466676222;0.768986658397;8.46180689401e-18;2.93022381015e-18	0.610;0.327;0.066;0.025	0.360;0.535;0.095;0.025	t|1e0|1e1.1o2|1e2.1o1|1e3.1o1|2e4.1o3	FALSE	TRUE	TRUE	4	5	1	chr7	-	116418581-116443304;116418581-116442591;116418581-116420791;116418465-116418541	116417453-116418581;116420791-116420893;116442591-116442678;116442813-116443458	;;;	;;;
Pik3c2a	ENSMUSG00000030660	ENSMUSG00000030660:116337276-116340223:source	0.298256784088;-0.261787194428;-0.00725662856978	0.99912841942;0.981346126957;2.24467238316e-17	0.419;0.502;0.076	0.710;0.247;0.035	t|1e1.1o1|2e2.1o3|3e2.2o3	TRUE	TRUE	TRUE	3	3	1	chr7	-	116340223-116342152;116338992-116339016;116338986-116339010	116337276-116340223;116342152-116342277	;	;
Kif15	ENSMUSG00000036768	ENSMUSG00000036768:122977840-122978049:source	0.228449928095;-0.228449928095	0.987694533065;0.987694533065	0.025;0.975	0.248;0.752	s|1e1.1o2|1e1.2o2	FALSE	TRUE	FALSE	2	2	1	chr9	+	122978049-122979386;122978049-122979470	122977840-122978049;122979386-122979595;122979386-122979595	;;	;;
Pikfyve	ENSMUSG00000025949	ENSMUSG00000025949:65223505-65223652:source	1.58347705927e-10;-0.249594789338;0.234691459866	2.9302242899e-18;0.993361389829;0.981522207031	0.025;0.930;0.069	0.025;0.687;0.298	s|1e2.1o1|2e1.1o1|2e2.1o1	TRUE	TRUE	TRUE	3	3	1	chr1	+	65223634-65230794;65223652-65224162;65223652-65230794	65223505-65223652;65224162-65226117;65230794-65233284;65230794-65233284	;;;	;;;
Pikfyve	ENSMUSG00000025949	ENSMUSG00000025949:65269873-65269976:target	0.201015426278;-0.201015426278	0.705544720454;0.705544720454	0.038;0.962	0.236;0.764	t|1e1.1o1|1e2.1o1	FALSE	FALSE	TRUE	2	3	1	chr1	+	65267885-65269873;65268874-65269873	65267826-65267885;65268698-65268874;65269873-65269976	;;	;;
Pikfyve	ENSMUSG00000025949	ENSMUSG00000025949:65230794-65233284:target	1.11712262501e-07;0.324483806397;-0.344180068549	2.9305289269e-18;0.999962882431;0.999994508692	0.025;0.082;0.917	0.025;0.398;0.581	t|1e1.1o2|1e1.2o2|1e2.1o2	TRUE	FALSE	TRUE	3	3	1	chr1	+	65223634-65230794;65223652-65230794;65224329-65230794	65223505-65223652;65223505-65223652;65224162-65226117;65230794-65233284	;;;	;;;
Pikfyve	ENSMUSG00000025949	ENSMUSG00000025949:65186683-65186833:source	0.200396665417;-0.200396665417	0.677676558348;0.677676558348	0.143;0.857	0.355;0.645	s|1e1.1o1|2e1.1o1	TRUE	TRUE	FALSE	2	2	0	chr1	+	65186778-65190319;65186833-65190319	65186683-65186833;65190319-65190499;65190319-65190499	;;	;;
Pikfyve	ENSMUSG00000025949	ENSMUSG00000025949:65267826-65267885:source	-0.240396555281;0.240396555281	0.870565015484;0.870565015484	0.955;0.045	0.719;0.281	s|1e1.1o1|1e2.1o1	FALSE	FALSE	TRUE	2	3	1	chr1	+	65267885-65268698;65267885-65269873	65267826-65267885;65268698-65268874;65269873-65269976	;;	;;
9430021M05Rik	ENSMUSG00000054457	ENSMUSG00000054457:162661163-162661426:source	0.132806110291;-0.431040082255;0.270854880215	0.0958057544258;0.999742889965;0.918373104425	0.025;0.883;0.111	0.158;0.463;0.379	s|1e1.1o1|1e2.1o1|1e3.1o3	FALSE	FALSE	TRUE	3	4	1	chr2	+	162661426-162664088;162661426-162665809;162661426-162666389	162661163-162661426;162664088-162664098;162665809-162666024;162666389-162667109	;;;	;;;
Nlrp9a	ENSMUSG00000054102	ENSMUSG00000054102:26562446-26562610:target	7.80609849493e-16;-0.249297389421;0.238198766651	2.93022380883e-18;0.958201893129;0.93197463932	0.025;0.454;0.544	0.025;0.211;0.776	t|1e1.1o1|1e2.3o3|1e3.1o1	FALSE	FALSE	TRUE	3	4	0	chr7	+	26535110-26562446;26558811-26562446;26560839-26562446	26535023-26535110;26557230-26558811;26560675-26560839;26562446-26562610	;;;	;;;
RP23-231H21.2	ENSMUSG00000101801	ENSMUSG00000101801:110835859-110836303:target	-0.334994333014;0.194841191823;0.0498881926256	0.969556390664;0.639392451375;2.87484389205e-05	0.727;0.267;0.026	0.398;0.500;0.101	s|1e1.1o1|1e2.1o1|1e3.1o1|2e0	TRUE	FALSE	TRUE	3	4	1	chr10	-	110813013-110836105;110801510-110836105;110797343-110836105	110797282-110797343;110801173-110801510;110812806-110813013;110835859-110836303	;;;	;;;
Tcf7	ENSMUSG00000000782	ENSMUSG00000000782:52260531-52260626:source	-0.343907405218;0.343907405218	0.999851593566;0.999851593566	0.506;0.494	0.170;0.830	t|1e2.1o1|2e1.1o1	FALSE	TRUE	TRUE	2	3	1	chr11	-	52260626-52260843;52260621-52261513	52260531-52260626;52260843-52260853;52261513-52261624	;;	;;
D16Ertd472e	ENSMUSG00000022864	ENSMUSG00000022864:78547576-78548091:source	0.878242691853;-0.749014205983;-0.0310539102216	1.0;0.999999999985;0.046498937401	0.094;0.755;0.151	0.950;0.025;0.032	t|1e1.1o1|1e2.1o1|1e3.1o1	FALSE	FALSE	TRUE	3	4	1	chr16	-	78548091-78575921;78548091-78560032;78548091-78558864	78547576-78548091;78558864-78558874;78560032-78560042;78575921-78576054	;;;	;;;
Fkbp5	ENSMUSG00000024222	ENSMUSG00000024222:28415869-28416025:source	0.520127043319;-0.37788689357;0.00251374344172;-0.178599630974	0.999999999868;0.999969650832;2.76466659229e-07;0.505249342868	0.193;0.507;0.025;0.279	0.700;0.138;0.058;0.103	t|1e1.1o1|1e2.1o1|1e3.1o1|1e4.1o1	FALSE	FALSE	TRUE	4	5	1	chr17	-	28416025-28428352;28416025-28418441;28416025-28418428;28416025-28418395	28415869-28416025;28418395-28418405;28418428-28418438;28418441-28418451;28428352-28428466	;;;;	;;;;
Plag1	ENSMUSG00000003282	ENSMUSG00000003282:3938214-3938423:target	0.303334150035;-0.303334150035	0.996175802746;0.996175802746	0.602;0.398	0.897;0.103	s|1e1.1o1|1e2.1o1	FALSE	FALSE	TRUE	2	3	1	chr4	-	3915725-3938214;3909002-3938214	3908906-3909002;3915621-3915725;3938214-3938423	;;	;;
Plag1	ENSMUSG00000003282	ENSMUSG00000003282:3908906-3909002:source	-0.2310813248;0.27758743265;-0.00437945414287	0.927873134461;0.986988760312;5.82869243872e-08	0.301;0.589;0.111	0.076;0.860;0.070	t|1e1.1o1|1e2.1o1|1e3.1o2	FALSE	FALSE	TRUE	3	4	1	chr4	-	3909002-3938214;3909002-3915621;3909002-3912420	3908906-3909002;3911857-3912511;3915621-3915725;3938214-3938423	;;;	;;;
Dgkg	ENSMUSG00000022861	ENSMUSG00000022861:22479366-22479426:target	-0.350193347826;0.350193347826	0.991067500047;0.991067500047	0.366;0.634	0.025;0.975	s|1e1.1o1|1e2.1o1	FALSE	FALSE	TRUE	2	3	1	chr16	-	22479242-22479366;22469347-22479366	22468461-22469347;22479232-22479242;22479366-22479426	;;	;;
Dgkg	ENSMUSG00000022861	ENSMUSG00000022861:22500224-22500401:target	-0.237796282906;0.237796282906	0.747806931389;0.747806931389	0.337;0.663	0.083;0.917	s|1e1.1o1|1e2.1o1	FALSE	FALSE	TRUE	2	3	1	chr16	-	22497317-22500224;22482021-22500224	22481901-22482021;22497307-22497317;22500224-22500401	;;	;;
Pcca	ENSMUSG00000041650	ENSMUSG00000041650:122790356-122790454:target	0.266179426646;-0.256587656163;-3.21089559067e-06	0.959177345096;0.938387661218;2.93892499433e-18	0.432;0.547;0.025	0.692;0.297;0.025	t|1e1.2o2|1e2.1o1|1e3.1o1|2e0	FALSE	TRUE	TRUE	3	4	1	chr14	+	122738004-122790356;122752162-122790356;122752746-122790356	122737900-122738004;122752152-122752162;122752736-122752746;122790356-122790454	;;;	;;;
Mdm1	ENSMUSG00000020212	ENSMUSG00000020212:118146595-118146971:source	0.241310564064;-0.214036488773;-0.000102464308407	0.826657848998;0.70726709446;4.09331208757e-08	0.639;0.337;0.030	0.876;0.123;0.025	s|1e1.1o1|1e2.1o2|1e3.1o1	FALSE	FALSE	TRUE	3	4	1	chr10	+	118146971-118147981;118146971-118150789;118146971-118157195	118146595-118146971;118147981-118148115;118150789-118150956;118157195-118157370	;;;	;;;
Snx16	ENSMUSG00000027534	ENSMUSG00000027534:10420740-10420876:target	0.292111425643;-0.292111425643	0.999431986281;0.999431986281	0.688;0.312	0.973;0.027	s|1e1.1o2|1e2.1o1	FALSE	FALSE	TRUE	2	3	0	chr3	-	10420316-10420740;10419223-10420740	10417819-10419223;10420197-10420316;10420740-10420876	;;	;;
Snx16	ENSMUSG00000027534	ENSMUSG00000027534:10417819-10419223:source	-0.255558903413;0.255558903413	0.997437572811;0.997437572811	0.275;0.725	0.025;0.975	t|1e1.1o1|1e2.1o1	FALSE	FALSE	TRUE	2	3	0	chr3	-	10419223-10420740;10419223-10420197	10417819-10419223;10420197-10420316;10420740-10420876	;;	;;
Ston2	ENSMUSG00000020961	ENSMUSG00000020961:91743605-91743878:source	-0.228141755288;-0.000578129666437;0.298153650336;7.77099683661e-16;7.77099683661e-16;-0.00228615892114;-3.28955170181e-12	0.896103298391;4.49689180059e-18;0.999698262917;2.93022380883e-18;2.93022380883e-18;9.12527436398e-18;2.93022381775e-18	0.659;0.041;0.231;0.025;0.025;0.057;0.025	0.437;0.025;0.522;0.025;0.025;0.025;0.025	t|1e1.1o2|1e2.1o1|1e3.1o1|1e4.1o1|1e5.1o1|1e6.1o1|1e7.1o1|2e0	FALSE	TRUE	TRUE	7	8	1	chr12	-	91743878-91786127;91743878-91784402;91743878-91778999;91743878-91770591;91743878-91759275;91743878-91758919;91743878-91745983	91743605-91743878;91745983-91746084;91758919-91758929;91759275-91759285;91770591-91771170;91778999-91779137;91784402-91784458;91785801-91786436	;;;;;;;	;;;;;;;
Zfp26	ENSMUSG00000063108	ENSMUSG00000063108:20445746-20445897:source	0.727985612676;-0.727985612676	1.0;1.0	0.265;0.735	0.975;0.025	t|1e1.1o1|1e2.1o1	FALSE	FALSE	TRUE	2	3	1	chr9	-	20445897-20459547;20445897-20449495	20445746-20445897;20449495-20449505;20459547-20459827	;;	;;
Nxt1	ENSMUSG00000036992	ENSMUSG00000036992:148675282-148676027:target	-0.310150804721;0.310150804721	0.982149296565;0.982149296565	0.482;0.518	0.180;0.820	t|1e1.1o1|1e2.1o1	FALSE	FALSE	TRUE	2	3	0	chr2	+	148672835-148675282;148674598-148675282	148672601-148672835;148674464-148674598;148675282-148676027	;;	;;
Abl2	ENSMUSG00000026596	ENSMUSG00000026596:156641542-156649568:target	-0.0510406027277;-0.159857292385;-2.27247054865e-09;1.174078465e-06;0.228506709132;1.36577570863e-13;-6.90260815438e-12	0.000989846988311;0.190717570327;2.93022996699e-18;2.93341506182e-18;0.99497512069;2.9302238092e-18;2.93022382754e-18	0.787;0.181;0.025;0.025;0.025;0.025;0.025	0.709;0.025;0.025;0.025;0.248;0.025;0.025	t|1e1.1o1|2e2.5o9|3e2.4o9|4e2.1o9|5e2.1o9|5e2.2o9|6e2.7o9	TRUE	TRUE	TRUE	7	3	1	chr1	+	156641229-156641542;156643004-156643029;156642939-156643158;156642532-156644133;156642532-156648846;156642712-156648846;156648782-156649273	156640993-156641229;156641542-156649568	;	;
Abl2	ENSMUSG00000026596	ENSMUSG00000026596:156558786-156559205:source	0.261027335708;-0.261027335708	0.918520272132;0.918520272132	0.586;0.414	0.841;0.159	s|1e1.1o1|1e2.1o1	FALSE	FALSE	TRUE	2	3	0	chr1	+	156559205-156620839;156559205-156622485	156558786-156559205;156620839-156620901;156622485-156622655	;;	;;
Abl2	ENSMUSG00000026596	ENSMUSG00000026596:156641542-156649568:source	0.068200517852;0.84500244928;0.000630089716232;-0.0100843487846;-0.822386192515;-0.000971220434202;-7.74731210694e-05	1.1928614118e-06;1.0;1.00711955254e-16;4.6208137232e-06;1.0;1.95022545625e-09;1.36020137876e-12	0.025;0.026;0.025;0.076;0.827;0.048;0.028	0.098;0.849;0.043;0.025;0.025;0.025;0.025	s|1e1.4o6|1e1.5o6|2e1.5o6|3e0|4e1.3o6|5e1.2o6|6e0|7e1.6o6|8e2.1o1|9e0	TRUE	TRUE	TRUE	7	3	1	chr1	+	156642532-156644133;156642532-156648846;156642712-156648846;156642939-156643158;156643004-156643029;156648782-156649273;156649088-156700215	156641542-156649568;156700215-156700225	;	;
Copz2	ENSMUSG00000018672	ENSMUSG00000018672:96856672-96856940:target	0.572784234239;-0.164936204833;-0.118546899724;-0.28318894852	1.0;0.255391417519;0.0280778644369;0.999984702258	0.345;0.186;0.168;0.301	0.903;0.025;0.049;0.025	t|1e1.1o1|1e2.1o1|1e3.1o1|1e4.1o1	FALSE	FALSE	TRUE	4	5	1	chr11	+	96855333-96856672;96856322-96856672;96856394-96856672;96856589-96856672	96855256-96855333;96856312-96856322;96856384-96856394;96856579-96856589;96856672-96856940	;;;;	;;;;
L2hgdh	ENSMUSG00000020988	ENSMUSG00000020988:69699486-69699617:source	0.577951339612;-0.577951339612	1.0;1.0	0.025;0.975	0.589;0.411	t|1e1.1o1|1e2.1o1	FALSE	FALSE	TRUE	2	3	1	chr12	-	69699617-69701284;69699617-69699863	69699486-69699617;69699863-69699873;69701284-69701441	;;	;;
L2hgdh	ENSMUSG00000020988	ENSMUSG00000020988:69690436-69692496:source	-0.494995917606;0.494995917606	0.999999971103;0.999999971103	0.973;0.027	0.491;0.509	t|1e1.1o1|2e2.1o2	FALSE	TRUE	TRUE	2	3	1	chr12	-	69692496-69699486;69690884-69692391	69690436-69692496;69699486-69699617	;	;
Cpeb3	ENSMUSG00000039652	ENSMUSG00000039652:37139062-37139221:target	-0.244339497876;0.362616789216;-0.0503373761362	0.912613093964;0.998229324949;0.0653203175317	0.274;0.462;0.264	0.036;0.816;0.145	s|1e1.1o1|1e2.1o1|2e2.1o1	TRUE	TRUE	TRUE	3	3	1	chr19	-	37133408-37139131;37126388-37139131;37126388-37139062	37126332-37126388;37126332-37126388;37133398-37133408;37139062-37139221	;;;	;;;
Cul4b	ENSMUSG00000031095	ENSMUSG00000031095:38563663-38564662:source	0.365980231929;-0.365980231929	0.999984907636;0.999984907636	0.133;0.867	0.489;0.511	t|1e0|2e0|3e1.1o3|3e2.1o2|4e0	FALSE	TRUE	TRUE	2	3	1	chrX	-	38564208-38564933;38564208-38564509	38563663-38564662;38564769-38565106	;	;
Chd7	ENSMUSG00000041235	ENSMUSG00000041235:8862490-8862711:target	-0.222893246345;0.222893246345	0.912311403405;0.912311403405	0.294;0.706	0.077;0.923	t|1e1.1o1|1e2.1o1	FALSE	FALSE	TRUE	2	3	1	chr4	+	8858706-8862490;8859486-8862490	8858479-8858706;8859043-8859486;8862490-8862711	;;	;;
Rbm39	ENSMUSG00000027620	ENSMUSG00000027620:156177752-156177906:source	-0.268863374849;0.268863374849	0.883135379211;0.883135379211	0.306;0.694	0.043;0.957	t|1e1.1o1|1e2.1o3|2e0|3e0	FALSE	TRUE	TRUE	2	3	0	chr2	-	156177906-156179177;156177906-156178880	156177752-156177906;156178559-156178952;156179177-156179240	;;	;;
Khdc1c	ENSMUSG00000041722	ENSMUSG00000041722:21369510-21370845:target	-0.269661187677;0.269661187677	0.869330915157;0.869330915157	0.350;0.650	0.082;0.918	t|1e1.2o2|1e2.1o1	FALSE	FALSE	TRUE	2	3	1	chr1	+	21368757-21369510;21369074-21369510	21368331-21368757;21368892-21369074;21369510-21370845	;;	;;
Mfap3	ENSMUSG00000020522	ENSMUSG00000020522:57529469-57533815:target	-0.517160808093;0.248623412117;-1.01098892258e-10;4.68832734263e-07;0.12894031501;-9.91939893857e-11;2.52458913417e-05;-1.01134997896e-10	1.0;0.999992300061;2.930224083e-18;2.93149868818e-18;0.00782920327236;2.93022408818e-18;2.99884500649e-18;2.9302240829e-18	0.975;0.025;0.025;0.025;0.025;0.025;0.025;0.025	0.471;0.267;0.025;0.025;0.151;0.025;0.026;0.025	t|1e1.1o2|2e2.2o7|2e2.3o7|2e2.4o7|3e2.5o7|4e2.5o7|5e2.5o7|6e2.5o7	TRUE	TRUE	TRUE	8	3	1	chr11	+	57528289-57529469;57529830-57531820;57530118-57531820;57530232-57531820;57531896-57533434;57531896-57533521;57531896-57533534;57531896-57533537	57527859-57529089;57529469-57533815	;	;
Rltpr	ENSMUSG00000050357	ENSMUSG00000050357:105697868-105697945:target	0.330411678532;-0.330411678532	0.998135853481;0.998135853481	0.025;0.975	0.347;0.653	t|1e1.1o1|1e2.1o1	FALSE	FALSE	TRUE	2	3	1	chr8	+	105697438-105697868;105697641-105697868	105697217-105697438;105697561-105697641;105697868-105697945	;;	;;
Dnpep	ENSMUSG00000026209	ENSMUSG00000026209:75311766-75311893:source	0.879862527329;-0.879862527329	1.0;1.0	0.117;0.883	0.975;0.025	t|1e1.1o1|i	FALSE	FALSE	FALSE	1	2	1	chr1	-	75311893-75311992;75311893-75311894	75311766-75311893;75311894-75311991;75311992-75312031	;;	;;	(75311894, 75311991)
Cdc25b	ENSMUSG00000027330	ENSMUSG00000027330:131191562-131191721:source	-0.650942612278;0.650942612278	1.0;1.0	0.974;0.026	0.340;0.660	s|1e1.1o1|i	FALSE	FALSE	FALSE	1	2	1	chr2	+	131191721-131191813;131191721-131191722	131191562-131191721;131191722-131191742;131191813-131192102	;;	;;	(131191722, 131191742)
Cdc25b	ENSMUSG00000027330	ENSMUSG00000027330:131191562-131191721:target	0.272478102428;0.0016204139508;-0.320212198957	0.972005885518;3.22268259625e-05;0.974016103788	0.026;0.069;0.924	0.292;0.098;0.610	t|1e2.1o1|2e1.1o1|2e2.1o1	TRUE	TRUE	TRUE	3	3	1	chr2	+	131191386-131191562;131191186-131191596;131191386-131191596	131191145-131191186;131191350-131191386;131191350-131191386;131191562-131191721	;;;	;;;
Arfip2	ENSMUSG00000030881	ENSMUSG00000030881:105639325-105639914:target	-1.56331836693e-05;-0.251080545016;0.251304726156	2.51163086957e-08;0.982365364483;0.98932897444	0.026;0.973;0.026	0.025;0.728;0.271	s|1e1.1o2|1e1.2o2|1e2.2o2	FALSE	TRUE	TRUE	3	3	1	chr7	-	105639189-105639325;105639105-105639325;105638327-105639325	105638209-105638344;105638587-105639189;105638587-105639189;105639325-105639914	;;;	;;;
Arfip2	ENSMUSG00000030881	ENSMUSG00000030881:105638209-105638344:source	-1.05909718758e-05;0.236400044608;-0.236586853968	6.35988245166e-09;0.969847960467;0.964072360437	0.026;0.026;0.973	0.025;0.256;0.743	t|1e2.1o2|2e1.1o1|2e2.1o2	TRUE	TRUE	TRUE	3	3	1	chr7	-	105638344-105639009;105638327-105639325;105638327-105639009	105638209-105638344;105638587-105639189;105638587-105639189;105639325-105639914	;;;	;;;
Lrrc49	ENSMUSG00000047766	ENSMUSG00000047766:60649480-60649801:source	0.415567943742;-0.415567943742	0.999996827094;0.999996827094	0.570;0.430	0.975;0.025	t|1e0|2e0|3e1.1o1|3e2.1o1	FALSE	TRUE	TRUE	2	3	1	chr9	-	60649541-60666289;60649541-60649958	60649480-60649801;60649958-60649968;60666289-60666432	;;	;;
Gm13084	ENSMUSG00000059218	ENSMUSG00000059218:143812122-143812175:target	0.588403576103;-0.00270443306269;-0.543656303704	0.999999999982;6.42205639847e-05;0.999999999425	0.265;0.115;0.620	0.839;0.072;0.090	s|1e1.14o71|1e1.4o71|i	FALSE	TRUE	FALSE	2	2	1	chr4	-	143810857-143812122;143811063-143812122;143812121-143812122	143810000-143811306;143810000-143811306;143812082-143812121;143812122-143812175	;;;	;;;	(143812082, 143812121)
Stxbp5	ENSMUSG00000019790	ENSMUSG00000019790:9784341-9784400:target	-0.395525132964;0.395525132964	0.99792945156;0.99792945156	0.891;0.109	0.505;0.495	s|1e1.1o1|1e2.5o6	FALSE	FALSE	TRUE	2	3	1	chr10	-	9784235-9784341;9778071-9784341	9778021-9780328;9784188-9784235;9784341-9784400	;;	;;
Sbno1	ENSMUSG00000038095	ENSMUSG00000038095:124368702-124374671:source	-0.310275684087;1.81524005564e-06;-9.89057985531e-08;0.245221442157;-9.89061266482e-08	0.999876304715;8.36735311858e-16;8.36776315229e-16;0.982367600006;8.36776315234e-16	0.970;0.025;0.025;0.028;0.025	0.667;0.025;0.025;0.267;0.025	t|1e1.1o1|2e1.1o1|3e2.1o5|4e2.2o5|5e2.3o5	TRUE	TRUE	TRUE	5	3	1	chr5	-	124374671-124376098;124374656-124376098;124374155-124374495;124373672-124374451;124373663-124374448	124368702-124374671;124376098-124376291;124376098-124376291	;;	;;
Lipt1	ENSMUSG00000037216	ENSMUSG00000037216:37874864-37877387:target	0.432901898771;-0.0329641505414;-0.290360653802;-5.19425953655e-05	0.999417183397;0.0795254247549;0.96318928443;8.58564551318e-09	0.168;0.490;0.321;0.028	0.590;0.356;0.038;0.026	t|1e1.1o1|1e2.1o1|1e3.1o2|1e3.2o2	TRUE	FALSE	TRUE	4	4	0	chr1	+	37872031-37874864;37872325-37874864;37872588-37874864;37872645-37874864	37871738-37872031;37872206-37872325;37872374-37872645;37872374-37872645;37874864-37877387	;;;;	;;;;
Eif4h	ENSMUSG00000040731	ENSMUSG00000040731:134621949-134622086:source	0.224881185951;-0.224881185951	0.790186944243;0.790186944243	0.269;0.731	0.494;0.506	t|1e1.1o1|1e2.1o1	FALSE	FALSE	TRUE	2	3	1	chr5	-	134622086-134625366;134622086-134624441	134621949-134622086;134624441-134624500;134625366-134625462	;;	;;
Eif4h	ENSMUSG00000040731	ENSMUSG00000040731:134625366-134625462:target	-0.242468472414;0.242468472414	0.826675573118;0.826675573118	0.708;0.292	0.465;0.535	s|1e1.1o1|1e2.1o1	FALSE	FALSE	TRUE	2	3	1	chr5	-	134624500-134625366;134622086-134625366	134621949-134622086;134624441-134624500;134625366-134625462	;;	;;
Exosc8	ENSMUSG00000027752	ENSMUSG00000027752:54734296-54734802:source	0.329914525186;-0.329914525186	0.964521374586;0.964521374586	0.554;0.446	0.877;0.123	t|1e0|2e0|3e1.1o1|3e2.1o2|4e0	FALSE	TRUE	TRUE	2	3	1	chr3	-	54734332-54735008;54734332-54734677	54734296-54734802;54735008-54735393	;	;
Morf4l2	ENSMUSG00000031422	ENSMUSG00000031422:136739805-136740487:source	-6.47855454969e-07;0.000460144478576;0.220046046547;-0.266138858683;-6.47855454969e-07	9.58145487301e-13;9.5122469563e-13;0.763913355295;0.912647911902;9.58145487301e-13	0.025;0.025;0.185;0.809;0.025	0.025;0.039;0.407;0.547;0.025	t|1e0|2e0|3e1.1o1|3e2.1o1|3e3.1o1|3e4.1o1|3e5.1o1	FALSE	TRUE	TRUE	5	6	0	chrX	-	136739894-136743593;136739894-136742824;136739894-136741393;136739894-136741210;136739894-136740946	136739805-136740487;136740946-136741155;136741210-136741352;136741393-136741661;136742824-136742918;136743593-136743690	;;;;;	;;;;;
Alox12	ENSMUSG00000000320	ENSMUSG00000000320:70246895-70247069:source	0.344434798247;-0.576110310819;0.221167625554	0.996211574786;0.999999999999;0.76391140281	0.174;0.587;0.239	0.510;0.025;0.463	t|1e0|1e1.1o1|2e2.1o1|3e0|3e1.1o1	TRUE	TRUE	TRUE	3	3	1	chr11	-	70247069-70251141;70247064-70247260;70246998-70251141	70246895-70247069;70247260-70247346;70251141-70251245;70251141-70251245	;;;	;;;
Zfp609	ENSMUSG00000040524	ENSMUSG00000040524:65730976-65731201:source	0.569142350691;-0.660829523749;0.048734892249	1.0;1.0;4.26592124299e-07	0.025;0.975;0.025	0.580;0.331;0.088	t|1e1.2o3|1e1.3o3|1e2.1o1	TRUE	FALSE	TRUE	3	3	1	chr9	-	65731201-65795201;65731201-65794622;65731201-65734654	65730976-65731201;65734654-65734664;65794622-65795495;65794622-65795495	;;;	;;;
Inpp4a	ENSMUSG00000026113	ENSMUSG00000026113:37398766-37399557:source	-4.00226909611e-05;-8.79552091336e-10;-0.222704200535;0.240015778479	1.26636294415e-15;2.93022619232e-18;0.910807131339;0.948106758493	0.027;0.025;0.927;0.040	0.025;0.025;0.710;0.274	s|1e1.2o2|1e2.1o1|1e3.1o2|1e3.2o2|2e0	TRUE	TRUE	TRUE	4	4	1	chr1	+	37398920-37399476;37398920-37403449;37398920-37408127;37398920-37410290	37398766-37399557;37403449-37404442;37408127-37410736;37408127-37410736	;;;	;;;
Fbxl3	ENSMUSG00000022124	ENSMUSG00000022124:103095193-103095748:source	0.284258426381;0.00107503403122;6.79004868539e-06;-0.196022160327;-0.0948937359069;-0.00167132113955	0.980117928346;2.25836881793e-15;2.30341866962e-15;0.635202749325;0.114314896716;3.81747865118e-05	0.197;0.025;0.025;0.369;0.255;0.176	0.474;0.049;0.025;0.174;0.126;0.145	t|1e0|2e0|2e1.1o3|2e1.2o3|2e1.3o3|2e2.1o2|2e2.2o2|2e3.1o1	TRUE	TRUE	TRUE	6	4	1	chr14	-	103095541-103099836;103095541-103099821;103095541-103099805;103095541-103099356;103095541-103099162;103095541-103098769	103095193-103095748;103098769-103098999;103099162-103099566;103099162-103099566;103099805-103099885;103099805-103099885;103099805-103099885	;;;;;;	;;;;;;
Serhl	ENSMUSG00000058586	ENSMUSG00000058586:83092335-83092532:source	0.288275620171;-0.132821516038;-0.0176612670796	0.896918519883;0.404278981485;0.00614290887805	0.574;0.316;0.110	0.863;0.120;0.027	s|1e1.1o2|1e2.2o2|1e3.2o2	FALSE	FALSE	TRUE	3	4	1	chr15	+	83092532-83092785;83092532-83097099;83092532-83101644	83092335-83092532;83092785-83092934;83097071-83097191;83101565-83101793	;;;	;;;
Serhl	ENSMUSG00000058586	ENSMUSG00000058586:83089506-83089765:source	0.235834551435;-0.00102830988524;0.00722373814303;-0.29335756907	0.826595871028;3.64886588325e-05;0.00794651683544;0.972609670308	0.133;0.118;0.398;0.351	0.368;0.095;0.471;0.065	s|1e1.1o1|1e2.1o2|1e3.2o2|1e4.2o2	FALSE	FALSE	TRUE	4	5	1	chr15	+	83089765-83092335;83089765-83092785;83089765-83097099;83089765-83101644	83089506-83089765;83092335-83092532;83092785-83092934;83097071-83097191;83101565-83101793	;;;;	;;;;
Serhl	ENSMUSG00000058586	ENSMUSG00000058586:83102934-83103204:target	0.0239242293288;-0.316994281544;0.204594810082	0.0129722914032;0.972202789995;0.644875290859	0.027;0.965;0.027	0.114;0.656;0.230	t|1e1.1o1|1e2.2o3|1e2.3o3	TRUE	FALSE	TRUE	3	3	0	chr15	+	83102340-83102934;83102644-83102934;83102684-83102934	83102299-83102340;83102625-83102684;83102625-83102684;83102934-83103204	;;;	;;;
Serhl	ENSMUSG00000058586	ENSMUSG00000058586:83101565-83101793:target	-0.279821106749;-0.00271483335221;0.00366006741126;0.252362464348;-2.06304479183e-05;6.47861860046e-05	0.951694951524;1.03943406378e-05;0.000999044020151;0.829930419009;2.99824268739e-10;2.70059194548e-11	0.348;0.067;0.150;0.417;0.026;0.025	0.075;0.025;0.201;0.676;0.025;0.028	t|2e1.1o1|2e2.1o1|2e3.1o1|2e4.1o1|2e5.1o1|2e6.1o1	FALSE	FALSE	TRUE	6	7	1	chr15	+	83089765-83101644;83092532-83101644;83092934-83101644;83097191-83101644;83100000-83101644;83100347-83101644	83089506-83089765;83092335-83092532;83092785-83092934;83097071-83097191;83099794-83100000;83100204-83100347;83101565-83101793	;;;;;;	;;;;;;
Sycp2l	ENSMUSG00000038651	ENSMUSG00000038651:41163049-41163145:target	9.06318700446e-09;-0.302293571197;0.285954715759	2.93024922575e-18;0.996735240692;0.99133640406	0.025;0.848;0.151	0.025;0.553;0.429	t|1e2.1o1|2e1.1o1|2e2.1o1	TRUE	TRUE	TRUE	3	3	1	chr13	+	41157517-41163049;41155645-41163072;41157517-41163072	41155519-41155645;41157434-41157517;41157434-41157517;41163049-41163145	;;;	;;;
Sycp2l	ENSMUSG00000038651	ENSMUSG00000038651:41155519-41155645:source	-0.000118831713684;0.000449550765167;0.235248115945;-0.255480465192;0.0130037042471	5.52631248154e-18;3.39158475304e-15;0.924974344775;0.955971265826;1.30967692286e-07	0.030;0.050;0.098;0.747;0.070	0.025;0.061;0.327;0.498;0.121	s|1e1.1o1|1e2.1o1|1e3.1o1|1e4.2o2|1e5.1o1	FALSE	FALSE	TRUE	5	6	1	chr13	+	41155645-41155938;41155645-41156855;41155645-41157434;41155645-41163072;41155645-41171471	41155519-41155645;41155938-41155948;41156855-41156925;41157434-41157517;41163049-41163145;41171471-41171684	;;;;;	;;;;;
Gm11665	ENSMUSG00000086222	ENSMUSG00000086222:104557835-104557845:target	0.25572864224;-0.25572864224	0.98235606203;0.98235606203	0.025;0.975	0.275;0.725	s|1e1.1o1|i	FALSE	FALSE	FALSE	1	2	1	chr11	-	104556950-104557835;104557834-104557835	104556789-104556950;104557778-104557834;104557835-104557845	;;	;;	(104557778, 104557834)
Gm11665	ENSMUSG00000086222	ENSMUSG00000086222:104556789-104556950:source	-0.332697293782;0.00057407962551;0.136214157695;0.140903541987	0.999242878603;8.88417614375e-13;0.0204316802013;0.33226215218	0.584;0.055;0.025;0.360	0.260;0.070;0.158;0.517	t|1e1.1o2|1e1.2o2|1e2.1o1|1e3.1o1	TRUE	FALSE	TRUE	4	4	1	chr11	-	104556950-104558531;104556950-104558522;104556950-104557835;104556950-104557655	104556789-104556950;104557655-104557777;104557835-104557845;104558522-104558620;104558522-104558620	;;;;	;;;;
Sema6a	ENSMUSG00000019647	ENSMUSG00000019647:47276586-47276606:target	0.000850054187511;0.264543832027;-0.164891535301;-0.0192781390864	1.41751604137e-08;0.975863727244;0.523652362959;0.0388317819125	0.025;0.025;0.432;0.561	0.048;0.283;0.220;0.448	s|1e1.1o1|1e2.1o1|1e3.2o2|1e4.1o1	FALSE	FALSE	TRUE	4	5	1	chr18	-	47276469-47276586;47272549-47276586;47270773-47276586;47249584-47276586	47245254-47249584;47270609-47270794;47272539-47272549;47275643-47276469;47276586-47276606	;;;;	;;;;
C030046E11Rik	ENSMUSG00000038658	ENSMUSG00000038658:29604646-29606829:target	0.503060621648;0.180575348101;0.048265587943;0.166463765335;-0.966149876668	1.0;0.496581046377;1.20038273149e-06;0.312577946587;1.0	0.030;0.025;0.025;0.025;0.967	0.521;0.201;0.089;0.187;0.025	t|1e1.2o2|2e1.2o2|3e1.2o2|3e2.1o4|i	TRUE	TRUE	TRUE	4	3	1	chr19	+	29604232-29604646;29604232-29604964;29604232-29606270;29604769-29606270;29604645-29604646	29603861-29604232;29603861-29604232;29603861-29604232;29604233-29604645;29604646-29606829	;;;;	;;;;	(29604233, 29604645)
C030046E11Rik	ENSMUSG00000038658	ENSMUSG00000038658:29603861-29604232:source	0.528368323576;0.229366127132;0.0818452845628;-0.868316632856	0.999999999999;0.9141772482;0.000636405460308;1.0	0.123;0.025;0.025;0.872	0.639;0.249;0.112;0.025	s|1e0|2e1.1o3|2e1.2o3|2e1.3o3|i	TRUE	TRUE	FALSE	3	2	1	chr19	+	29604232-29604646;29604232-29604964;29604232-29606270;29604232-29604233	29603861-29604232;29604233-29604645;29604646-29606829;29604646-29606829;29604646-29606829	;;;;	;;;;	(29604233, 29604645)
Cpeb2	ENSMUSG00000039782	ENSMUSG00000039782:43285719-43289724:target	-0.340371031723;0.281525685093;0.00536049425058	0.998558209151;0.98736748284;5.18174545838e-08	0.958;0.037;0.026	0.626;0.312;0.067	t|1e1.1o1|2e2.1o4|3e2.3o4	TRUE	TRUE	TRUE	3	3	1	chr5	+	43284118-43285719;43285836-43287464;43287608-43289585	43283937-43284118;43285719-43289724	;	;
Zbtb21	ENSMUSG00000046962	ENSMUSG00000046962:97951470-97953093:target	0.52184462577;-0.00438385138127;-0.460100460664	0.99999999953;0.00108889571805;0.999990207368	0.053;0.177;0.768	0.562;0.119;0.320	s|1e1.2o2|1e2.1o2|2e2.1o2	TRUE	TRUE	TRUE	3	3	1	chr16	-	97952009-97952928;97950869-97952928;97950869-97951470	97947435-97950869;97947435-97950869;97951470-97953093	;;	;;
Zbtb21	ENSMUSG00000046962	ENSMUSG00000046962:97951470-97953093:source	-0.00183182721876;-0.13360414775;-0.0298736660788;0.307979826137	6.36047986148e-06;0.158936812598;0.0430082623055;0.998309062427	0.061;0.160;0.726;0.051	0.027;0.025;0.615;0.351	t|1e1.1o2|1e1.2o2|1e2.1o1|2e3.1o2	TRUE	TRUE	TRUE	4	4	1	chr16	-	97953093-97962513;97953093-97962414;97953093-97956758;97952009-97952928	97951470-97953093;97956758-97956900;97962414-97962621;97962414-97962621	;;;	;;;
Mtmr7	ENSMUSG00000039431	ENSMUSG00000039431:40608894-40609016:source	-0.472402975891;0.472402975891	0.999622127567;0.999622127567	0.855;0.145	0.394;0.606	t|1e0|1e1.1o1|1e2.1o1	FALSE	FALSE	TRUE	2	3	0	chr8	-	40609016-40634698;40609016-40626019	40608894-40609016;40626019-40626137;40634698-40634797	;;	;;
Uimc1	ENSMUSG00000025878	ENSMUSG00000025878:55075136-55076000:source	-0.30402699791;-8.44744596445e-09;-8.44744596445e-09;0.0193098384557;0.233534291077	0.9967295283;2.94489820003e-18;2.94489820003e-18;3.79164111619e-12;0.88953832094	0.867;0.025;0.025;0.025;0.130	0.570;0.025;0.025;0.074;0.358	t|1e1.1o3|2e1.2o3|3e1.3o3|4e1.2o3|4e2.1o3	TRUE	TRUE	TRUE	5	3	1	chr13	-	55076000-55076308;55075994-55076302;55075990-55076298;55075458-55076302;55075458-55075756	55075136-55076000;55076298-55076407;55076298-55076407;55076298-55076407;55076298-55076407	;;;;	;;;;
Uimc1	ENSMUSG00000025878	ENSMUSG00000025878:55075136-55076000:target	0.298118640206;-0.296352371842;-2.8613713076e-07	0.977869226689;0.97590900808;1.35441918325e-14	0.184;0.813;0.025	0.475;0.524;0.025	s|1e1.4o4|2e2.1o1|2e3.1o1|3e0	TRUE	FALSE	TRUE	3	4	1	chr13	-	55075458-55075756;55069807-55075258;55060342-55075258	55060266-55060342;55069722-55069807;55075136-55076000	;;	;;
Tbc1d7	ENSMUSG00000021368	ENSMUSG00000021368:43169802-43169947:target	0.374679763245;-0.374679763245	0.999996673381;0.999996673381	0.028;0.972	0.393;0.607	s|1e1.1o1|1e2.1o1	FALSE	FALSE	TRUE	2	3	1	chr13	-	43169250-43169802;43168854-43169802	43168774-43168854;43169118-43169250;43169802-43169947	;;	;;
Pcnp	ENSMUSG00000071533	ENSMUSG00000071533:56015506-56017317:source	-0.248418327018;0.248418327018	0.954001013215;0.954001013215	0.973;0.027	0.730;0.270	t|1e1.1o2|2e2.1o5	FALSE	TRUE	TRUE	2	3	1	chr16	-	56017317-56018472;56016423-56017191	56015506-56017317;56018120-56018527	;	;
Tarbp2	ENSMUSG00000023051	ENSMUSG00000023051:102522424-102522551:source	-0.240821479744;0.240821479744	0.871894754498;0.871894754498	0.962;0.038	0.727;0.273	s|1e0|2e0|2e1.1o1|2e2.1o1	TRUE	FALSE	TRUE	2	3	1	chr15	+	102522551-102522849;102522551-102523185	102522424-102522551;102522849-102523050;102523185-102523219	;;	;;
Tarbp2	ENSMUSG00000023051	ENSMUSG00000023051:102523185-102523219:target	0.233740571533;-0.177807221955;-0.000488280416879	0.862769474603;0.545569054276;3.95808624401e-08	0.033;0.925;0.041	0.261;0.736;0.025	t|1e1.2o2|1e2.2o2|i	FALSE	FALSE	TRUE	2	3	1	chr15	+	102522551-102523185;102523050-102523185;102523184-102523185	102522424-102522551;102522849-102523050;102523051-102523184;102523185-102523219	;;;	;;;	(102523051, 102523184)
Blzf1	ENSMUSG00000026577	ENSMUSG00000026577:164302284-164302720:source	0.315299838065;-0.222287285192;-0.0596830932509	0.999675474995;0.882298903111;0.00186282858308	0.466;0.332;0.202	0.774;0.115;0.120	t|1e1.1o2|1e2.1o2|1e2.2o2	TRUE	FALSE	TRUE	3	3	0	chr1	-	164302720-164306439;164302720-164303904;164302720-164303848	164302284-164302720;164303848-164303924;164303848-164303924;164305202-164306516	;;;	;;;
Blzf1	ENSMUSG00000026577	ENSMUSG00000026577:164305202-164306516:target	-0.301202434368;0.301202434368	0.984405443062;0.984405443062	0.448;0.552	0.154;0.846	s|1e1.1o1|1e2.1o1|2e0	TRUE	FALSE	TRUE	2	3	0	chr1	-	164303924-164306439;164302720-164306439	164302284-164302720;164303848-164303924;164305202-164306516	;;	;;
Nme7	ENSMUSG00000026575	ENSMUSG00000026575:164332612-164332778:target	0.252304532153;0.000447210934102;-0.295728684028	0.883125614701;1.63126969614e-11;0.971068465244	0.278;0.025;0.720	0.526;0.040;0.431	t|1e1.1o2|1e1.2o2|1e2.1o1	TRUE	FALSE	TRUE	3	3	1	chr1	+	164328400-164332612;164328613-164332612;164329417-164332612	164328293-164328613;164328293-164328613;164329407-164329417;164332612-164332778	;;;	;;;
Slc10a7	ENSMUSG00000031684	ENSMUSG00000031684:78531083-78531158:source	0.200227184568;-0.0254850967578;-0.0202463979125	0.637860616201;0.0468355992645;0.0049153206045	0.027;0.868;0.113	0.226;0.750;0.030	s|1e1.1o1|1e2.1o1|1e3.1o1	FALSE	FALSE	TRUE	3	4	1	chr8	+	78531158-78531623;78531158-78578719;78531158-78662987	78531083-78531158;78531623-78531633;78578719-78578757;78662987-78663022	;;;	;;;
Slc10a7	ENSMUSG00000031684	ENSMUSG00000031684:78731609-78734005:target	-0.373313475542;0.373313475542	0.987249669868;0.987249669868	0.925;0.075	0.560;0.440	t|1e1.1o1|2e2.1o2	FALSE	TRUE	TRUE	2	3	1	chr8	+	78729763-78731609;78732149-78732487	78729618-78729763;78731609-78734005	;	;
Ppp2r2a	ENSMUSG00000022052	ENSMUSG00000022052:67038875-67038972:source	0.291014267539;-0.340034197178;0.0198494512223	0.989034092211;0.999901517638;5.67827813935e-17	0.576;0.408;0.025	0.860;0.076;0.070	t|1e1.1o1|1e2.1o1|2e1.1o1	TRUE	TRUE	TRUE	3	3	1	chr14	-	67038972-67070235;67038972-67043419;67038969-67070235	67038875-67038972;67043419-67043429;67070235-67070309;67070235-67070309	;;;	;;;
Gm15507	ENSMUSG00000084847	ENSMUSG00000084847:59957511-59958105:source	0.222087622227;-0.222087622227	0.833544621434;0.833544621434	0.164;0.836	0.380;0.620	t|1e0|1e1.1o2|2e0|2e2.1o1	FALSE	TRUE	TRUE	2	3	0	chr9	-	59958105-59960599;59958101-59959407	59957511-59958105;59959407-59959466;59960596-59960660	;;	;;
Naa50	ENSMUSG00000022698	ENSMUSG00000022698:44152749-44152759:source	0.639556216354;-0.639556216354	1.0;1.0	0.221;0.779	0.844;0.156	s|1e1.1o2|i	FALSE	FALSE	FALSE	1	2	1	chr16	+	44152759-44156410;44152759-44152760	44152749-44152759;44152760-44152877;44156410-44156546	;;	;;	(44152760, 44152877)
Syngr3	ENSMUSG00000007021	ENSMUSG00000007021:24685092-24686440:source	-0.4006632489;0.0117787394588;-2.40320472363e-05;-3.31175285127e-05;0.279615112692	0.989246286055;4.13367034796e-06;1.85990220795e-06;1.85819161059e-06;0.878439017763	0.867;0.027;0.027;0.027;0.110	0.475;0.072;0.026;0.025;0.401	t|1e1.2o2|2e2.1o3|3e2.2o3|4e1.2o2|4e2.1o3	TRUE	TRUE	TRUE	5	3	1	chr17	-	24686440-24686519;24685766-24686365;24685568-24685622;24685308-24686519;24685308-24686365	24685092-24686440;24686519-24686661;24686519-24686661	;;	;;
Nbeal1	ENSMUSG00000073664	ENSMUSG00000073664:60222067-60222373:target	-0.303685703088;0.303685703088	0.974695574583;0.974695574583	0.330;0.670	0.034;0.966	t|1e1.1o1|1e2.1o1|2e0	FALSE	TRUE	TRUE	2	3	1	chr1	+	60206416-60222067;60217281-60222067	60206334-60206416;60217196-60217281;60222067-60222373	;;	;;
Nbeal1	ENSMUSG00000073664	ENSMUSG00000073664:60206334-60206416:source	0.116129488923;0.156527653831;-0.384118532695	0.288020054804;0.492482220395;0.998826252292	0.056;0.541;0.403	0.216;0.759;0.028	s|1e1.1o1|1e2.1o1|1e3.1o2	FALSE	FALSE	TRUE	3	4	1	chr1	+	60206416-60206903;60206416-60217196;60206416-60222067	60206334-60206416;60206903-60206913;60217196-60217281;60222067-60222373	;;;	;;;
Slc22a23	ENSMUSG00000038267	ENSMUSG00000038267:34221903-34222071:target	-0.434186613534;0.434186613534	0.999991993041;0.999991993041	0.680;0.320	0.257;0.743	s|1e1.1o1|1e2.1o1	FALSE	FALSE	TRUE	2	3	0	chr13	-	34221399-34221903;34204044-34221903	34203917-34204044;34221370-34221399;34221903-34222071	;;	;;
Slc22a23	ENSMUSG00000038267	ENSMUSG00000038267:34192156-34192279:target	0.228813021505;-0.228813021505	0.912106148531;0.912106148531	0.030;0.970	0.253;0.747	s|1e1.1o1|1e2.1o3	FALSE	FALSE	TRUE	2	3	1	chr13	-	34188537-34192156;34183311-34192156	34179158-34183311;34188527-34188537;34192156-34192279	;;	;;
Dpp10	ENSMUSG00000036815	ENSMUSG00000036815:123411711-123411834:source	1.84336044466e-07;-0.125031485372;-0.0405218557839;0.276036724807	1.69020321495e-14;0.313911132426;0.0324915790459;0.930186004539	0.025;0.268;0.185;0.546	0.025;0.106;0.075;0.816	t|1e1.1o1|1e2.1o1|1e3.1o1|1e4.1o1	FALSE	FALSE	TRUE	4	5	1	chr1	-	123411834-123423613;123411834-123419387;123411834-123418937;123411834-123418927	123411711-123411834;123418927-123418937;123418937-123418947;123419387-123419397;123423613-123423710	;;;;	;;;;
Sun1	ENSMUSG00000036817	ENSMUSG00000036817:139200637-139200763:source	-5.19628572132e-05;-1.0595382447e-05;-0.215925885534;0.220455029074	3.71553568462e-06;3.73320068967e-06;0.752045577079;0.772738871439	0.028;0.028;0.963;0.028	0.025;0.027;0.730;0.249	s|1e1.1o1|1e2.1o1|1e3.1o1|2e2.1o1	TRUE	TRUE	TRUE	4	4	1	chr5	+	139200699-139210194;139200699-139214111;139200699-139215158;139200763-139214111	139200637-139200763;139210194-139210327;139214111-139214207;139214111-139214207;139215158-139215775	;;;;	;;;;
Arrdc1	ENSMUSG00000026972	ENSMUSG00000026972:24935028-24935252:target	-0.464461479055;0.464461479055	0.999999965891;0.999999965891	0.803;0.197	0.350;0.650	s|1e1.2o2|1e2.2o3	FALSE	FALSE	TRUE	2	3	0	chr2	-	24927839-24935028;24927176-24935028	24927126-24927200;24927284-24927903;24935028-24935252	;;	;;
Arrdc1	ENSMUSG00000026972	ENSMUSG00000026972:24927126-24927200:source	0.463522952292;-0.459214507392;-4.72975033254e-09	0.999999208816;0.999998611316;2.93023673874e-18	0.145;0.850;0.025	0.597;0.402;0.025	t|1e0|2e0|2e1.1o1|2e2.1o2|3e2.1o2	TRUE	TRUE	TRUE	3	3	0	chr2	-	24927176-24935028;24927176-24927729;24927172-24927729	24927126-24927200;24927284-24927903;24927284-24927903;24935028-24935252	;;;	;;;
Trnt1	ENSMUSG00000013736	ENSMUSG00000013736:106778788-106779041:source	-0.26648933693;0.26648933693	0.993587047479;0.993587047479	0.866;0.134	0.606;0.394	s|1e1.1o1|i	FALSE	FALSE	FALSE	1	2	1	chr6	+	106779041-106779186;106779041-106779042	106778788-106779041;106779042-106779185;106779186-106779467	;;	;;	(106779042, 106779185)
Trnt1	ENSMUSG00000013736	ENSMUSG00000013736:106778788-106779041:target	-0.610650622911;0.610650622911	1.0;1.0	0.975;0.025	0.380;0.620	t|1e1.1o1|i	FALSE	FALSE	FALSE	1	2	1	chr6	+	106778111-106778788;106778787-106778788	106777918-106778111;106778112-106778787;106778788-106779041	;;	;;	(106778112, 106778787)
Trnt1	ENSMUSG00000013736	ENSMUSG00000013736:106779186-106779467:target	-0.283256239278;0.283256239278	0.99790919689;0.99790919689	0.791;0.209	0.515;0.485	t|1e1.1o1|i	FALSE	FALSE	FALSE	1	2	1	chr6	+	106779041-106779186;106779185-106779186	106778788-106779041;106779042-106779185;106779186-106779467	;;	;;	(106779042, 106779185)
Kif17	ENSMUSG00000028758	ENSMUSG00000028758:138291369-138291701:source	0.362894912365;-0.0780477050447;-0.167410315795	0.980202544859;0.18895460712;0.490004708094	0.576;0.203;0.221	0.931;0.045;0.031	s|1e1.1o1|2e1.1o1|3e1.1o1	TRUE	TRUE	FALSE	3	2	1	chr4	+	138291598-138292114;138291696-138292114;138291701-138292114	138291369-138291701;138292114-138292345;138292114-138292345;138292114-138292345	;;;	;;;
Atxn7l1	ENSMUSG00000020564	ENSMUSG00000020564:33147693-33147915:source	0.216488241404;-0.216488241404	0.666571947653;0.666571947653	0.758;0.242	0.975;0.025	s|1e1.1o1|1e2.1o1	FALSE	FALSE	TRUE	2	3	0	chr12	+	33147915-33148433;33147915-33217712	33147693-33147915;33148433-33148501;33217712-33217816	;;	;;
Rptor	ENSMUSG00000025583	ENSMUSG00000025583:119865552-119865810:source	-0.253149042684;0.256649911052;-8.72687374836e-07	0.934852442324;0.943510973972;4.85455866305e-13	0.272;0.725;0.025	0.025;0.975;0.025	s|1e1.1o1|1e2.1o1|1e3.1o1|2e0	TRUE	FALSE	TRUE	3	4	0	chr11	+	119865670-119867154;119865670-119871495;119865670-119872216	119865552-119865810;119867154-119867389;119871495-119871598;119872216-119872399	;;;	;;;
Agk	ENSMUSG00000029916	ENSMUSG00000029916:40347582-40347592:target	0.440819644783;-0.440819644783	0.999451159408;0.999451159408	0.203;0.797	0.633;0.367	t|1e1.1o1|i	FALSE	FALSE	FALSE	1	2	1	chr6	+	40347451-40347582;40347581-40347582	40347412-40347451;40347452-40347581;40347582-40347592	;;	;;	(40347452, 40347581)
Inpp5a	ENSMUSG00000025477	ENSMUSG00000025477:139511406-139511476:target	-0.354811701923;0.354811701923	0.999892559958;0.999892559958	0.376;0.624	0.030;0.970	t|1e2.1o1|2e1.1o1	FALSE	TRUE	TRUE	2	3	1	chr7	+	139487343-139511406;139481719-139511408	139481632-139481719;139487333-139487343;139511406-139511476	;;	;;
Morc2a	ENSMUSG00000034543	ENSMUSG00000034543:3650253-3650447:target	0.298799809082;2.60927246369e-13;2.69377877166e-15;-0.339884302505	0.999999274229;2.93022381028e-18;2.93022380884e-18;0.99999999432	0.635;0.025;0.025;0.357	0.927;0.025;0.025;0.026	t|1e0|2e1.1o1|3e1.1o1|4e1.1o1|i	TRUE	TRUE	FALSE	3	2	1	chr11	+	3650146-3650308;3650146-3650360;3650146-3650400;3650252-3650253	3649494-3650146;3649494-3650146;3649494-3650146;3650147-3650252;3650253-3650447	;;;;	;;;;	(3650147, 3650252)
Morc2a	ENSMUSG00000034543	ENSMUSG00000034543:3649494-3650146:source	0.422603862472;3.15316084848e-15;7.85644935298e-16;9.90342439476e-15;-0.445288412529	1.0;2.93022380884e-18;2.93022380883e-18;2.93022380886e-18;1.0	0.452;0.025;0.025;0.025;0.534	0.864;0.025;0.025;0.025;0.100	s|1e1.2o4|1e1.3o4|1e1.4o4|1e2.1o1|i	FALSE	TRUE	TRUE	4	3	1	chr11	+	3650146-3650308;3650146-3650360;3650146-3650400;3650146-3658672;3650146-3650147	3649494-3650146;3650147-3650252;3650253-3650447;3650253-3650447;3650253-3650447;3658672-3658725	;;;;;	;;;;;	(3650147, 3650252)
Rtbdn	ENSMUSG00000048617	ENSMUSG00000048617:84955007-84955103:source	-0.215344856856;0.215344856856	0.814349238424;0.814349238424	0.975;0.025	0.765;0.235	s|1e1.1o2|1e1.2o2	FALSE	TRUE	FALSE	2	2	1	chr8	+	84955103-84956006;84955103-84956350	84955007-84955103;84956006-84956603;84956006-84956603	;;	;;
Lypla1	ENSMUSG00000025903	ENSMUSG00000025903:4828584-4828649:target	-1.44841688805e-12;0.389037915776;-1.05936107531e-07;-0.446060229484;-0.000170017122157;0.0752474062979	2.93022381276e-18;0.999853909015;2.93051088457e-18;0.999999952463;2.46936733763e-17;6.81280876578e-07	0.025;0.072;0.025;0.879;0.032;0.025	0.025;0.451;0.025;0.444;0.025;0.102	t|1e1.1o1|1e2.1o1|1e3.1o1|1e4.1o1|1e5.1o1|1e6.1o1	FALSE	FALSE	TRUE	6	7	1	chr1	+	4807982-4828584;4808486-4828584;4817250-4828584;4817672-4828584;4817758-4828584;4818351-4828584	4807788-4807982;4808455-4808486;4817240-4817250;4817662-4817672;4817748-4817758;4818341-4818351;4828584-4828649	;;;;;;	;;;;;;
Anapc15	ENSMUSG00000030649	ENSMUSG00000030649:101898900-101899042:source	3.18048508798e-15;-0.314341189515;0.239498147854;0.0246212811953	2.93022380884e-18;0.999999985256;0.98900134579;6.98444871887e-17	0.025;0.925;0.073;0.025	0.025;0.619;0.307;0.070	s|1e1.1o1|2e1.1o1|2e2.1o1|3e0|i	TRUE	TRUE	TRUE	3	3	1	chr7	+	101899028-101899194;101899037-101899194;101899037-101900932;101899042-101899043	101898900-101899042;101899043-101899193;101899194-101899544;101899194-101899544;101900932-101901845	;;;;	;;;;	(101899043, 101899193)
Anapc15	ENSMUSG00000030649	ENSMUSG00000030649:101897388-101897787:target	-6.50171824587e-12;-0.212286054036;-6.50171824587e-12;0.246144696149;-0.00330658017914;0.000543002899967	2.93022382647e-18;0.797959786374;2.93022382647e-18;0.862334923664;2.76702856265e-06;3.89334925597e-13	0.025;0.232;0.025;0.608;0.104;0.055	0.025;0.025;0.025;0.849;0.067;0.066	t|1e0|2e0|3e1.1o1|3e2.1o1|3e3.1o1|3e4.1o1|3e5.1o2|3e5.2o2	TRUE	TRUE	TRUE	6	6	1	chr7	+	101881402-101897733;101885937-101897733;101896250-101897733;101896450-101897733;101897046-101897733;101897360-101897733	101881325-101881402;101885927-101885937;101896030-101896250;101896340-101896450;101896961-101897360;101896961-101897360;101897388-101897787	;;;;;;	;;;;;;
Abhd6	ENSMUSG00000025277	ENSMUSG00000025277:8028237-8028389:source	0.00672767760572;0.370634562776;-0.436713943137	2.54511371148e-10;0.999999328673;0.999999984231	0.025;0.025;0.974	0.068;0.387;0.549	s|1e1.1o1|1e2.1o1|1e3.1o1	FALSE	FALSE	TRUE	3	4	1	chr14	+	8028389-8029288;8028389-8029366;8028389-8039748	8028237-8028389;8029288-8029298;8029366-8029376;8039748-8039904	;;;	;;;
Rps24	ENSMUSG00000025290	ENSMUSG00000025290:24493383-24493493:source	-0.289061844233;0.0643528706753;0.202761885497	0.996066413982;0.00107966970301;0.677014827969	0.406;0.086;0.506	0.125;0.173;0.705	s|1e1.1o1|1e2.1o1|1e3.1o1	FALSE	FALSE	TRUE	3	4	1	chr14	+	24493493-24494052;24493493-24495430;24493493-24495775	24493383-24493493;24494052-24494069;24495430-24495449;24495775-24496146	;;;	;;;
Efcab3	ENSMUSG00000020690	ENSMUSG00000020690:105117068-105117537:target	0.205284924932;-0.209093286529;1.32954329922e-06	0.691997493212;0.719893044384;2.11268409866e-12	0.025;0.975;0.025	0.225;0.771;0.025	t|1e1.1o1|1e2.1o1|1e3.1o1	FALSE	FALSE	TRUE	3	4	1	chr11	+	105109435-105117068;105111912-105117068;105112872-105117068	105109251-105109435;105111790-105111912;105112656-105112872;105117068-105117537	;;;	;;;
Ubl4	ENSMUSG00000015290	ENSMUSG00000015290:74365718-74367586:source	-3.19619868774e-07;-0.37868156751;4.46058841722e-07;0.172488870094;0.000119145712585;0.0912284765131	1.12612650859e-17;0.999999946496;2.93146334452e-18;0.367459262616;3.25409981026e-18;7.39852963621e-05	0.025;0.956;0.025;0.025;0.025;0.033	0.025;0.587;0.025;0.193;0.030;0.134	t|1e1.1o1|1e2.3o3|2e3.2o6|3e3.2o6|4e3.2o6|5e3.2o6	TRUE	TRUE	TRUE	6	4	1	chrX	-	74367586-74368153;74367586-74367701;74366444-74367447;74366000-74367447;74365905-74367447;74365874-74367447	74365718-74367586;74367701-74368010;74368153-74368258	;;	;;
Hpse	ENSMUSG00000035273	ENSMUSG00000035273:100679484-100681030:source	-0.434241674444;0.00153582267978;0.277728555681;0.0660989567703	1.0;7.11924210138e-18;0.999999679476;3.06559862497e-12	0.974;0.025;0.025;0.025	0.551;0.050;0.296;0.104	t|1e1.2o3|2e1.1o3|2e2.1o3|2e2.2o3	TRUE	TRUE	TRUE	4	3	1	chr5	-	100681030-100684980;100679996-100685057;100679996-100680855;100679996-100680132	100679484-100681030;100684581-100685126;100684581-100685126	;;	;;
Tesc	ENSMUSG00000029359	ENSMUSG00000029359:118056537-118056644:target	-0.128889641842;-0.0406743948656;0.223705761818	0.25862136124;0.0161747926268;0.866185684195	0.628;0.275;0.095	0.488;0.199;0.313	t|1e1.1o2|1e1.2o2|i	TRUE	FALSE	FALSE	2	2	1	chr5	+	118056438-118056537;118056443-118056537;118056536-118056537	118056377-118056443;118056377-118056443;118056444-118056536;118056537-118056644	;;;	;;;	(118056444, 118056536)
Tesc	ENSMUSG00000029359	ENSMUSG00000029359:118056377-118056443:source	-0.127314671012;-0.0397270680356;0.220379342694	0.324476128619;0.0148376068865;0.842254849607	0.629;0.272;0.098	0.487;0.200;0.313	s|1e1.1o1|2e1.1o1|i	TRUE	TRUE	FALSE	2	2	1	chr5	+	118056438-118056537;118056443-118056537;118056443-118056444	118056377-118056443;118056444-118056536;118056537-118056644;118056537-118056644	;;;	;;;	(118056444, 118056536)
Hirip3	ENSMUSG00000042606	ENSMUSG00000042606:126862600-126862720:target	0.648953412492;-0.648953412492	1.0;1.0	0.342;0.658	0.975;0.025	t|1e1.1o1|i	FALSE	FALSE	FALSE	1	2	1	chr7	+	126862516-126862600;126862599-126862600	126861972-126862516;126862517-126862599;126862600-126862720	;;	;;	(126862517, 126862599)
Exosc1	ENSMUSG00000034321	ENSMUSG00000034321:41933049-41933164:source	-0.285802827149;0.285802827149	0.979667018391;0.979667018391	0.807;0.193	0.528;0.472	t|1e1.1o1|i	FALSE	FALSE	FALSE	1	2	1	chr19	-	41933164-41933252;41933164-41933165	41933049-41933164;41933165-41933251;41933252-41933314	;;	;;	(41933165, 41933251)
Tmem132c	ENSMUSG00000034324	ENSMUSG00000034324:127536358-127536501:source	-0.355678301215;-0.045848174773;0.479457988157	0.985723671667;0.0238695837744;0.999992686076	0.826;0.123;0.051	0.478;0.025;0.518	s|1e1.1o1|1e2.1o1|1e3.1o1	FALSE	FALSE	TRUE	3	4	1	chr5	+	127536501-127542696;127536501-127542841;127536501-127551503	127536358-127536501;127542696-127542706;127542841-127542851;127551503-127551708	;;;	;;;
Gm101	ENSMUSG00000036962	ENSMUSG00000036962:119984730-119984883:target	0.243854910089;-0.243854910089	0.915772239001;0.915772239001	0.025;0.975	0.263;0.737	s|1e1.1o1|2e1.1o1	TRUE	TRUE	FALSE	2	2	1	chr1	-	119981814-119984735;119981814-119984730	119981714-119981814;119981714-119981814;119984730-119984883	;;	;;
Leng8	ENSMUSG00000035545	ENSMUSG00000035545:4145266-4145642:source	-0.543258062985;0.373852843591;0.0353391515195;0.00693814932245	0.999999999999;0.999992710719;0.0196786672733;5.09732336004e-06	0.620;0.095;0.198;0.088	0.091;0.459;0.299;0.146	s|1e1.1o4|1e1.2o4|1e1.3o4|1e1.4o4|2e0|3e0	TRUE	TRUE	FALSE	4	2	1	chr7	+	4145473-4146941;4145473-4147381;4145473-4147403;4145473-4147410	4145266-4145642;4146941-4148173;4146941-4148173;4146941-4148173;4146941-4148173	;;;;	;;;;
Magi3	ENSMUSG00000052539	ENSMUSG00000052539:104017501-104017639:target	0.35887968215;-0.35887968215	0.999874474069;0.999874474069	0.197;0.803	0.547;0.453	s|1e1.1o1|1e2.1o2	FALSE	FALSE	TRUE	2	3	0	chr3	-	104016692-104017501;104016068-104017501	104013259-104016068;104016469-104016692;104017501-104017639	;;	;;
Lrrfip2	ENSMUSG00000032497	ENSMUSG00000032497:111180216-111180272:source	0.331326072956;-0.331326072956	0.999915446442;0.999915446442	0.652;0.348	0.975;0.025	s|1e1.1o1|1e2.1o1	FALSE	FALSE	TRUE	2	3	1	chr9	+	111180272-111182819;111180272-111188762	111180216-111180272;111182819-111182896;111188762-111188806	;;	;;
Snx12	ENSMUSG00000046032	ENSMUSG00000046032:101102368-101102435:source	0.358941679421;-0.358941679421	0.978971617977;0.978971617977	0.132;0.868	0.484;0.516	t|1e1.2o2|1e2.1o3	FALSE	FALSE	TRUE	2	3	1	chrX	-	101102435-101222262;101102435-101213774	101102368-101102435;101213487-101213864;101222262-101222563	;;	;;
Mpdz	ENSMUSG00000028402	ENSMUSG00000028402:81310157-81310319:source	0.0418726630096;-0.291139159765;0.209049669636	0.00021586693931;0.994739313986;0.739644731317	0.028;0.368;0.600	0.110;0.084;0.805	t|1e1.2o2|1e2.1o1|1e3.1o1	FALSE	FALSE	TRUE	3	4	0	chr4	-	81310319-81320346;81310319-81317594;81310319-81313500	81310157-81310319;81313500-81313598;81317594-81317704;81320346-81320523	;;;	;;;
Mpdz	ENSMUSG00000028402	ENSMUSG00000028402:81317594-81317704:target	0.346528121734;-0.346528121734	0.999576265789;0.999576265789	0.547;0.453	0.885;0.115	s|1e1.1o1|1e2.1o1	FALSE	FALSE	TRUE	2	3	0	chr4	-	81313598-81317594;81310319-81317594	81310157-81310319;81313500-81313598;81317594-81317704	;;	;;
Anxa6	ENSMUSG00000018340	ENSMUSG00000018340:54990950-54991444:target	-0.226925354302;0.226925354302	0.782650736602;0.782650736602	0.640;0.360	0.412;0.588	s|1e1.1o1|1e2.1o1|2e0	TRUE	FALSE	TRUE	2	3	0	chr11	-	54987068-54991391;54986215-54991391	54986122-54986215;54987051-54987068;54990950-54991444	;;	;;
Pcgf6	ENSMUSG00000025050	ENSMUSG00000025050:47042766-47042793:source	0.273249634623;-0.273249634623	0.907174206647;0.907174206647	0.619;0.381	0.885;0.115	t|1e1.1o1|1e2.1o1	FALSE	FALSE	TRUE	2	3	1	chr19	-	47042793-47045810;47042793-47044326	47042766-47042793;47044326-47044336;47045810-47045918	;;	;;
Fam161a	ENSMUSG00000049811	ENSMUSG00000049811:23023430-23023741:target	0.331244760149;-0.411532598177;0.000841997168086;0.0152569874076	0.993961709664;0.999977644393;7.82540466153e-08;0.000251521385046	0.333;0.589;0.037;0.030	0.656;0.188;0.055;0.100	t|1e1.1o1|1e2.1o1|2e1.1o1|2e2.1o1	TRUE	TRUE	TRUE	4	3	1	chr11	+	23021133-23023430;23021661-23023430;23021133-23023433;23021661-23023433	23020470-23021133;23020470-23021133;23021494-23021661;23021494-23021661;23023430-23023741	;;;;	;;;;
Fam161a	ENSMUSG00000049811	ENSMUSG00000049811:23020470-23021133:source	-0.324630540038;0.306545613451;0.000598199011454;6.49362994799e-06	0.991871765407;0.981828485651;2.1789464151e-08;7.35405154512e-14	0.622;0.331;0.037;0.025	0.305;0.630;0.051;0.025	s|1e0|1e1.1o1|1e2.1o2|1e2.2o2|1e3.1o2	FALSE	TRUE	TRUE	4	4	1	chr11	+	23021133-23021494;23021133-23023430;23021133-23023433;23021133-23028856	23020470-23021133;23021494-23021661;23023430-23023741;23023430-23023741;23028856-23030788	;;;;	;;;;
St3gal3	ENSMUSG00000028538	ENSMUSG00000028538:118054650-118054697:source	0.398949085968;0.0314576895298;-0.185051515602;-0.286910317749	0.993330363991;0.0369739725783;0.572294214876;0.840070505029	0.122;0.041;0.224;0.614	0.511;0.154;0.031;0.310	t|1e1.1o1|1e2.1o1|1e3.1o1|1e4.1o1	FALSE	FALSE	TRUE	4	5	1	chr4	-	118054697-118107549;118054697-118083670;118054697-118056380;118054697-118055611	118054650-118054697;118055611-118055621;118056380-118056390;118083670-118083680;118107549-118107693	;;;;	;;;;
Tert	ENSMUSG00000021611	ENSMUSG00000021611:73627351-73628674:source	-1.00064424222e-06;0.275116839673;-0.276901197578	7.11258697399e-13;0.99465033652;0.995083668874	0.025;0.025;0.975	0.025;0.293;0.705	s|1e1.2o2|2e2.1o1|3e2.1o1	TRUE	TRUE	TRUE	3	3	1	chr13	+	73627730-73628020;73628481-73634152;73628674-73634152	73627351-73628674;73634152-73634347;73634152-73634347	;;	;;
Rabgap1	ENSMUSG00000035437	ENSMUSG00000035437:37543103-37544962:source	-0.404205424835;0.404205424835	0.999999999917;0.999999999917	0.467;0.533	0.073;0.927	s|1e1.1o1|1e2.1o1|2e0	TRUE	FALSE	TRUE	2	3	1	chr2	+	37543231-37547544;37543231-37555706	37543103-37544962;37547544-37547830;37555706-37555798	;;	;;
Xrcc4	ENSMUSG00000021615	ENSMUSG00000021615:90060341-90060519:target	0.974090480663;-0.974090480663	1.0;1.0	0.025;0.975	0.975;0.025	s|1e1.1o1|i	FALSE	FALSE	FALSE	1	2	1	chr13	-	90001084-90060341;90060340-90060341	90000918-90001084;90059735-90060340;90060341-90060519	;;	;;	(90059735, 90060340)
Slc25a35	ENSMUSG00000018740	ENSMUSG00000018740:68971669-68971803:target	0.00431093110634;0.435793726002;-0.486884193466	1.46477241118e-17;1.0;1.0	0.025;0.161;0.837	0.054;0.586;0.362	t|1e1.1o1|1e2.1o1|1e3.1o1	FALSE	FALSE	TRUE	3	4	1	chr11	+	68969037-68971669;68970789-68971669;68971336-68971669	68968594-68969037;68970724-68970789;68971184-68971336;68971669-68971803	;;;	;;;
Slc25a35	ENSMUSG00000018740	ENSMUSG00000018740:68970724-68970789:source	-0.479150309192;-3.09986588822e-15;0.479515202195	0.999999965538;2.93022380884e-18;0.999999968472	0.764;0.025;0.236	0.296;0.025;0.703	s|1e1.1o2|1e1.2o2|1e2.1o1	FALSE	TRUE	TRUE	3	3	1	chr11	+	68970789-68971184;68970789-68971196;68970789-68971669	68970724-68970789;68971184-68971336;68971184-68971336;68971669-68971803	;;;	;;;
Fam189b	ENSMUSG00000032657	ENSMUSG00000032657:89184229-89184523:target	0.330533757722;-0.325355408953;-1.30414145099e-05	0.993486013366;0.991017233477;1.33758525212e-08	0.068;0.926;0.026	0.390;0.608;0.025	t|1e0|2e2.1o1|2e3.1o1|3e1.1o1	FALSE	TRUE	TRUE	3	4	0	chr3	+	89183948-89184413;89184208-89184413;89183494-89184457	89183143-89183494;89183580-89183948;89184055-89184208;89184229-89184523	;;;	;;;
Fam189b	ENSMUSG00000032657	ENSMUSG00000032657:89184889-89184996:target	0.314455119057;-1.58959210242e-06;-0.315476615376	0.999984443561;4.65049360522e-12;0.999961014351	0.025;0.025;0.975	0.332;0.025;0.667	t|1e1.1o1|1e2.1o1|1e3.2o2	FALSE	FALSE	TRUE	3	4	1	chr3	+	89183948-89184889;89184208-89184889;89184749-89184889	89183580-89183948;89184055-89184208;89184630-89184749;89184889-89184996	;;;	;;;
Fam189b	ENSMUSG00000032657	ENSMUSG00000032657:89183580-89183948:source	-3.28954996264e-06;-0.571950495888;0.160874624417;0.0712201086589;0.244533451789	2.88880638026e-09;0.999999993203;0.480847308037;3.64837267005e-06;0.992392430745	0.025;0.926;0.063;0.025;0.025	0.025;0.368;0.240;0.107;0.264	s|1e1.1o2|1e1.2o2|1e2.2o3|1e3.1o1|1e4.1o1	FALSE	TRUE	TRUE	5	5	1	chr3	+	89183948-89184055;89183948-89184152;89183948-89184413;89183948-89184630;89183948-89184889	89183580-89183948;89184055-89184208;89184055-89184208;89184229-89184523;89184630-89184749;89184889-89184996	;;;;;	;;;;;
Tmbim1	ENSMUSG00000006301	ENSMUSG00000006301:74291200-74291287:source	-0.213606183694;0.213606183694	0.850365984907;0.850365984907	0.975;0.025	0.767;0.233	t|1e1.1o1|2e0|i	FALSE	TRUE	FALSE	1	2	1	chr1	-	74291287-74291431;74291287-74291288	74291200-74291287;74291288-74291430;74291431-74291468	;;	;;	(74291288, 74291430)
Gm15983	ENSMUSG00000087168	ENSMUSG00000087168:5286034-5289621:target	-2.06590251388e-05;0.603616330186;-0.599032511999	7.00085201588e-08;0.999998934851;0.999998622478	0.026;0.235;0.757	0.025;0.824;0.173	t|1e1.1o1|2e2.1o1|3e2.1o1	TRUE	TRUE	TRUE	3	3	1	chr16	+	5256011-5286034;5285512-5286419;5285512-5286718	5254786-5256011;5285404-5285512;5285404-5285512;5286034-5289621	;;;	;;;
Clip4	ENSMUSG00000024059	ENSMUSG00000024059:71856228-71858351:target	-0.234751187635;0.234751187636	0.948123956269;0.948123956269	0.975;0.025	0.746;0.254	t|1e1.1o1|2e2.1o2	FALSE	TRUE	TRUE	2	3	1	chr17	+	71849964-71856228;71856353-71857061	71849892-71849964;71856228-71858351	;	;
Syne2	ENSMUSG00000063450	ENSMUSG00000063450:76099230-76099512:source	-0.436649200555;0.436649200555	1.0;1.0	0.494;0.506	0.069;0.931	s|1e1.1o1|1e2.2o2	FALSE	FALSE	TRUE	2	3	0	chr12	+	76099512-76100028;76099512-76100992	76099230-76099512;76100028-76100096;76100901-76101131	;;	;;
Syne2	ENSMUSG00000063450	ENSMUSG00000063450:76100901-76101131:target	0.40375197419;-0.40375197419	0.999999899663;0.999999899663	0.544;0.456	0.938;0.062	t|1e0|2e1.1o1|2e2.1o1	FALSE	TRUE	TRUE	2	3	0	chr12	+	76099512-76100992;76100096-76100992	76099230-76099512;76100028-76100096;76100901-76101131	;;	;;
Lpin2	ENSMUSG00000024052	ENSMUSG00000024052:71214964-71215164:target	-0.250564681497;0.242659237071;-8.01832739215e-12;-1.03666147649e-11;-5.69255296475e-10;0.000367023606318;-6.93591176427e-10	0.968812682867;0.943883931952;2.93022383181e-18;2.93022383693e-18;2.93022535146e-18;3.92786598079e-18;2.93022568839e-18	0.281;0.673;0.025;0.025;0.025;0.025;0.025	0.037;0.910;0.025;0.025;0.025;0.037;0.025	t|1e1.1o1|1e2.1o1|1e3.1o2|1e3.2o2|1e4.1o1|1e5.1o1|1e6.1o1	TRUE	FALSE	TRUE	7	7	1	chr17	+	71183257-71214964;71183744-71214964;71184080-71214964;71184528-71214964;71188560-71214964;71197369-71214964;71204880-71214964	71182560-71183257;71183556-71183744;71183978-71184528;71183978-71184528;71188550-71188560;71197359-71197369;71204654-71204880;71214964-71215164	;;;;;;;	;;;;;;;
D630045J12Rik	ENSMUSG00000063455	ENSMUSG00000063455:38194384-38197089:target	0.0741355698682;0.230369491732;0.0385214957935;-0.434408847761	0.000335729203751;0.924810010351;5.42255923522e-05;0.999999999999	0.025;0.025;0.025;0.975	0.108;0.250;0.091;0.551	s|1e1.3o4|1e2.1o1|2e1.3o4|3e2.1o1	TRUE	TRUE	TRUE	4	3	1	chr6	-	38195792-38196582;38191764-38196582;38195792-38196541;38191764-38194384	38191676-38191764;38191676-38191764;38194384-38197089	;;	;;
D630045J12Rik	ENSMUSG00000063455	ENSMUSG00000063455:38194384-38197089:source	-0.473597801255;0.245374981672;0.201474075088	0.999994357339;0.895973809368;0.661869659646	0.972;0.026;0.026	0.510;0.266;0.224	t|1e1.1o1|2e0|3e2.1o3|3e2.2o3|4e0	TRUE	TRUE	TRUE	3	3	1	chr6	-	38197089-38253868;38195792-38196582;38195792-38196541	38194384-38197089;38253868-38254009	;	;
Poln	ENSMUSG00000045102	ENSMUSG00000045102:34032746-34032828:target	-0.209970958759;0.209970958759	0.670746641314;0.670746641314	0.790;0.210	0.541;0.459	s|1e1.1o1|1e2.1o1	FALSE	FALSE	TRUE	2	3	1	chr5	-	34024437-34032746;34014353-34032746	34014243-34014353;34024306-34024437;34032746-34032828	;;	;;
Poln	ENSMUSG00000045102	ENSMUSG00000045102:34149717-34149861:target	-0.470225392376;0.470225392376	0.998544035465;0.998544035465	0.678;0.322	0.220;0.780	s|1e1.1o1|1e2.1o1	FALSE	FALSE	TRUE	2	3	1	chr5	-	34149467-34149717;34133190-34149717	34133111-34133190;34149457-34149467;34149717-34149861	;;	;;
Dmd	ENSMUSG00000045103	ENSMUSG00000045103:83664048-83664236:target	-0.213431901225;0.213431901225	0.898050971334;0.898050971334	0.973;0.027	0.765;0.235	t|1e1.1o1|1e2.1o1	FALSE	FALSE	TRUE	2	3	1	chrX	+	83627446-83664048;83628698-83664048	83627210-83627446;83628567-83628698;83664048-83664236	;;	;;
Rap1a	ENSMUSG00000068798	ENSMUSG00000068798:105750245-105750328:source	-0.409673796149;0.409673796149	0.999729009664;0.999729009664	0.970;0.030	0.571;0.429	t|1e1.1o1|1e2.1o1	FALSE	FALSE	TRUE	2	3	1	chr3	-	105750328-105801239;105750328-105794055	105750245-105750328;105794055-105794139;105801239-105801330	;;	;;
Ccdc73	ENSMUSG00000045106	ENSMUSG00000045106:104973167-104973295:target	0.283744753335;-0.283744753335	0.931566031492;0.931566031492	0.190;0.810	0.468;0.532	t|1e1.1o1|1e2.1o1	FALSE	FALSE	TRUE	2	3	1	chr2	+	104945455-104973167;104951948-104973167	104945417-104945455;104951869-104951948;104973167-104973295	;;	;;
Ccdc73	ENSMUSG00000045106	ENSMUSG00000045106:104945417-104945455:source	-0.330244948961;0.330244948961	0.983849465423;0.983849465423	0.872;0.128	0.550;0.450	s|1e1.1o1|1e2.1o1	FALSE	FALSE	TRUE	2	3	1	chr2	+	104945455-104951507;104945455-104973167	104945417-104945455;104951507-104951642;104973167-104973295	;;	;;
RP24-319M18.1	ENSMUSG00000100969	ENSMUSG00000100969:3153799-3154009:target	-9.27794936169e-07;0.181368049328;0.0844119904185;-9.27794936169e-07;-4.0270377061e-05;-0.302909702106	8.84940400093e-12;0.516583315289;0.0154706827807;8.84940400093e-12;1.91945724031e-09;0.989337675362	0.025;0.027;0.027;0.025;0.027;0.945	0.025;0.205;0.135;0.025;0.025;0.649	s|1e1.1o1|1e2.1o1|1e3.1o1|1e4.2o2|1e5.1o1|1e6.1o1|2e0	TRUE	FALSE	TRUE	6	7	1	chr19	-	3153401-3153931;3153125-3153931;3152094-3153931;3150006-3153931;3147682-3153931;3146265-3153931	3145870-3146265;3147633-3147682;3149813-3150060;3152028-3152094;3153075-3153125;3153208-3153401;3153799-3154009	;;;;;;	;;;;;;
RP24-319M18.1	ENSMUSG00000100969	ENSMUSG00000100969:3159930-3160428:target	0.221070018736;0.047825202749;-0.0202256163841;0.077745504331;-0.347661542616	0.856883147796;2.50205188085e-07;0.00365266844268;0.0224112203333;0.999914121724	0.056;0.025;0.293;0.132;0.520	0.272;0.087;0.217;0.241;0.181	s|1e1.1o1|1e2.1o1|1e3.1o1|2e1.1o1|2e3.1o1	TRUE	TRUE	TRUE	5	4	1	chr19	-	3154009-3159941;3152094-3159941;3146265-3159941;3154009-3159930;3146265-3159930	3145870-3146265;3145870-3146265;3152028-3152094;3153799-3154009;3153799-3154009;3159930-3160428	;;;;;	;;;;;
RP24-319M18.1	ENSMUSG00000100969	ENSMUSG00000100969:3145870-3146265:source	-0.111935933723;-0.382064419886;0.0533738539955;0.115352581934;0.283719133619	0.0850052711283;0.999999978276;0.0099352365145;0.0110411070746;0.999983334586	0.282;0.504;0.162;0.037;0.025	0.159;0.132;0.253;0.154;0.302	t|1e1.1o2|1e1.2o2|1e2.1o2|1e3.1o2|1e4.1o1	TRUE	FALSE	TRUE	5	5	1	chr19	-	3146265-3159941;3146265-3159930;3146265-3153931;3146265-3150764;3146265-3147633	3145870-3146265;3147633-3147682;3150738-3151021;3153799-3154009;3159930-3160428;3159930-3160428	;;;;;	;;;;;
RP24-319M18.1	ENSMUSG00000100969	ENSMUSG00000100969:3153799-3154009:source	-1.88452754081e-06;0.22664951179;-0.223496533632	8.51161173507e-12;0.753773467185;0.742732362226	0.025;0.290;0.706	0.025;0.530;0.467	t|1e1.1o1|1e2.1o2|1e2.2o2	TRUE	FALSE	TRUE	3	3	1	chr19	-	3154009-3196945;3154009-3159941;3154009-3159930	3153799-3154009;3159930-3160428;3159930-3160428;3196945-3197029	;;;	;;;
Usp2	ENSMUSG00000032010	ENSMUSG00000032010:44089132-44089182:target	2.42324000288e-06;0.329851161445;-0.343490773659;-9.52085708445e-09	1.45139078835e-17;0.998361513784;0.999384816636;2.93024961142e-18	0.025;0.513;0.477;0.025	0.025;0.834;0.142;0.025	t|1e1.2o2|1e2.1o1|1e3.1o1|2e2.1o1	TRUE	TRUE	TRUE	4	4	0	chr9	+	44076222-44089132;44085335-44089132;44087265-44089132;44085335-44089141	44075366-44076222;44084950-44085335;44084950-44085335;44087190-44087265;44089132-44089182	;;;;	;;;;
Dennd1c	ENSMUSG00000002668	ENSMUSG00000002668:57066732-57066942:target	0.221336799917;-0.221336799917	0.838702904737;0.838702904737	0.025;0.975	0.241;0.759	s|1e1.1o1|i	FALSE	FALSE	FALSE	1	2	1	chr17	-	57066641-57066732;57066731-57066732	57066056-57066641;57066642-57066731;57066732-57066942	;;	;;	(57066642, 57066731)
Dennd1c	ENSMUSG00000002668	ENSMUSG00000002668:57066056-57066641:source	0.248657436084;-0.248657436084	0.944419309105;0.944419309105	0.026;0.974	0.269;0.731	t|1e1.1o1|i	FALSE	FALSE	FALSE	1	2	1	chr17	-	57066641-57066732;57066641-57066642	57066056-57066641;57066642-57066731;57066732-57066942	;;	;;	(57066642, 57066731)
Ppp1r12a	ENSMUSG00000019907	ENSMUSG00000019907:108198833-108198963:target	0.353610678626;-0.353610678626	0.999960322701;0.999960322701	0.411;0.589	0.756;0.244	t|1e1.1o1|1e2.1o1	FALSE	FALSE	TRUE	2	3	1	chr10	+	108162636-108198833;108188523-108198833	108162400-108162636;108188513-108188523;108198833-108198963	;;	;;
Alkbh7	ENSMUSG00000002661	ENSMUSG00000002661:56997339-56997567:source	-0.223585953739;0.223585953739	0.877262334151;0.877262334151	0.914;0.086	0.696;0.304	s|1e1.1o2|1e2.1o1	FALSE	FALSE	TRUE	2	3	0	chr17	+	56997567-56998389;56997567-56998671	56997339-56997567;56998389-56998562;56998671-56998795	;;	;;
Efcab6	ENSMUSG00000022441	ENSMUSG00000022441:83892763-83892954:target	-0.1858685063;-0.0719064074836;0.289334267542	0.595800395987;2.75839732402e-06;0.999990952977	0.206;0.100;0.693	0.025;0.025;0.975	s|1e1.1o1|1e2.1o1|1e3.1o1	FALSE	FALSE	TRUE	3	4	1	chr15	-	83891458-83892763;83891214-83892763;83879658-83892763	83879431-83879658;83891204-83891214;83891448-83891458;83892763-83892954	;;;	;;;
Nr1d2	ENSMUSG00000021775	ENSMUSG00000021775:18214536-18215493:target	0.252746556484;-0.252746556484	0.948117027575;0.948117027575	0.027;0.973	0.273;0.727	s|1e1.1o1|2e1.1o1|3e0	TRUE	TRUE	FALSE	2	2	1	chr14	-	18211964-18215257;18211964-18214874	18211779-18211964;18211779-18211964;18214536-18215493	;;	;;
Vcpip1	ENSMUSG00000045210	ENSMUSG00000045210:9718622-9725350:source	-0.49253986103;0.000711004458416;0.406784931866;8.68142070241e-05	1.0;4.86277209147e-18;1.0;3.16619266546e-18	0.975;0.025;0.025;0.025	0.495;0.044;0.422;0.029	t|1e1.1o1|2e2.1o4|2e2.2o4|3e2.3o4	TRUE	TRUE	TRUE	4	3	1	chr1	-	9725350-9736966;9724796-9725202;9724796-9725193;9723935-9724079	9718622-9725350;9736966-9737052	;	;
Gm11827	ENSMUSG00000086765	ENSMUSG00000086765:11125998-11126998:target	-0.151054799436;-1.60572762274e-10;-0.102629753919;9.29369200031e-06;8.34628325761e-16;8.34628325761e-16;8.31848972097e-16;8.32877709177e-16;0.0026120436303;1.49788983711e-10;0.0526599594215;0.0358657797936;-0.00149747846609;0.154746534113	0.237291404713;2.93022426855e-18;3.05875351433e-09;2.96267995695e-18;2.93022380883e-18;2.93022380883e-18;2.93022380883e-18;2.93022380883e-18;3.12919992909e-07;2.93022421597e-18;9.26645355372e-08;1.76949909244e-07;7.03989080266e-18;0.124723329924	0.345;0.025;0.125;0.025;0.025;0.025;0.025;0.025;0.258;0.025;0.027;0.075;0.075;0.025	0.196;0.025;0.025;0.025;0.025;0.025;0.025;0.025;0.290;0.025;0.107;0.133;0.048;0.176	t|1e1.1o1|1e2.2o2|1e3.1o2|1e3.2o2|1e4.1o3|1e4.2o3|1e4.3o3|2e1.1o1|3e1.1o1|3e2.1o2|3e2.2o2|3e3.1o2|3e3.2o2|3e5.1o4	TRUE	TRUE	TRUE	14	6	1	chr4	+	11122915-11125998;11123780-11125998;11124419-11125998;11124644-11125998;11125462-11125998;11125507-11125998;11125566-11125998;11122915-11126343;11122915-11126363;11123764-11126363;11123780-11126363;11124419-11126363;11124644-11126363;11126280-11126363	11122805-11122915;11122805-11122915;11122805-11122915;11123546-11123780;11123546-11123780;11123546-11123780;11124249-11124644;11124249-11124644;11124249-11124644;11124249-11124644;11125401-11125566;11125401-11125566;11125401-11125566;11125998-11126998	;;;;;;;;;;;;;	;;;;;;;;;;;;;
0610040F04Rik	ENSMUSG00000087341	ENSMUSG00000087341:108613132-108613214:source	0.230722696637;-0.0558726864513;-0.000609329985153;-0.0873075696799	0.938051624357;1.80413077697e-06;1.17278593217e-14;0.000211196780227	0.750;0.089;0.041;0.114	0.975;0.025;0.025;0.025	t|1e1.1o3|1e1.2o3|1e1.3o3|1e2.1o1	TRUE	FALSE	TRUE	4	3	1	chr6	-	108613214-108613949;108613214-108613854;108613214-108613850;108613214-108613361	108613132-108613214;108613361-108613442;108613850-108613993;108613850-108613993;108613850-108613993	;;;;	;;;;
Clec16a	ENSMUSG00000068663	ENSMUSG00000068663:10741614-10744878:target	-0.215168662763;0.215168662763	0.800196742737;0.800196742737	0.937;0.063	0.727;0.273	t|1e1.1o1|1e2.1o1	FALSE	FALSE	TRUE	2	3	0	chr16	+	10731819-10741614;10738515-10741614	10731661-10731819;10738392-10738515;10741614-10744878	;;	;;
Pak7	ENSMUSG00000039913	ENSMUSG00000039913:136174061-136174275:source	7.77032668788e-16;0.214358900215;-0.222798527036;-1.23901273054e-12	2.93022380883e-18;0.978590866524;0.994269916817;2.93022381219e-18	0.025;0.025;0.975;0.025	0.025;0.234;0.758;0.025	t|1e1.1o2|1e2.1o1|1e3.1o1|1e4.1o1	FALSE	FALSE	TRUE	4	5	1	chr2	-	136174275-136269323;136174275-136179924;136174275-136177584;136174275-136174982	136174061-136174275;136174982-136175153;136177584-136177594;136179924-136179934;136267695-136269477	;;;;	;;;;
Pak7	ENSMUSG00000039913	ENSMUSG00000039913:136116177-136116962:target	-6.33907601187e-14;-0.195496754025;0.200350316491	2.93022380901e-18;0.739126790505;0.801761191252	0.025;0.216;0.780	0.025;0.025;0.975	s|1e1.1o1|1e2.1o1|1e3.1o1	FALSE	FALSE	TRUE	3	4	1	chr2	-	136115599-136116177;136113979-136116177;136101228-136116177	136100737-136101228;136113969-136113979;136115589-136115599;136116177-136116962	;;;	;;;
Pak7	ENSMUSG00000039913	ENSMUSG00000039913:136174061-136174275:target	7.77146711641e-16;-6.78918775741e-10;-0.119843544829;-4.71128576112e-09;-0.0882646386905;0.0542522958605;0.168272755551	2.93022380883e-18;2.93022564867e-18;0.0301476211229;2.93023657593e-18;1.12779827754e-05;0.0238711097643;0.444500462647	0.025;0.025;0.183;0.025;0.168;0.397;0.202	0.025;0.025;0.066;0.025;0.075;0.472;0.368	s|1e1.1o1|1e2.1o1|1e3.1o1|1e4.1o1|1e5.1o1|1e6.1o1|1e7.1o1	FALSE	FALSE	TRUE	7	8	1	chr2	-	136171896-136174061;136171601-136174061;136164353-136174061;136164250-136174061;136151042-136174061;136116962-136174061;136101228-136174061	136100737-136101228;136116177-136116962;136151032-136151042;136164240-136164250;136164343-136164353;136171591-136171601;136171886-136171896;136174061-136174275	;;;;;;;	;;;;;;;
Lancl2	ENSMUSG00000062190	ENSMUSG00000062190:57739025-57739438:target	0.501206292592;0.00979956433727;0.398093220413;-0.974358946909	1.0;2.61049601989e-08;0.999999999813;1.0	0.025;0.025;0.025;0.975	0.514;0.074;0.413;0.025	t|1e1.1o4|1e1.2o4|2e0|2e1.1o4|i	TRUE	TRUE	FALSE	3	2	1	chr6	+	57737754-57739025;57737958-57739025;57737754-57739072;57739024-57739025	57737656-57738482;57737656-57738482;57737656-57738482;57738483-57739024;57739025-57739438	;;;;	;;;;	(57738483, 57739024)
Zfp612	ENSMUSG00000044676	ENSMUSG00000044676:110083657-110083783:target	-0.213379792628;0.213379792628	0.70172617864;0.70172617864	0.963;0.037	0.719;0.281	t|1e1.1o1|1e2.1o1	FALSE	FALSE	TRUE	2	3	1	chr8	+	110082742-110083657;110083473-110083657	110082678-110082742;110083463-110083473;110083657-110083783	;;	;;
Rnf5	ENSMUSG00000015478	ENSMUSG00000015478:34601091-34601666:source	0.219438500732;-0.219438500732	0.943419603984;0.943419603984	0.071;0.929	0.285;0.715	t|1e1.1o1|1e2.2o2	FALSE	FALSE	TRUE	2	3	1	chr17	-	34601666-34601934;34601666-34601741	34601091-34601666;34601741-34601858;34601934-34601988	;;	;;
Rnf5	ENSMUSG00000015478	ENSMUSG00000015478:34601934-34601988:target	-0.265080489457;0.265080489457	0.992686563111;0.992686563111	0.912;0.088	0.654;0.346	s|1e1.1o1|1e2.1o1	FALSE	FALSE	TRUE	2	3	1	chr17	-	34601858-34601934;34601666-34601934	34601091-34601666;34601741-34601858;34601934-34601988	;;	;;
Slc16a10	ENSMUSG00000019838	ENSMUSG00000019838:40033535-40037404:source	-0.332825073144;0.00582544464282;2.46968954485e-05;0.239781562694	0.999994588319;1.87626792614e-17;2.99735223761e-18;0.945117051501	0.907;0.025;0.025;0.092	0.582;0.065;0.026;0.325	t|1e1.1o1|2e2.1o4|3e2.2o4|3e2.3o4	TRUE	TRUE	TRUE	4	3	1	chr10	-	40037404-40040599;40036207-40037279;40034975-40036087;40034975-40035095	40033535-40037404;40040599-40040827	;	;
Lpp	ENSMUSG00000033306	ENSMUSG00000033306:24442781-24442890:target	0.341986106253;-0.00484338931832;-0.277444908831	0.996292084834;0.00476867541293;0.894685266159	0.082;0.356;0.563	0.415;0.299;0.286	t|1e1.1o2|1e1.2o2|1e2.1o1	TRUE	FALSE	TRUE	3	3	1	chr16	+	24393604-24442781;24393783-24442781;24415821-24442781	24393350-24393783;24393350-24393783;24415811-24415821;24442781-24442890	;;;	;;;
Lpp	ENSMUSG00000033306	ENSMUSG00000033306:24889790-24889959:target	-0.246311352653;0.333531742405;-0.0231109817767	0.878543103987;0.99885430248;0.000275120241641	0.858;0.048;0.092	0.616;0.373;0.025	t|1e1.1o1|1e2.1o1|1e3.1o1	FALSE	FALSE	TRUE	3	4	1	chr16	+	24845217-24889790;24861725-24889790;24861845-24889790	24845091-24845217;24861715-24861725;24861835-24861845;24889790-24889959	;;;	;;;
Map4	ENSMUSG00000032479	ENSMUSG00000032479:110072613-110073183:target	0.27981196875;-0.27981196875	0.987231391773;0.987231391773	0.070;0.930	0.343;0.657	t|1e1.2o2|1e2.1o1	FALSE	FALSE	TRUE	2	3	0	chr9	+	110068985-110072613;110071139-110072613	110068693-110068985;110071026-110071139;110072613-110073183	;;	;;
Axin1	ENSMUSG00000024182	ENSMUSG00000024182:26194935-26195811:target	0.262430124858;-0.051395086832;-0.0932245212791	0.900308556866;0.0837648861244;0.0376784176099	0.633;0.234;0.133	0.891;0.107;0.025	t|1e1.1o1|2e2.3o5|3e2.4o5	TRUE	TRUE	TRUE	3	3	1	chr17	+	26194106-26194935;26195640-26195712;26195641-26195716	26193939-26194106;26194935-26195811	;	;
Hmbox1	ENSMUSG00000021972	ENSMUSG00000021972:64817302-64817312:target	0.202586754232;-0.202586754232	0.75263814261;0.75263814261	0.025;0.975	0.223;0.777	s|1e1.1o2|i	FALSE	FALSE	FALSE	1	2	1	chr14	-	64817206-64817302;64817301-64817302	64816945-64817206;64817207-64817301;64817302-64817312	;;	;;	(64817207, 64817301)
Hmbox1	ENSMUSG00000021972	ENSMUSG00000021972:64823169-64823698:source	0.297201044173;-0.00756091546;-0.234815660509	0.996755753951;0.000397257789771;0.858238624968	0.109;0.211;0.680	0.399;0.150;0.451	t|1e1.1o1|1e2.3o5|1e2.4o5	TRUE	FALSE	TRUE	3	3	1	chr14	-	64823698-64825601;64823698-64825299;64823698-64825266	64823169-64823698;64825059-64825370;64825059-64825370;64825601-64825695	;;;	;;;
Hmbox1	ENSMUSG00000021972	ENSMUSG00000021972:64816945-64817206:target	-0.000399607608767;0.610424513761;9.07915008969e-10;-0.577348436122	9.01183519427e-06;1.0;2.93023470845e-18;1.0	0.234;0.177;0.025;0.588	0.226;0.772;0.025;0.025	s|1e1.1o1|1e3.1o1|2e2.1o1|i	TRUE	FALSE	TRUE	3	4	1	chr14	-	64816589-64817017;64813419-64817017;64814804-64816945;64816944-64816945	64811600-64813419;64814626-64814804;64816579-64816589;64816590-64816944;64816945-64817206	;;;;	;;;;	(64816590, 64816944)
Hmbox1	ENSMUSG00000021972	ENSMUSG00000021972:64825601-64825695:target	-0.31461036683;0.221678916578;-1.41663914953e-09;0.0248861061192	0.995309507415;0.848390419293;2.93022767026e-18;0.016397534991	0.575;0.127;0.025;0.297	0.268;0.344;0.025;0.387	s|1e1.1o1|1e2.1o1|1e3.1o1|1e4.2o2	FALSE	FALSE	TRUE	4	5	0	chr14	-	64825370-64825601;64823698-64825601;64823164-64825601;64817136-64825601	64816945-64817206;64822814-64823164;64823169-64823698;64825059-64825370;64825601-64825695	;;;;	;;;;
Hmbox1	ENSMUSG00000021972	ENSMUSG00000021972:64816579-64816589:source	0.869786128102;-0.869786128102	1.0;1.0	0.126;0.874	0.974;0.026	t|1e1.1o2|i	FALSE	FALSE	FALSE	1	2	1	chr14	-	64816589-64817017;64816589-64816590	64816579-64816589;64816590-64816944;64816945-64817206	;;	;;	(64816590, 64816944)
Tcf25	ENSMUSG00000001472	ENSMUSG00000001472:123400625-123400697:source	-0.000672882141069;-0.232813400355;3.22689525615e-16;0.167845705649;0.0702181596336	4.75365065902e-18;0.924709485698;2.93022380883e-18;0.472655199681;0.0659176160272	0.040;0.253;0.025;0.373;0.323	0.025;0.026;0.025;0.541;0.406	s|1e1.1o2|1e1.2o2|1e2.1o1|1e3.1o2|1e3.2o2	FALSE	TRUE	TRUE	5	4	1	chr8	+	123400697-123401058;123400697-123401076;123400697-123402805;123400697-123403147;123400697-123403150	123400625-123400697;123401058-123401892;123401058-123401892;123402805-123402860;123403147-123404173;123403147-123404173	;;;;;	;;;;;
Fgf9	ENSMUSG00000021974	ENSMUSG00000021974:58083201-58083304:target	7.66594808457e-16;0.167229751507;-0.060668388482;-6.56518068688e-13;1.62058373071e-12;4.88564818153e-06;9.70928473851e-05;0.0392951277821;-3.59086150555e-05;-2.36558531498e-06;-0.154860366879	2.93022380883e-18;0.2686710192;0.0111788996343;2.93022381109e-18;2.93022387652e-18;2.94453384828e-18;3.19715123493e-18;1.41710859665e-06;3.02753240731e-18;2.93663429858e-18;0.115967937764	0.025;0.025;0.657;0.025;0.025;0.025;0.025;0.053;0.027;0.025;0.176	0.025;0.188;0.564;0.025;0.025;0.025;0.029;0.122;0.025;0.025;0.025	t|1e1.1o1|1e2.1o3|1e2.2o3|1e2.3o3|1e3.1o1|1e4.1o1|1e5.1o1|1e6.1o4|1e6.2o4|1e6.3o4|1e6.4o4	TRUE	FALSE	TRUE	11	7	1	chr14	+	58070647-58083201;58072823-58083201;58073332-58083201;58073336-58083201;58074200-58083201;58074768-58083201;58075366-58083201;58076663-58083201;58076742-58083201;58076855-58083201;58077146-58083201	58070547-58070647;58072686-58073336;58072686-58073336;58072686-58073336;58074190-58074200;58074758-58074768;58075115-58075366;58076507-58077146;58076507-58077146;58076507-58077146;58076507-58077146;58083201-58083304	;;;;;;;;;;;	;;;;;;;;;;;
Mbd5	ENSMUSG00000036792	ENSMUSG00000036792:49018254-49021440:target	-0.00216580554504;0.370869914667;-0.00155315014743;-0.284690352125	9.39835260796e-08;0.999416805962;1.2349429945e-08;0.965313477439	0.065;0.416;0.055;0.464	0.032;0.777;0.025;0.186	t|1e1.1o1|1e2.1o1|1e3.1o1|1e4.1o1	FALSE	FALSE	TRUE	4	5	1	chr2	+	48949549-49018254;48950175-49018254;48996844-49018254;48996948-49018254	48949510-48949549;48949962-48950175;48996834-48996844;48996938-48996948;49018254-49021440	;;;;	;;;;
Mbd5	ENSMUSG00000036792	ENSMUSG00000036792:49231672-49231848:target	-0.276387184255;-0.257539769718;0.526832579907	0.952117690958;0.956476985156;0.999999999919	0.506;0.285;0.210	0.236;0.034;0.723	t|1e1.1o1|1e2.1o1|1e3.1o1	FALSE	FALSE	TRUE	3	4	1	chr2	+	49170013-49231672;49178849-49231672;49180322-49231672	49169909-49170013;49178839-49178849;49180312-49180322;49231672-49231848	;;;	;;;
Kif1b	ENSMUSG00000063077	ENSMUSG00000063077:149266102-149266317:target	-1.65703043373e-06;0.334016139747;-0.329887320588	1.45820009237e-11;0.998207630574;0.997761106422	0.025;0.649;0.347	0.025;0.975;0.025	s|1e1.1o1|1e2.1o1|2e3.1o1	TRUE	FALSE	TRUE	3	4	1	chr4	-	149265362-149266252;149263690-149266252;149263485-149266102	149263475-149263485;149263615-149263690;149264470-149265362;149266102-149266317	;;;	;;;
Kif1b	ENSMUSG00000063077	ENSMUSG00000063077:149176319-149180810:source	-0.25823219858;0.25823219858	0.946482788206;0.946482788206	0.531;0.469	0.280;0.720	t|1e1.1o1|1e2.1o1	FALSE	FALSE	TRUE	2	3	1	chr4	-	149180810-149181809;149180810-149181484	149176319-149180810;149181484-149181602;149181809-149182001	;;	;;
Kif1b	ENSMUSG00000063077	ENSMUSG00000063077:149214907-149215025:source	-0.482548195433;0.482548195433	0.999999971841;0.999999971841	0.974;0.026	0.503;0.497	t|1e1.1o1|1e2.1o1	FALSE	FALSE	TRUE	2	3	1	chr4	-	149215025-149222227;149215025-149220542	149214907-149215025;149220542-149220790;149222227-149222364	;;	;;
Gm20627	ENSMUSG00000093507	ENSMUSG00000093507:96256224-96256277:target	-0.566678856322;0.566678856322	0.999999881176;0.999999881176	0.972;0.028	0.420;0.580	s|1e1.2o2|1e2.1o2	FALSE	FALSE	TRUE	2	3	1	chr3	-	96255396-96256224;96254950-96256224	96254619-96254950;96255219-96255469;96256224-96256277	;;	;;
Gm20627	ENSMUSG00000093507	ENSMUSG00000093507:96255219-96255469:source	-0.0374510949543;-0.319334998122;0.446732634111	0.0950104212722;0.963248107112;0.999999832722	0.538;0.458;0.025	0.394;0.146;0.461	t|1e0|2e0|2e1.1o1|2e2.1o1|i	FALSE	TRUE	TRUE	2	3	1	chr3	-	96255396-96256224;96255396-96255577;96255469-96255470	96255219-96255469;96255470-96255576;96255577-96255587;96256224-96256277	;;;	;;;	(96255470, 96255576)
Srsf3	ENSMUSG00000071172	ENSMUSG00000071172:29038490-29038624:source	0.303116664748;-0.303116664748	0.988568209252;0.988568209252	0.377;0.623	0.673;0.327	s|1e1.1o1|1e2.2o2	FALSE	FALSE	TRUE	2	3	0	chr17	+	29038624-29039454;29038624-29040775	29038490-29038624;29039454-29040141;29040667-29040813	;;	;;
Eml6	ENSMUSG00000044072	ENSMUSG00000044072:29754848-29755056:source	-0.368792283505;0.368792283505	0.9974185846;0.9974185846	0.771;0.229	0.412;0.588	t|1e1.1o1|1e2.1o2	FALSE	FALSE	TRUE	2	3	1	chr11	-	29755056-29760022;29755056-29758934	29754848-29755056;29758826-29759107;29760022-29760120	;;	;;
Eml6	ENSMUSG00000044072	ENSMUSG00000044072:29753064-29753221:source	-0.274035832768;0.00435211708898;0.232404120868;-1.07035357562e-06	0.971409157415;2.15212098161e-09;0.824180252624;2.71032866661e-12	0.292;0.025;0.702;0.025	0.025;0.064;0.929;0.025	t|1e1.1o1|1e2.1o2|1e3.1o1|1e4.1o1	FALSE	FALSE	TRUE	4	5	1	chr11	-	29753221-29764048;29753221-29758934;29753221-29754848;29753221-29753410	29753064-29753221;29753410-29753563;29754848-29755056;29758826-29759107;29764048-29764233	;;;;	;;;;
Fam19a2	ENSMUSG00000044071	ENSMUSG00000044071:123704359-123704511:target	0.00188619354445;-0.544712559169;-0.00121510290831;0.443417004694;0.00174468385706	1.89012595128e-14;1.0;3.33162121263e-11;1.0;3.82448369419e-15	0.025;0.932;0.053;0.025;0.025	0.055;0.401;0.028;0.457;0.055	t|1e1.1o1|1e2.1o1|1e3.1o1|1e4.1o1|1e5.1o1	FALSE	FALSE	TRUE	5	6	1	chr10	+	123265541-123704359;123593600-123704359;123639824-123704359;123684144-123704359;123684193-123704359	123264076-123265541;123593494-123593600;123639557-123639824;123684134-123684144;123684183-123684193;123704359-123704511	;;;;;	;;;;;
Ino80d	ENSMUSG00000040865	ENSMUSG00000040865:63105656-63105759:source	0.272231313524;0.255866919277;-0.256681830948;-0.275420719012	0.975773835035;0.934521412056;0.965918463947;0.963321565947	0.089;0.169;0.283;0.459	0.354;0.418;0.033;0.190	t|1e0|1e1.1o1|1e2.1o1|1e3.1o1|1e4.1o1	FALSE	FALSE	TRUE	4	5	1	chr1	-	63105759-63114211;63105759-63110709;63105759-63107970;63105759-63105871	63105656-63105759;63105871-63105881;63107970-63107980;63110709-63110826;63114211-63114334	;;;;	;;;;
1110019D14Rik	ENSMUSG00000097616	ENSMUSG00000097616:13881273-13881381:source	-0.312130946207;0.361954967806;-0.000742814967903	0.943661555552;0.985174503681;9.04620539307e-05	0.330;0.622;0.051	0.025;0.975;0.025	s|1e0|1e1.1o1|1e2.1o1|1e3.1o1	FALSE	FALSE	TRUE	3	4	1	chr6	+	13881381-13885896;13881381-13895092;13881381-14044194	13881273-13881381;13885896-13885906;13895092-13896422;14044194-14044373	;;;	;;;
Atp8a1	ENSMUSG00000037685	ENSMUSG00000037685:67786281-67786666:target	-0.141941488874;-0.193798799608;-1.95712503681e-07;0.382600563327	0.31895255945;0.643462789358;1.0412765405e-14;0.999849753432	0.219;0.713;0.025;0.066	0.061;0.498;0.025;0.439	s|1e1.1o1|1e2.1o1|1e3.1o1|1e4.2o2|2e0	TRUE	FALSE	TRUE	4	5	1	chr5	-	67783896-67786626;67781061-67786626;67779033-67786626;67776198-67786626	67776129-67776759;67778960-67779033;67780879-67781061;67783886-67783896;67786281-67786666	;;;;	;;;;
Atp8a1	ENSMUSG00000037685	ENSMUSG00000037685:67776129-67776759:source	0.312538951659;-0.308529942643;-8.98135585248e-06	0.958957824486;0.952435623566;3.67477698753e-09	0.131;0.863;0.025	0.437;0.560;0.025	t|1e0|2e1.1o2|2e2.1o2|2e3.1o1	FALSE	TRUE	TRUE	3	4	0	chr5	-	67776198-67786626;67776198-67780988;67776198-67778960	67776129-67776759;67778960-67779033;67780879-67781061;67786281-67786666	;;;	;;;
Atp8a1	ENSMUSG00000037685	ENSMUSG00000037685:67761114-67761202:target	-0.133371238431;-0.140709689414;0.303570043536	0.121453992791;0.16172354159;0.997141829264	0.157;0.164;0.679	0.025;0.025;0.975	s|1e1.1o1|1e2.1o1|1e3.1o1	FALSE	FALSE	TRUE	3	4	1	chr5	-	67759580-67761114;67756694-67761114;67751085-67761114	67751013-67751085;67756650-67756694;67759570-67759580;67761114-67761202	;;;	;;;
Slc35a4	ENSMUSG00000033272	ENSMUSG00000033272:36679215-36679623:source	0.289830833038;-0.281319572295;-0.000351474875534	0.937336740781;0.914943474123;3.59083407018e-08	0.165;0.783;0.052	0.448;0.506;0.044	s|1e1.1o2|1e1.2o2|1e2.1o1	FALSE	TRUE	TRUE	3	3	1	chr18	+	36679623-36680428;36679623-36680516;36679623-36681528	36679215-36679623;36680428-36680959;36680428-36680959;36681528-36681765	;;;	;;;
Slc35a4	ENSMUSG00000033272	ENSMUSG00000033272:36681874-36683861:target	-1.64866742657e-11;0.201851829402;0.00959050299039;0.0777202747228;1.10956476557e-06;-0.371029503569	2.93022385351e-18;0.691665650547;2.89867278708e-17;1.64464347282e-08;2.93323970766e-18;0.999999669946	0.025;0.355;0.025;0.025;0.025;0.618	0.025;0.552;0.069;0.106;0.025;0.256	t|1e1.1o2|1e2.3o3|2e2.3o3|2e3.1o4|3e3.1o4|i	TRUE	TRUE	TRUE	5	4	1	chr18	+	36680614-36681874;36681765-36681874;36681765-36682440;36682020-36682440;36682020-36682738;36681873-36681874	36680428-36680959;36681528-36681765;36681528-36681765;36681766-36681873;36681874-36683861	;;;;	;;;;	(36681766, 36681873)
Slc35a4	ENSMUSG00000033272	ENSMUSG00000033272:36681528-36681765:source	0.276447469451;0.00352914994145;-0.333780734045	0.99591495688;1.25223271547e-17;0.999998122617	0.225;0.025;0.775	0.494;0.062;0.449	s|1e0|2e0|3e1.1o3|3e1.2o3|i	TRUE	TRUE	FALSE	2	2	1	chr18	+	36681765-36681874;36681765-36682440;36681765-36681766	36681528-36681765;36681766-36681873;36681874-36683861;36681874-36683861	;;;	;;;	(36681766, 36681873)
Slc35a4	ENSMUSG00000033272	ENSMUSG00000033272:36680428-36680959:target	0.312734789821;-0.244487683713;-0.00296468955807	0.96557302387;0.814849202812;2.3755221273e-08	0.166;0.773;0.062	0.471;0.526;0.025	t|1e1.1o1|2e1.1o1|2e2.1o1	TRUE	TRUE	TRUE	3	3	1	chr18	+	36679623-36680428;36679623-36680516;36680153-36680516	36679215-36679623;36679215-36679623;36680143-36680153;36680428-36680959	;;;	;;;
Arsk	ENSMUSG00000021592	ENSMUSG00000021592:76074775-76075051:target	-0.224846860794;-5.37090484844e-07;0.227960221263	0.86184861146;6.71395646545e-14;0.876971034086	0.937;0.025;0.060	0.718;0.025;0.282	s|1e1.1o1|1e2.1o1|1e3.1o1	FALSE	FALSE	TRUE	3	4	1	chr13	-	76072271-76074775;76069688-76074775;76066859-76074775	76066635-76066859;76069485-76069688;76070395-76072271;76074775-76075051	;;;	;;;
Arsk	ENSMUSG00000021592	ENSMUSG00000021592:76066635-76066859:source	0.286011485905;-0.304952748907;-2.03483462865e-05	0.912453222856;0.939260804916;8.98966318317e-08	0.145;0.848;0.026	0.431;0.546;0.025	t|1e1.1o1|1e2.1o2|1e3.1o2	FALSE	FALSE	TRUE	3	4	1	chr13	-	76066859-76074775;76066859-76072100;76066859-76069557	76066635-76066859;76069485-76069688;76070395-76072271;76074775-76075051	;;;	;;;
Foxr1	ENSMUSG00000074397	ENSMUSG00000074397:44434234-44435309:source	0.00815620793434;-0.261029038677;0.19756097847	1.13095051069e-11;0.961653337874;0.674716399911	0.025;0.903;0.094	0.066;0.649;0.288	t|1e1.2o2|1e2.1o1|i	FALSE	FALSE	TRUE	2	3	1	chr9	-	44435309-44435859;44435309-44435423;44435309-44435310	44434234-44435309;44435310-44435422;44435423-44435652;44435859-44436102	;;;	;;;	(44435310, 44435422)
Tcf7l2	ENSMUSG00000024985	ENSMUSG00000024985:55925977-55926049:target	0.291451587202;-0.291451587202	0.940172312701;0.940172312701	0.051;0.949	0.340;0.660	t|1e1.1o1|1e2.1o3	FALSE	FALSE	TRUE	2	3	0	chr19	+	55923944-55925977;55924580-55925977	55923896-55923944;55924530-55925239;55925977-55926049	;;	;;
Tcf7l2	ENSMUSG00000024985	ENSMUSG00000024985:55742845-55743197:source	-0.201950331696;0.201950331696	0.706103866455;0.706103866455	0.331;0.669	0.134;0.866	s|1e1.1o1|1e2.1o1	FALSE	FALSE	TRUE	2	3	0	chr19	+	55743197-55755014;55743197-55817764	55742845-55743197;55755014-55755082;55817764-55817865	;;	;;
Alkbh1	ENSMUSG00000079036	ENSMUSG00000079036:87425840-87429437:source	0.162407512226;-0.44890152136;0.173655535698;0.0136971147551	0.324032682152;0.999995132633;0.433594457261;1.79012194947e-05	0.026;0.971;0.026;0.026	0.186;0.534;0.196;0.084	t|1e0|2e1.1o3|2e2.2o2|3e3.2o7|4e3.2o7	TRUE	TRUE	TRUE	4	4	1	chr12	-	87429270-87434119;87429270-87431400;87428371-87429027;87426565-87429027	87425840-87429437;87431400-87431593;87433246-87434209	;;	;;
Alkbh1	ENSMUSG00000079036	ENSMUSG00000079036:87433246-87434209:target	-0.365155311376;-0.00056045712783;-2.53287101584e-05;0.392037810662	0.982651863536;4.51115530765e-05;5.26049835817e-07;0.999443890522	0.941;0.046;0.026;0.026	0.584;0.025;0.025;0.409	s|1e1.1o3|1e1.2o3|1e1.3o3|1e2.2o4|2e0|3e0	TRUE	TRUE	TRUE	4	3	1	chr12	-	87431593-87434119;87431538-87434119;87431536-87434119;87429270-87434119	87425840-87429437;87431400-87431593;87431400-87431593;87431400-87431593;87433246-87434209	;;;;	;;;;
Dcaf5	ENSMUSG00000049106	ENSMUSG00000049106:80404555-80404698:source	0.265017264044;0.0336238668244;-0.335813375854;-6.04259969283e-05	0.902968002;1.0445218066e-07;0.989882358709;2.41870690709e-09	0.243;0.025;0.734;0.028	0.504;0.083;0.406;0.025	t|1e0|1e1.1o1|1e2.1o1|1e3.1o1|1e4.1o1	FALSE	FALSE	TRUE	4	5	1	chr12	-	80404698-80451149;80404698-80438342;80404698-80436185;80404698-80406023	80404555-80404698;80406023-80406033;80436185-80436601;80438342-80438352;80451149-80451226	;;;;	;;;;
Slc5a4a	ENSMUSG00000020229	ENSMUSG00000020229:76181651-76181819:target	0.939241938359;-0.939241938359	1.0;1.0	0.026;0.974	0.941;0.059	t|1e1.1o1|2e2.1o1	FALSE	TRUE	TRUE	2	3	1	chr10	+	76178240-76181651;76181177-76181757	76178090-76178240;76181167-76181177;76181651-76181819	;;	;;
Vti1a	ENSMUSG00000024983	ENSMUSG00000024983:55391784-55391868:source	-9.12403221703e-06;-0.184190161395;-1.20537945689e-05;0.218139971757	5.8696754711e-15;0.548136797285;1.14655914591e-14;0.831303870227	0.025;0.209;0.026;0.757	0.025;0.029;0.025;0.969	s|1e0|1e1.1o1|1e2.1o1|1e3.1o1|1e4.1o1	FALSE	FALSE	TRUE	4	5	1	chr19	+	55391868-55398843;55391868-55414092;55391868-55431233;55391868-55498511	55391784-55391868;55398843-55398853;55414092-55414102;55431233-55431243;55498511-55498581	;;;;	;;;;
Prr14l	ENSMUSG00000054280	ENSMUSG00000054280:32844044-32844564:source	-0.336947092204;0.336209468997;0.000275184783725;-0.000112234747218	0.998596631716;0.998843084152;2.23587256043e-10;1.07163211264e-12	0.637;0.262;0.071;0.030	0.309;0.590;0.080;0.025	t|1e0|1e1.1o1|1e2.1o1|1e3.1o1|2e4.1o2	FALSE	TRUE	TRUE	4	5	1	chr5	-	32844564-32854093;32844564-32851882;32844564-32844680;32844188-32844428	32844044-32844564;32844680-32844690;32851882-32851998;32854093-32854256	;;;	;;;
Prr14l	ENSMUSG00000054280	ENSMUSG00000054280:32835616-32835811:source	-0.00134179632343;0.0341966014166;-4.28372291793e-09;0.337790251063;-0.399616938115;0.00692795239857	9.41394569314e-16;9.57104674748e-17;2.93023541728e-18;0.999550911913;0.999995097049;4.81213805285e-10	0.048;0.025;0.025;0.079;0.804;0.060	0.025;0.074;0.025;0.408;0.414;0.104	t|1e2.2o2|1e3.1o1|2e1.1o1|2e2.1o2|2e2.2o2|2e3.1o1	TRUE	TRUE	TRUE	6	4	1	chr5	-	32835811-32844044;32835811-32838114;32835688-32854093;32835688-32844428;32835688-32844044;32835688-32838114	32835616-32835811;32838114-32838242;32838114-32838242;32844044-32844564;32844044-32844564;32844044-32844564;32854093-32854256	;;;;;;	;;;;;;
Prr14l	ENSMUSG00000054280	ENSMUSG00000054280:32844044-32844564:target	-1.37655954907e-08;0.00208793388591;0.358794244984;0.00623098413037;-0.00150647248409;-0.386183622681	2.93026111589e-18;8.6051997992e-18;0.999990805559;2.14025727365e-17;8.71546071375e-15;0.999944742798	0.025;0.025;0.080;0.035;0.049;0.817	0.025;0.050;0.429;0.074;0.025;0.440	s|1e1.2o2|1e2.1o1|1e3.2o2|2e2.1o1|2e3.1o2|2e3.2o2	TRUE	TRUE	TRUE	6	4	1	chr5	-	32844188-32844428;32838242-32844428;32835688-32844428;32838242-32844044;32835811-32844044;32835688-32844044	32835616-32835811;32835616-32835811;32835616-32835811;32838114-32838242;32838114-32838242;32844044-32844564	;;;;;	;;;;;
Prr14l	ENSMUSG00000054280	ENSMUSG00000054280:32854093-32854256:target	0.269032202524;-0.249964769906;-0.000340006151364	0.971763811199;0.918231050895;4.77916187727e-09	0.060;0.901;0.038	0.322;0.657;0.026	s|1e1.1o2|1e2.1o2|1e3.2o2	FALSE	FALSE	TRUE	3	4	1	chr5	-	32851998-32854093;32844564-32854093;32835688-32854093	32835616-32835811;32844044-32844564;32851882-32851998;32854093-32854256	;;;	;;;
Tpd52	ENSMUSG00000027506	ENSMUSG00000027506:8953684-8953799:source	0.354537911215;0.000437972701677;-2.60262556113e-14;-2.60262556113e-14;-2.60262556113e-14;-5.6425504146e-05;-0.332842166018;-0.00167676876376;-2.60262556113e-14;-2.60262556113e-14	0.999999877139;4.12066579016e-18;2.93022380891e-18;2.93022380891e-18;2.93022380891e-18;3.0831305666e-18;0.99988715834;4.66733848228e-09;2.93022380891e-18;2.93022380891e-18	0.067;0.025;0.025;0.025;0.025;0.027;0.803;0.099;0.025;0.025	0.413;0.039;0.025;0.025;0.025;0.025;0.478;0.069;0.025;0.025	t|1e1.1o1|1e2.1o2|1e2.2o2|1e3.1o1|1e4.1o1|1e5.1o3|1e5.2o3|1e5.3o3|1e6.1o1|1e7.1o1	TRUE	FALSE	TRUE	10	8	1	chr3	-	8953799-9004405;8953799-9003288;8953799-9003280;8953799-8993741;8953799-8988358;8953799-8963851;8953799-8963847;8953799-8963832;8953799-8962083;8953799-8958191	8953684-8953799;8958191-8958334;8962083-8962253;8963832-8964048;8963832-8964048;8963832-8964048;8988358-8988636;8993741-8993890;9003280-9003434;9003280-9003434;9004405-9004723	;;;;;;;;;;	;;;;;;;;;;
Znrf3	ENSMUSG00000041961	ENSMUSG00000041961:5280808-5282505:target	-1.17926071729e-05;0.370797997072;2.37808291911e-05;-0.409307725565	2.33414595533e-08;0.997315663665;2.33521611433e-08;0.999228478416	0.026;0.090;0.026;0.899	0.025;0.452;0.027;0.500	s|1e1.2o2|1e2.1o1|2e2.1o1|3e2.1o1	TRUE	TRUE	TRUE	4	3	1	chr11	-	5280957-5281792;5279761-5281792;5279761-5281384;5279761-5280808	5276324-5279761;5276324-5279761;5276324-5279761;5280808-5282505	;;;	;;;
Elf2	ENSMUSG00000037174	ENSMUSG00000037174:51264869-51265042:source	0.261270495833;4.87468403295e-09;-0.294736827202;8.04844902617e-16	0.973174944273;2.9302370587e-18;0.997430548509;2.93022380886e-18	0.340;0.025;0.659;0.025	0.595;0.025;0.371;0.025	t|1e1.1o2|1e2.1o1|2e1.1o2|2e2.1o1	TRUE	TRUE	TRUE	4	3	1	chr3	-	51265042-51266753;51265042-51265813;51265006-51266753;51265006-51265813	51264869-51265042;51265813-51266045;51265813-51266045;51266510-51266866;51266510-51266866	;;;;	;;;;
Elf2	ENSMUSG00000037174	ENSMUSG00000037174:51266510-51266866:target	1.50208570241e-09;0.270165975374;-0.290505586225	2.93022789168e-18;0.981113962964;0.992804266181	0.025;0.339;0.660	0.025;0.603;0.377	s|1e1.1o1|1e2.1o2|1e2.2o2|2e0	TRUE	TRUE	TRUE	3	3	0	chr3	-	51266045-51266753;51265042-51266753;51265006-51266753	51264869-51265042;51264869-51265042;51265813-51266045;51266510-51266866	;;;	;;;
Accsl	ENSMUSG00000075023	ENSMUSG00000075023:93868435-93868693:source	0.295687241717;0.464704134962;-0.731437191593	0.999676918412;1.0;1.0	0.129;0.130;0.738	0.417;0.583;0.025	t|1e0|2e1.1o1|3e1.1o1|4e0|i	TRUE	TRUE	FALSE	2	2	1	chr2	-	93868687-93869022;93868645-93869022;93868693-93868694	93868435-93868693;93868694-93869021;93869022-93869157;93869022-93869157	;;;	;;;	(93868694, 93869021)
Accsl	ENSMUSG00000075023	ENSMUSG00000075023:93869022-93869157:target	0.00254212600753;0.0264155334715;0.193630213322;7.77156117238e-16;-0.075877106938;7.77156117238e-16;-0.165230743018	9.84678356918e-18;4.05959650497e-16;0.611701429408;2.93022380883e-18;0.0702249665453;2.93022380883e-18;0.228962410918	0.053;0.055;0.478;0.025;0.229;0.025;0.186	0.075;0.113;0.667;0.025;0.147;0.025;0.025	s|1e1.2o4|1e1.3o4|1e2.1o2|1e3.1o2|1e3.2o2|1e4.2o2|i	FALSE	TRUE	TRUE	6	5	1	chr2	-	93868687-93869022;93868645-93869022;93866229-93869022;93864582-93869022;93864451-93869022;93863989-93869022;93869021-93869022	93863917-93864076;93864231-93864582;93864231-93864582;93865682-93866229;93868435-93868693;93868435-93868693;93868694-93869021;93869022-93869157	;;;;;;;	;;;;;;;	(93868694, 93869021)
Accsl	ENSMUSG00000075023	ENSMUSG00000075023:93855904-93855980:target	-0.225747713851;0.225747713851	0.82974128605;0.82974128605	0.440;0.560	0.220;0.780	s|1e1.1o1|i	FALSE	FALSE	FALSE	1	2	1	chr2	-	93855780-93855904;93855903-93855904	93855361-93855780;93855781-93855903;93855904-93855980	;;	;;	(93855781, 93855903)
Atrnl1	ENSMUSG00000054843	ENSMUSG00000054843:58131093-58133338:target	-0.354610692172;0.354610692172	0.99999590325;0.99999590325	0.975;0.025	0.629;0.371	t|1e1.1o1|2e2.1o2	FALSE	TRUE	TRUE	2	3	1	chr19	+	58042442-58131093;58131327-58132131	58042328-58042442;58131093-58133338	;	;
Zfp933	ENSMUSG00000059423	ENSMUSG00000059423:147822986-147826946:source	0.201688823534;-0.201688823534	0.73064271989;0.73064271989	0.766;0.234	0.963;0.037	t|1e1.1o1|2e2.2o3	FALSE	TRUE	TRUE	2	3	1	chr4	-	147826946-147828410;147824912-147825088	147822986-147826946;147828410-147828470	;	;
Arhgap39	ENSMUSG00000033697	ENSMUSG00000033697:76733457-76735438:target	0.335767196873;-0.335767196873	0.977240640534;0.977240640534	0.326;0.674	0.654;0.346	s|1e1.1o1|1e2.1o1|2e0	TRUE	FALSE	TRUE	2	3	0	chr15	-	76730456-76734877;76727476-76734877	76727403-76727476;76730364-76730456;76733457-76735438	;;	;;
Fancm	ENSMUSG00000055884	ENSMUSG00000055884:65105028-65106891:target	-0.545518531609;1.46615977917e-05;0.516973573449	1.0;2.98479030058e-18;1.0	0.971;0.025;0.028	0.439;0.026;0.532	t|1e1.1o1|1e2.1o1|2e3.1o2	FALSE	TRUE	TRUE	3	4	1	chr12	+	65102717-65105028;65104665-65105028;65106216-65106433	65102562-65102717;65104655-65104665;65105028-65106891	;;	;;
Fancm	ENSMUSG00000055884	ENSMUSG00000055884:65105028-65106891:source	0.416162961339;-0.416162961339	0.999999999961;0.999999999961	0.026;0.974	0.431;0.569	s|1e1.2o2|2e2.1o1	TRUE	FALSE	TRUE	2	3	1	chr12	+	65106216-65106433;65106891-65113774	65105028-65106891;65113774-65113859	;	;
Zscan29	ENSMUSG00000050619	ENSMUSG00000050619:121158273-121161549:source	-3.36407719697e-06;-0.306102901893;0.304813776944	8.20529294106e-11;0.999665839986;0.999798143114	0.025;0.974;0.025	0.025;0.676;0.322	t|1e1.1o2|1e1.2o2|2e2.2o5	TRUE	TRUE	TRUE	3	3	1	chr2	-	121161549-121163946;121161549-121163747;121160560-121160854	121158273-121161549;121163747-121164434;121163747-121164434	;;	;;
Upf3b	ENSMUSG00000036572	ENSMUSG00000036572:37091678-37092661:source	-0.28563935401;0.28563935401	0.999955701999;0.999955701999	0.975;0.025	0.696;0.304	t|1e1.2o2|2e2.1o2	FALSE	TRUE	TRUE	2	3	1	chrX	-	37092661-37095522;37091808-37092553	37091678-37092661;37095522-37095822	;	;
Ppfia1	ENSMUSG00000037519	ENSMUSG00000037519:144515986-144516120:target	-0.267553993252;0.267553993252	0.979846734089;0.979846734089	0.342;0.658	0.081;0.919	s|1e1.1o1|1e2.1o1	FALSE	FALSE	TRUE	2	3	0	chr7	-	144514946-144515986;144514524-144515986	144514441-144514524;144514872-144514946;144515986-144516120	;;	;;
Ppfia1	ENSMUSG00000037519	ENSMUSG00000037519:144514441-144514524:source	0.242969385872;-0.242969385872	0.915785001712;0.915785001712	0.683;0.317	0.920;0.080	t|1e1.1o1|1e2.1o1	FALSE	FALSE	TRUE	2	3	0	chr7	-	144514524-144515986;144514524-144514872	144514441-144514524;144514872-144514946;144515986-144516120	;;	;;
Arhgap12	ENSMUSG00000041225	ENSMUSG00000041225:6064341-6064421:source	-0.00514176254944;-0.17805311873;0.220943205463	1.68632368101e-17;0.522415669363;0.727119326488	0.055;0.619;0.328	0.025;0.441;0.544	t|1e1.2o2|1e2.1o2|1e3.2o2	FALSE	FALSE	TRUE	3	4	1	chr18	-	6064421-6111685;6064421-6069831;6064421-6065705	6064341-6064421;6065705-6065845;6068654-6071097;6111685-6112439	;;;	;;;
Coq5	ENSMUSG00000041733	ENSMUSG00000041733:115284391-115284612:source	0.21256203141;-0.21256203141	0.758659341169;0.758659341169	0.026;0.974	0.233;0.767	s|1e1.1o1|1e2.1o1	FALSE	FALSE	TRUE	2	3	1	chr5	+	115284612-115286026;115284612-115290934	115284391-115284612;115286026-115286036;115290934-115291040	;;	;;
Myh11	ENSMUSG00000018830	ENSMUSG00000018830:14194527-14195184:source	0.258225237727;-0.258225237727	0.999793559006;0.999793559006	0.723;0.277	0.975;0.025	t|1e1.1o1|1e2.1o1	FALSE	FALSE	TRUE	2	3	1	chr16	-	14195184-14200695;14195184-14198050	14194527-14195184;14198050-14198088;14200695-14200867	;;	;;
Ufl1	ENSMUSG00000040359	ENSMUSG00000040359:25251932-25252027:source	0.58610907074;0.000196984963727;-0.625325766578	1.0;3.49538907882e-18;1.0	0.025;0.025;0.975	0.596;0.032;0.365	t|1e1.1o3|1e1.2o3|2e2.1o1	TRUE	TRUE	TRUE	3	3	1	chr4	-	25252027-25254867;25252027-25254820;25252017-25252299	25251932-25252027;25252299-25252379;25254771-25254953;25254771-25254953	;;;	;;;
Ufl1	ENSMUSG00000040359	ENSMUSG00000040359:25254771-25254953:target	1.16926370467e-08;0.304255776972;2.05212603755e-08;-0.345573814754	2.93025559049e-18;0.980463284306;2.9302795875e-18;0.994058603248	0.025;0.025;0.025;0.975	0.025;0.322;0.025;0.638	s|1e1.2o2|1e2.1o2|2e2.1o2|3e1.1o2	TRUE	TRUE	TRUE	4	3	1	chr4	-	25254627-25254867;25252027-25254867;25252027-25254820;25254689-25254771	25251932-25252027;25251932-25252027;25254559-25254689;25254559-25254689;25254771-25254953	;;;;	;;;;
Ttn	ENSMUSG00000051747	ENSMUSG00000051747:76844205-76844279:source	0.249285120477;-0.249285120477	0.859627145614;0.859627145614	0.543;0.457	0.788;0.212	t|1e1.1o1|1e2.1o1	FALSE	FALSE	TRUE	2	3	1	chr2	-	76844279-76845022;76844279-76844772	76844205-76844279;76844772-76844855;76845022-76845096	;;	;;
Ttn	ENSMUSG00000051747	ENSMUSG00000051747:76833835-76833921:target	-0.414432854698;0.414432854698	0.999999989461;0.999999989461	0.975;0.025	0.571;0.429	s|1e1.1o1|1e2.1o1	FALSE	FALSE	TRUE	2	3	1	chr2	-	76833718-76833835;76833306-76833835	76833223-76833306;76833641-76833718;76833835-76833921	;;	;;
Ttn	ENSMUSG00000051747	ENSMUSG00000051747:76906254-76906532:source	0.625459279331;-0.625459279331	0.999999999999;0.999999999999	0.092;0.908	0.702;0.298	t|1e1.1o2|1e2.1o1	FALSE	FALSE	TRUE	2	3	0	chr2	-	76906532-76921551;76906532-76907308	76906254-76906532;76907308-76909953;76921296-76921607	;;	;;
Ttn	ENSMUSG00000051747	ENSMUSG00000051747:76833030-76833113:source	0.00021508754408;0.224162223801;-0.266702982417	2.99825980179e-12;0.97605639316;0.999590587851	0.025;0.025;0.975	0.033;0.244;0.715	t|1e1.1o1|1e2.1o1|1e3.1o1|2e0	FALSE	TRUE	TRUE	3	4	1	chr2	-	76833113-76840233;76833113-76836335;76833113-76833223	76833030-76833113;76833223-76833306;76836335-76836418;76840233-76840314	;;;	;;;
Ttn	ENSMUSG00000051747	ENSMUSG00000051747:76821116-76821184:target	-0.341697275213;0.341697275213	0.995605135866;0.995605135866	0.918;0.082	0.585;0.415	s|1e0|2e1.1o1|2e2.1o1	TRUE	FALSE	TRUE	2	3	1	chr2	-	76818816-76821116;76817863-76821116	76817789-76817863;76818736-76818816;76821116-76821184	;;	;;
Ttn	ENSMUSG00000051747	ENSMUSG00000051747:76831788-76831874:target	-0.550499490548;-7.12034731532e-07;0.0285386887704;0.0647449950774;0.243763600952;1.43289169973e-07;0.0547486906681;-7.38616736572e-07;-7.39198372834e-07	0.999999995672;1.25484990327e-11;7.91968051226e-12;2.75490879226e-10;0.914528635831;1.25483629732e-11;2.95882618043e-11;1.25485032455e-11;1.2548503339e-11	0.907;0.025;0.025;0.025;0.082;0.025;0.025;0.025;0.025	0.370;0.025;0.074;0.094;0.320;0.025;0.084;0.025;0.025	s|1e1.1o1|1e2.1o1|1e3.1o2|1e4.1o1|1e5.1o1|1e6.1o1|1e7.1o1|1e8.1o1|1e9.1o1	FALSE	FALSE	TRUE	9	10	1	chr2	-	76831443-76831788;76831247-76831788;76830864-76831788;76829330-76831788;76829150-76831788;76828956-76831788;76828402-76831788;76827078-76831788;76818816-76831788	76818736-76818816;76826995-76827078;76828319-76828402;76828873-76828956;76829067-76829150;76829247-76829330;76830784-76830864;76831167-76831247;76831360-76831443;76831788-76831874	;;;;;;;;;	;;;;;;;;;
Ttn	ENSMUSG00000051747	ENSMUSG00000051747:76849995-76850087:target	-0.289722154018;0.289722154018	0.990131416023;0.990131416023	0.475;0.525	0.193;0.807	s|1e1.1o1|1e2.2o2	FALSE	FALSE	TRUE	2	3	1	chr2	-	76849334-76849995;76849071-76849995	76848817-76849170;76849257-76849334;76849995-76850087	;;	;;
Ttn	ENSMUSG00000051747	ENSMUSG00000051747:76829067-76829150:source	0.251389313111;3.80868695771e-05;-1.1223696605e-06;-1.13037717899e-06;-0.313994655233	0.944372278407;8.23041640532e-12;8.23484065006e-12;8.23484134175e-12;0.996730159321	0.077;0.025;0.025;0.025;0.915	0.322;0.027;0.025;0.025;0.609	t|1e1.1o1|1e2.1o1|1e3.1o1|1e4.1o1|1e5.1o1	FALSE	FALSE	TRUE	5	6	1	chr2	-	76829150-76831788;76829150-76830216;76829150-76830025;76829150-76829654;76829150-76829247	76829067-76829150;76829247-76829330;76829654-76829737;76830025-76830105;76830216-76830296;76831788-76831874	;;;;;	;;;;;
Ttn	ENSMUSG00000051747	ENSMUSG00000051747:76836335-76836418:target	-0.485300697083;0.272091765855;0.190529962629	0.999999993789;0.963790677866;0.688565532876	0.829;0.168;0.025	0.356;0.433;0.211	s|1e1.1o1|1e2.1o1|1e3.1o2	FALSE	FALSE	TRUE	3	4	1	chr2	-	76836014-76836335;76833306-76836335;76833113-76836335	76833030-76833113;76833223-76833306;76835937-76836014;76836335-76836418	;;;	;;;
Ttn	ENSMUSG00000051747	ENSMUSG00000051747:76833223-76833306:source	0.250065810434;0.221961963283;-0.49516061707	0.909324679292;0.950150734481;0.999999977867	0.172;0.025;0.826	0.416;0.241;0.343	t|1e1.1o1|1e2.1o1|1e3.1o1	FALSE	FALSE	TRUE	3	4	1	chr2	-	76833306-76836335;76833306-76833835;76833306-76833641	76833223-76833306;76833641-76833718;76833835-76833921;76836335-76836418	;;;	;;;
Ttn	ENSMUSG00000051747	ENSMUSG00000051747:76845022-76845096:target	-0.309911325501;0.309911325501	0.982207851821;0.982207851821	0.525;0.475	0.223;0.777	s|1e1.1o1|1e2.1o1	FALSE	FALSE	TRUE	2	3	1	chr2	-	76844855-76845022;76844279-76845022	76844205-76844279;76844772-76844855;76845022-76845096	;;	;;
Ttn	ENSMUSG00000051747	ENSMUSG00000051747:76848817-76849170:source	-4.78535969937e-13;0.349075101925;-0.348570603806	2.93022381013e-18;0.999998083993;0.999997947112	0.025;0.512;0.487	0.025;0.852;0.147	t|1e2.2o2|2e1.1o1|2e2.2o2	TRUE	TRUE	TRUE	3	3	1	chr2	-	76849170-76849257;76849071-76849995;76849071-76849257	76848817-76849170;76849257-76849334;76849257-76849334;76849995-76850087	;;;	;;;
Ttn	ENSMUSG00000051747	ENSMUSG00000051747:76817789-76817863:source	0.35518547697;-0.35518547697	0.999337320396;0.999337320396	0.099;0.901	0.446;0.554	t|1e1.2o2|1e2.1o1	FALSE	FALSE	TRUE	2	3	1	chr2	-	76817863-76821116;76817863-76818736	76817789-76817863;76818736-76818816;76821116-76821184	;;	;;
Trip12	ENSMUSG00000026219	ENSMUSG00000026219:84814823-84814969:target	0.212113800571;-0.212113800571	0.805049981638;0.805049981638	0.412;0.588	0.619;0.381	s|1e1.1o1|1e2.1o2	FALSE	FALSE	TRUE	2	3	0	chr1	-	84795815-84814823;84794327-84814823	84793672-84794327;84795690-84795815;84814823-84814969	;;	;;
Trip12	ENSMUSG00000026219	ENSMUSG00000026219:84793525-84793584:source	0.0471320708538;0.166182350972;-0.225713144985	1.30303447224e-16;0.428514903544;0.773354217053	0.025;0.188;0.793	0.075;0.353;0.573	t|1e1.5o6|1e1.6o6|2e0|i	TRUE	TRUE	FALSE	2	2	1	chr1	-	84793584-84793771;84793584-84793672;84793584-84793585	84793525-84793584;84793585-84793671;84793672-84794327;84793672-84794327	;;;	;;;	(84793585, 84793671)
Rbm44	ENSMUSG00000070732	ENSMUSG00000070732:91152165-91153660:source	0.395144740638;-0.395144740638	0.99984775654;0.99984775654	0.028;0.972	0.413;0.587	s|1e1.2o2|2e0|3e2.1o1	TRUE	FALSE	TRUE	2	3	1	chr1	+	91152377-91152483;91153660-91153894	91152165-91153660;91153894-91153952	;	;
Rbm44	ENSMUSG00000070732	ENSMUSG00000070732:91152165-91153660:target	-0.0168176074565;-0.10606911293;0.312685995354	0.0252196354978;0.338559207316;0.990272782243	0.135;0.851;0.030	0.026;0.640;0.336	t|1e1.1o2|1e2.1o1|2e3.1o3	FALSE	TRUE	TRUE	3	4	1	chr1	+	91145169-91152165;91150173-91152165;91152377-91152483	91145089-91147758;91150083-91150173;91152165-91153660	;;	;;
Eps8l3	ENSMUSG00000040600	ENSMUSG00000040600:107890700-107890734:source	-0.627202903294;0.627202903294	1.0;1.0	0.637;0.363	0.025;0.975	s|1e1.1o1|i	FALSE	FALSE	FALSE	1	2	1	chr3	+	107890734-107890881;107890734-107890735	107890700-107890734;107890735-107890880;107890881-107891073	;;	;;	(107890735, 107890880)
Dnajc1	ENSMUSG00000026740	ENSMUSG00000026740:18213749-18216902:target	0.333165260187;0.00574839727535;-0.00106477415652;-0.37683222558	0.995020419197;0.00881377448554;8.67276157556e-05;0.980177109898	0.036;0.293;0.066;0.609	0.361;0.357;0.041;0.240	s|1e1.2o2|1e2.1o1|1e3.1o1|1e4.1o1|2e0	TRUE	FALSE	TRUE	4	5	1	chr2	-	18214338-18216375;18212590-18216375;18212522-18216375;18209420-18216375	18206333-18209420;18212512-18212522;18212580-18212590;18213749-18216902	;;;	;;;
Mllt10	ENSMUSG00000026743	ENSMUSG00000026743:18126134-18126229:source	-0.000221653313925;0.206169094261;-0.16789220141;-5.22988602216e-07	5.61930240997e-12;0.786386652236;0.419441967273;2.93164105377e-18	0.079;0.031;0.864;0.025	0.072;0.232;0.699;0.025	s|1e2.1o2|2e0|2e1.1o1|2e2.1o2|2e3.1o1	TRUE	TRUE	TRUE	4	4	1	chr2	+	18126228-18146777;18126229-18139268;18126229-18146777;18126229-18159456	18126134-18126229;18139268-18139336;18146777-18146872;18146777-18146872;18159456-18159711	;;;;	;;;;
Mllt10	ENSMUSG00000026743	ENSMUSG00000026743:18139268-18139336:target	0.197692642339;0.235707800073;-0.00024414186283;-0.332723370082;-0.00905217077115	0.700867950666;0.812574111563;1.90999505013e-08;0.989609217687;0.00461058019019	0.034;0.238;0.035;0.501;0.193	0.228;0.477;0.025;0.176;0.118	t|1e0|1e1.1o1|1e2.2o2|1e3.1o1|1e4.1o1|1e5.1o1	FALSE	FALSE	TRUE	5	6	1	chr2	+	18071204-18139268;18126229-18139268;18131162-18139268;18135670-18139268;18137968-18139268	18071125-18071204;18126134-18126229;18131152-18131162;18135612-18135670;18137896-18137968;18139268-18139336	;;;;;	;;;;;
Skiv2l	ENSMUSG00000040356	ENSMUSG00000040356:34839228-34839605:source	0.221818825283;-0.20621545498;-0.00327463293409	0.862813577734;0.68118503981;7.44832624715e-14	0.071;0.859;0.076	0.288;0.658;0.062	t|1e1.1o1|1e2.1o1|i	FALSE	FALSE	TRUE	2	3	1	chr17	-	34839605-34839997;34839605-34839691;34839605-34839606	34839228-34839605;34839606-34839690;34839691-34839831;34839997-34840215	;;;	;;;	(34839606, 34839690)
Skiv2l	ENSMUSG00000040356	ENSMUSG00000040356:34839997-34840215:target	-0.444498484824;0.444498484824	0.999999882786;0.999999882786	0.784;0.216	0.351;0.649	s|1e1.1o1|1e2.1o1	FALSE	FALSE	TRUE	2	3	1	chr17	-	34839831-34839997;34839605-34839997	34839228-34839605;34839691-34839831;34839997-34840215	;;	;;
Tsg101	ENSMUSG00000014402	ENSMUSG00000014402:46906589-46907177:target	0.291584131341;-0.291584131341	0.924141076336;0.924141076336	0.505;0.495	0.793;0.207	s|1e0|1e1.1o1|1e2.2o2|2e0	TRUE	FALSE	TRUE	2	3	1	chr7	-	46903588-46907051;46892560-46907051	46892358-46892569;46903522-46903588;46906589-46907177	;;	;;
Fbxw4	ENSMUSG00000040913	ENSMUSG00000040913:45591461-45591842:source	0.328129165245;-0.292398746887;0.00533675450909;-0.0186653822937	0.996547591491;0.941422124564;0.000754168530669;0.0334023831666	0.025;0.483;0.047;0.447	0.345;0.196;0.108;0.351	t|1e0|2e1.2o2|2e2.1o1|2e3.1o2|2e3.2o2	TRUE	TRUE	TRUE	4	4	1	chr19	-	45591794-45630865;45591794-45593340;45591794-45592579;45591794-45592541	45591461-45591842;45592541-45592661;45592541-45592661;45593340-45593499;45630865-45631139	;;;;	;;;;
Kdm1b	ENSMUSG00000038080	ENSMUSG00000038080:47044903-47044995:source	0.00767109281236;0.221873941761;-0.28359993596	1.28809948781e-08;0.880956480861;0.98706677505	0.026;0.037;0.958	0.069;0.254;0.682	s|1e1.1o2|1e1.2o2|1e2.1o1	FALSE	TRUE	TRUE	3	3	1	chr13	+	47044995-47045480;47044995-47045608;47044995-47047903	47044903-47044995;47045480-47045677;47045480-47045677;47047903-47048002	;;;	;;;
Ndufs8	ENSMUSG00000059734	ENSMUSG00000059734:3912203-3912717:target	-0.274291757945;0.000957434864517;-0.00572249250669;0.338685603625	0.851832044671;3.17058531755e-05;0.00661845559842;0.998670186061	0.601;0.088;0.280;0.035	0.317;0.106;0.211;0.365	s|1e1.1o1|2e1.1o1|3e1.1o1|4e1.1o1	TRUE	TRUE	FALSE	4	2	1	chr19	-	3911746-3912710;3911746-3912470;3911746-3912467;3911746-3912203	3911689-3911746;3911689-3911746;3911689-3911746;3911689-3911746;3912203-3912717	;;;;	;;;;
Cnbd2	ENSMUSG00000038085	ENSMUSG00000038085:156373646-156373809:source	-0.297714334839;0.297714334839	0.991408797066;0.991408797066	0.971;0.029	0.681;0.319	s|1e1.1o2|1e1.2o2	FALSE	TRUE	FALSE	2	2	1	chr2	+	156373809-156375296;156373809-156375354	156373646-156373809;156375296-156375638;156375296-156375638	;;	;;
Opa1	ENSMUSG00000038084	ENSMUSG00000038084:29589681-29589749:target	-0.210745920285;0.210745920285	0.719822952608;0.719822952608	0.718;0.282	0.509;0.491	t|1e1.1o1|1e2.1o1	FALSE	FALSE	TRUE	2	3	0	chr16	+	29588359-29589681;29588876-29589681	29588252-29588359;29588823-29588876;29589681-29589749	;;	;;
Opa1	ENSMUSG00000038084	ENSMUSG00000038084:29648937-29649011:source	-7.54085248464e-10;-0.243511594154;0.226575275648;2.33621594275e-07	2.93022585233e-18;0.924052815609;0.859783223414;2.9308588144e-18	0.025;0.881;0.111;0.025	0.025;0.644;0.332;0.025	s|1e0|2e1.1o1|2e2.1o3|2e2.2o3|2e2.3o3	TRUE	TRUE	TRUE	4	3	1	chr16	+	29649011-29650659;29649011-29651754;29649011-29651896;29649011-29654255	29648937-29649011;29650659-29650669;29651754-29654884;29651754-29654884;29651754-29654884	;;;;	;;;;
Sh3kbp1	ENSMUSG00000040990	ENSMUSG00000040990:159764012-159764135:target	0.299141418633;4.92920153702e-10;-0.299918813141	0.99949794568;2.93022514863e-18;0.999538647598	0.068;0.025;0.932	0.359;0.025;0.639	t|1e1.1o1|1e2.1o1|1e3.1o1	FALSE	FALSE	TRUE	3	4	0	chrX	+	159683701-159764012;159697474-159764012;159708743-159764012	159683544-159683701;159697316-159697474;159708601-159708743;159764012-159764135	;;;	;;;
Prmt3	ENSMUSG00000030505	ENSMUSG00000030505:49780309-49780391:source	-5.48962162748e-07;-5.48967414072e-07;-0.262839428979;0.00675373273881;0.195643790199	6.89556370123e-13;6.89556370167e-13;0.995483481352;6.0151647803e-13;0.724837420253	0.025;0.025;0.975;0.025;0.025	0.025;0.025;0.718;0.064;0.216	s|1e2.1o1|2e1.1o1|2e2.1o1|2e3.1o1|i	TRUE	TRUE	TRUE	4	4	1	chr7	+	49780343-49781121;49780391-49780511;49780391-49781121;49780391-49786067;49780391-49780392	49780309-49780391;49780392-49780510;49780511-49780635;49781121-49781170;49781121-49781170;49786067-49786226	;;;;;	;;;;;	(49780392, 49780510)
Dnah9	ENSMUSG00000056752	ENSMUSG00000056752:65947469-65947729:source	0.169766819511;0.148559414417;-0.344188462945	0.371468471609;0.140051060099;0.99996725592	0.025;0.025;0.974	0.191;0.170;0.639	t|1e0|1e1.1o1|1e2.1o1|1e3.1o1	FALSE	FALSE	TRUE	3	4	1	chr11	-	65947729-65965633;65947729-65954817;65947729-65948281	65947469-65947729;65948281-65948291;65954817-65955050;65965633-65965756	;;;	;;;
Depdc5	ENSMUSG00000037426	ENSMUSG00000037426:32990939-32994231:target	-0.363402421657;0.363402421657	0.993566652192;0.993566652192	0.970;0.030	0.616;0.384	t|1e1.1o1|2e2.1o5	FALSE	TRUE	TRUE	2	3	1	chr5	+	32990824-32990939;32991582-32993844	32990742-32990824;32990939-32994231	;	;
U2af2	ENSMUSG00000030435	ENSMUSG00000030435:5066403-5066538:source	-0.270401270812;0.270401270812	0.998943912016;0.998943912016	0.975;0.025	0.711;0.289	s|1e1.1o2|1e2.1o1	FALSE	FALSE	TRUE	2	3	1	chr7	+	5066538-5067210;5066538-5067544	5066403-5066538;5067210-5067254;5067544-5067647	;;	;;
U2af2	ENSMUSG00000030435	ENSMUSG00000030435:5067544-5067647:target	0.238121470508;-0.238121470508	0.984582548003;0.984582548003	0.025;0.975	0.257;0.743	t|1e1.1o1|1e2.1o1	FALSE	FALSE	TRUE	2	3	1	chr7	+	5066538-5067544;5067254-5067544	5066403-5066538;5067210-5067254;5067544-5067647	;;	;;
Lef1	ENSMUSG00000027985	ENSMUSG00000027985:131184643-131188082:target	7.63154711664e-16;0.202580810507;-0.00169702491386;-0.223116341553;1.19511966245e-11;7.77146711641e-16	2.93022380883e-18;0.82458541041;1.60694785768e-06;0.959945809214;2.93022384132e-18;2.93022380883e-18	0.025;0.025;0.751;0.243;0.025;0.025	0.025;0.223;0.740;0.025;0.025;0.025	t|1e1.1o2|1e2.1o1|1e3.1o1|1e4.1o1|1e5.1o1|1e6.1o1	FALSE	FALSE	TRUE	6	7	1	chr3	+	131115546-131184643;131154958-131184643;131156575-131184643;131159699-131184643;131161142-131184643;131175438-131184643	131115413-131117387;131154948-131154958;131156565-131156575;131159689-131159699;131161132-131161142;131175428-131175438;131184643-131188082	;;;;;;	;;;;;;
Ide	ENSMUSG00000056999	ENSMUSG00000056999:37284121-37284232:target	0.281623464776;-0.281623464776	0.99875321355;0.99875321355	0.465;0.535	0.739;0.261	s|1e0|1e1.1o1|1e2.1o1	FALSE	FALSE	TRUE	2	3	1	chr19	-	37280752-37284121;37278013-37284121	37277741-37278013;37280584-37280752;37284121-37284232	;;	;;
Ide	ENSMUSG00000056999	ENSMUSG00000056999:37277741-37278013:source	-0.258486154711;0.258486154711	0.966581255284;0.966581255284	0.580;0.420	0.328;0.672	t|1e1.1o1|1e2.1o2	FALSE	FALSE	TRUE	2	3	1	chr19	-	37278013-37284121;37278013-37280585	37277741-37278013;37280584-37280752;37284121-37284232	;;	;;
Rbm26	ENSMUSG00000022119	ENSMUSG00000022119:105106751-105109802:source	-0.224213050011;0.224213050011	0.90645124165;0.90645124165	0.975;0.025	0.756;0.244	t|1e1.1o2|2e2.1o2	FALSE	TRUE	TRUE	2	3	1	chr14	-	105109802-105116986;105107317-105108631	105106751-105109802;105116135-105117099	;	;
Nabp1	ENSMUSG00000026107	ENSMUSG00000026107:51475592-51477616:source	0.000228253487277;-5.00077938426e-08;0.259095476837;-0.00768676858771;-0.196472154505;-5.00077938426e-08	5.49909484063e-12;9.37436782221e-17;0.951885794927;0.00052343959888;0.658370257064;9.37436782221e-17	0.027;0.025;0.085;0.143;0.747;0.025	0.035;0.025;0.338;0.080;0.542;0.025	t|1e1.1o3|1e1.2o3|1e1.3o3|1e2.1o3|1e2.2o3|1e2.3o3	TRUE	FALSE	TRUE	6	3	1	chr1	-	51477616-51478372;51477616-51478368;51477616-51478301;51477616-51478004;51477616-51477825;51477616-51477722	51475592-51477616;51477722-51478067;51477722-51478067;51477722-51478067;51478301-51478425;51478301-51478425;51478301-51478425	;;;;;;	;;;;;;
Epg5	ENSMUSG00000039840	ENSMUSG00000039840:78032925-78035027:target	-0.444678294895;-8.0164430363e-06;3.46735936922e-05;0.310452150958;-8.01716182328e-06;-8.01716192195e-06;0.00431232507277	0.999997518439;3.01904323346e-08;3.02333838251e-08;0.999911464696;3.01904319069e-08;3.01904319068e-08;3.38406719102e-08	0.970;0.025;0.025;0.025;0.025;0.025;0.025	0.536;0.025;0.027;0.328;0.025;0.025;0.061	t|1e1.1o1|2e2.1o6|2e2.2o6|3e2.2o6|3e2.3o6|3e2.4o6|3e2.5o6	TRUE	TRUE	TRUE	7	3	1	chr18	+	78030455-78032925;78033224-78034227;78033391-78034227;78033391-78034764;78033862-78034764;78034041-78034764;78034313-78034764	78030341-78030455;78032925-78035027	;	;
Sucla2	ENSMUSG00000022110	ENSMUSG00000022110:73595673-73596142:target	0.808935865034;1.22235697327e-07;0.0979637607671;-0.909219849988	1.0;2.93091334765e-18;0.00193270548683;1.0	0.076;0.025;0.025;0.911	0.865;0.025;0.124;0.025	t|1e1.1o1|2e1.1o1|3e1.1o1|i	TRUE	TRUE	FALSE	3	2	1	chr14	+	73595473-73595673;73595473-73595698;73595473-73596014;73595672-73595673	73595374-73595473;73595374-73595473;73595374-73595473;73595474-73595672;73595673-73596142	;;;;	;;;;	(73595474, 73595672)
Sucla2	ENSMUSG00000022110	ENSMUSG00000022110:73595374-73595473:source	0.827229667392;1.89461335328e-07;0.097205146162;-0.925330426703	1.0;2.93075672999e-18;0.00141483663339;1.0	0.059;0.025;0.025;0.927	0.865;0.025;0.123;0.025	s|1e1.1o3|1e1.2o3|1e1.3o3|i	FALSE	TRUE	FALSE	3	2	1	chr14	+	73595473-73595673;73595473-73595698;73595473-73596014;73595473-73595474	73595374-73595473;73595474-73595672;73595673-73596142;73595673-73596142;73595673-73596142	;;;;	;;;;	(73595474, 73595672)
Uchl3	ENSMUSG00000022111	ENSMUSG00000022111:101690572-101690647:target	-0.0331949712922;-0.243496824384;0.198291536251;0.170013236205	0.0805683708487;0.728324867447;0.744726322968;0.586956676306	0.308;0.593;0.026;0.091	0.165;0.312;0.221;0.302	t|1e1.2o2|1e2.1o1|1e3.1o1|1e4.1o1	FALSE	FALSE	TRUE	4	5	1	chr14	+	101667077-101690572;101668576-101690572;101674258-101690572;101685762-101690572	101666992-101667077;101668511-101668576;101674136-101674258;101685571-101685762;101690572-101690647	;;;;	;;;;
Mast2	ENSMUSG00000003810	ENSMUSG00000003810:116435444-116435591:source	0.5231270242;-1.00683930564e-06;-0.528087729404	0.999999999997;5.55204818768e-17;0.999999999999	0.221;0.025;0.769	0.731;0.025;0.254	t|1e1.1o1|1e2.1o1|1e3.1o1|2e0	FALSE	TRUE	TRUE	3	4	1	chr4	-	116435591-116496031;116435591-116495332;116435591-116463736	116435444-116435591;116463736-116464183;116495332-116495342;116496031-116496135	;;;	;;;
Foxo3	ENSMUSG00000048756	ENSMUSG00000048756:42274816-42275545:target	0.183519475221;-0.241881060994;0.0170750523776	0.57499486674;0.970770523455;4.93402720321e-17	0.025;0.962;0.027	0.204;0.726;0.074	s|1e1.1o1|1e2.1o3|1e3.1o1	FALSE	FALSE	TRUE	3	4	1	chr10	-	42247786-42274816;42197901-42274816;42186295-42274816	42181841-42186295;42196268-42197901;42247431-42247786;42274816-42275545	;;;	;;;
Hip1r	ENSMUSG00000000915	ENSMUSG00000000915:123990942-123991022:source	-0.241449732993;0.241449732993	0.907174678631;0.907174678631	0.975;0.025	0.739;0.261	s|1e1.1o1|1e2.1o1	FALSE	FALSE	TRUE	2	3	1	chr5	+	123991022-123991438;123991022-123991744	123990942-123991022;123991438-123991514;123991744-123991805	;;	;;
Hip1r	ENSMUSG00000000915	ENSMUSG00000000915:124000712-124000774:source	-0.693335539316;0.693335539316	0.999999999989;0.999999999989	0.964;0.036	0.288;0.712	s|1e1.1o1|1e2.1o1	FALSE	FALSE	TRUE	2	3	1	chr5	+	124000774-124000992;124000774-124001206	124000712-124000774;124000992-124001092;124001206-124001311	;;	;;
Hip1r	ENSMUSG00000000915	ENSMUSG00000000915:124001206-124001311:target	0.475443196498;-0.475443196498	0.999999999644;0.999999999644	0.025;0.975	0.489;0.511	t|1e1.1o1|1e2.2o2	FALSE	FALSE	TRUE	2	3	1	chr5	+	124000774-124001206;124001092-124001206	124000712-124000774;124000992-124001092;124001206-124001311	;;	;;
Stag2	ENSMUSG00000025862	ENSMUSG00000025862:42201855-42201994:target	0.32811442426;-0.311776518875;0.000839992853375;-0.00192109103899;-3.71097685502e-06;-3.71097685502e-06	0.996353412466;0.938750483072;3.37049498808e-07;0.00144308991947;1.20085520621e-09;1.20085520621e-09	0.052;0.626;0.033;0.288;0.025;0.025	0.372;0.318;0.051;0.257;0.025;0.025	t|1e1.1o2|1e1.2o2|1e2.1o1|1e3.1o1|1e4.1o1|1e5.1o1	TRUE	FALSE	TRUE	6	6	0	chrX	+	42149685-42201855;42149761-42201855;42150291-42201855;42150834-42201855;42151088-42201855;42152420-42201855	42149317-42149761;42149317-42149761;42150154-42150291;42150701-42150834;42151014-42151088;42152180-42152420;42201855-42201994	;;;;;;	;;;;;;
Ino80	ENSMUSG00000034154	ENSMUSG00000034154:119373042-119374581:source	-0.468875873448;0.0033208905348;0.197974428361;0.048544913528;0.102811685749	1.0;1.19557769052e-17;0.796114515103;1.96470785879e-13;0.000140617281852	0.975;0.025;0.025;0.025;0.025	0.517;0.061;0.218;0.079;0.128	t|1e1.1o1|2e2.1o3|2e2.2o3|3e2.1o3|3e2.2o3	TRUE	TRUE	TRUE	5	3	1	chr2	-	119374581-119377347;119373941-119374368;119373941-119374359;119373866-119374368;119373866-119374359	119373042-119374581;119377347-119377562	;	;
Kif13a	ENSMUSG00000021375	ENSMUSG00000021375:46752081-46752872:target	0.532811845411;-0.532811845411	0.999999999434;0.999999999434	0.082;0.918	0.601;0.399	s|1e1.1o1|1e2.1o1	FALSE	FALSE	TRUE	2	3	1	chr13	-	46750773-46752081;46750626-46752081	46749087-46750626;46750702-46750773;46752081-46752872	;;	;;
Kif13a	ENSMUSG00000021375	ENSMUSG00000021375:46778894-46778993:source	0.229743128015;-0.229743128015	0.735037314465;0.735037314465	0.603;0.397	0.851;0.149	t|1e1.1o1|1e2.1o1	FALSE	FALSE	TRUE	2	3	1	chr13	-	46778993-46785246;46778993-46780626	46778894-46778993;46780626-46780664;46785246-46785392	;;	;;
Kif13a	ENSMUSG00000021375	ENSMUSG00000021375:46749087-46750626:source	-0.505082466974;0.505082466974	0.999999994542;0.999999994542	0.815;0.185	0.322;0.678	t|1e1.1o1|1e2.1o1	FALSE	FALSE	TRUE	2	3	1	chr13	-	46750626-46752081;46750626-46750702	46749087-46750626;46750702-46750773;46752081-46752872	;;	;;
Ppp1cc	ENSMUSG00000004455	ENSMUSG00000004455:122174980-122175273:target	0.970909103281;-0.970909103281	1.0;1.0	0.028;0.972	0.974;0.026	t|1e1.1o2|i	FALSE	FALSE	FALSE	1	2	1	chr5	+	122174115-122174980;122174979-122174980	122174055-122174675;122174676-122174979;122174980-122175273	;;	;;	(122174676, 122174979)
Ppp1cc	ENSMUSG00000004455	ENSMUSG00000004455:122174055-122174675:source	0.966703407861;-0.966703407861	1.0;1.0	0.032;0.968	0.974;0.026	s|1e1.1o1|2e0|i	TRUE	FALSE	FALSE	1	2	1	chr5	+	122174115-122174980;122174675-122174676	122174055-122174675;122174676-122174979;122174980-122175273	;;	;;	(122174676, 122174979)
Pou2f1	ENSMUSG00000026565	ENSMUSG00000026565:165879927-165880475:source	-0.282450369851;0.282450369851	0.993087792999;0.993087792999	0.585;0.415	0.310;0.690	t|1e1.1o2|1e2.1o1|2e0	FALSE	TRUE	TRUE	2	3	0	chr1	-	165880475-165891810;165880475-165883047	165879927-165880475;165883047-165883118;165891032-165892119	;;	;;
Pou2f1	ENSMUSG00000026565	ENSMUSG00000026565:165875584-165876048:target	0.535522924443;-0.535522924443	0.99999999978;0.99999999978	0.351;0.649	0.873;0.127	s|1e1.1o1|2e0|3e0|4e0|i	TRUE	FALSE	FALSE	1	2	1	chr1	-	165875516-165875903;165875583-165875584	165875423-165875516;165875517-165875583;165875584-165876048	;;	;;	(165875517, 165875583)
Pou2f1	ENSMUSG00000026565	ENSMUSG00000026565:165891032-165892119:target	0.252120021435;-0.252120021435	0.907246131328;0.907246131328	0.432;0.568	0.678;0.322	s|1e1.1o1|1e2.1o2|2e0	TRUE	FALSE	TRUE	2	3	0	chr1	-	165883118-165891810;165880475-165891810	165879927-165880475;165883047-165883118;165891032-165892119	;;	;;
Pou2f1	ENSMUSG00000026565	ENSMUSG00000026565:165945902-165946032:source	0.0307270951638;-0.211619078771;-0.100002122865;-0.00238755122195;0.324114768168	2.63758615379e-05;0.725922549933;0.0221793737312;5.92224990778e-07;0.986885172103	0.025;0.335;0.131;0.062;0.470	0.088;0.124;0.025;0.025;0.786	t|1e3.1o1|2e1.1o1|2e2.1o2|2e2.2o2|2e3.1o1	TRUE	TRUE	TRUE	5	4	1	chr1	-	165946032-165952781;165946002-166002562;165946002-165964781;165946002-165964777;165946002-165952781	165945902-165946032;165952781-165952856;165952781-165952856;165964777-165964823;165964777-165964823;166002562-166002678	;;;;;	;;;;;
Pou2f1	ENSMUSG00000026565	ENSMUSG00000026565:166002562-166002678:target	-0.147658152217;0.18024803054;-0.0679817656623;0.02589023559	0.147702252874;0.510711245383;0.0117923359379;0.0330508284615	0.169;0.115;0.159;0.557	0.025;0.293;0.067;0.627	s|1e1.1o1|1e2.1o1|1e3.2o2|1e4.1o1	FALSE	FALSE	TRUE	4	5	1	chr1	-	165964823-166002562;165952856-166002562;165946002-166002562;165931727-166002562	165929657-165931727;165945902-165946032;165952781-165952856;165964777-165964823;166002562-166002678	;;;;	;;;;
Pou2f1	ENSMUSG00000026565	ENSMUSG00000026565:165952781-165952856:source	0.447557734483;-0.144982125596;-0.258931823152	0.999852985919;0.374725480934;0.897446284719	0.519;0.203;0.278	0.955;0.033;0.026	t|1e1.1o1|1e2.1o2|1e2.2o2	TRUE	FALSE	TRUE	3	3	1	chr1	-	165952856-166002562;165952856-165964781;165952856-165964777	165952781-165952856;165964777-165964823;165964777-165964823;166002562-166002678	;;;	;;;
Pou2f1	ENSMUSG00000026565	ENSMUSG00000026565:165875423-165875516:source	-6.20780377203e-07;0.552974747246;-0.551245977012	5.52223232202e-14;0.999999999975;0.999999999974	0.025;0.424;0.572	0.025;0.963;0.035	t|1e1.1o1|1e2.1o4|i	FALSE	FALSE	TRUE	2	3	1	chr1	-	165875516-165876977;165875516-165875903;165875516-165875517	165875423-165875516;165875517-165875583;165875584-165876048;165876977-165877065	;;;	;;;	(165875517, 165875583)
Csad	ENSMUSG00000023044	ENSMUSG00000023044:102178961-102179160:target	-0.424793967099;-0.00359001571373;0.475384286474	0.999783169827;0.000737981998436;0.999998755364	0.697;0.188;0.115	0.283;0.139;0.578	s|1e1.1o1|1e2.1o1|1e3.1o1	FALSE	FALSE	TRUE	3	4	1	chr15	-	102178832-102178961;102178616-102178961;102177786-102178961	102176998-102177786;102178527-102178616;102178781-102178832;102178961-102179160	;;;	;;;
Csad	ENSMUSG00000023044	ENSMUSG00000023044:102176998-102177786:source	0.421462458749;0.00550954790592;-0.47309054611	0.999999972495;0.00027538985661;0.999999986127	0.041;0.133;0.822	0.452;0.187;0.361	t|1e1.1o1|1e2.1o1|1e3.1o1	FALSE	FALSE	TRUE	3	4	1	chr15	-	102177786-102178961;102177786-102178781;102177786-102178527	102176998-102177786;102178527-102178616;102178781-102178832;102178961-102179160	;;;	;;;
Alkbh3	ENSMUSG00000040174	ENSMUSG00000040174:94003053-94003156:target	0.274270083784;-0.00325718014522;-0.250923243612	0.995557548008;0.00241519940713;0.857234693205	0.025;0.696;0.299	0.293;0.653;0.053	s|1e1.1o1|1e2.1o1|1e3.1o1	FALSE	FALSE	TRUE	3	4	1	chr2	-	94002658-94003053;94001513-94003053;93996392-94003053	93996178-93996392;94001425-94001513;94002648-94002658;94003053-94003156	;;;	;;;
Mpzl1	ENSMUSG00000026566	ENSMUSG00000026566:165604610-165604742:target	-0.219206094816;0.219206094816	0.742244487536;0.742244487536	0.605;0.395	0.377;0.623	s|1e1.1o1|1e2.1o1	FALSE	FALSE	TRUE	2	3	0	chr1	-	165601855-165604610;165593677-165604610	165592181-165593677;165601750-165601855;165604610-165604742	;;	;;
Plagl2	ENSMUSG00000051413	ENSMUSG00000051413:153227759-153232750:source	0.000167869815953;-0.431631721552;0.230056758216;0.000160424617846;0.00118633760755;0.000670974409512	2.22517467052e-07;0.997008436883;0.737596760263;2.224744591e-07;2.35297914249e-07;2.28456037847e-07	0.026;0.755;0.225;0.026;0.026;0.026	0.032;0.334;0.488;0.032;0.051;0.043	t|1e1.1o1|2e1.1o1|3e2.1o4|4e2.1o4|4e2.2o4|5e2.1o4	TRUE	TRUE	TRUE	6	3	1	chr2	-	153232750-153235800;153232719-153235800;153230207-153232583;153228327-153232583;153228327-153232094;153228323-153232583	153227759-153232750;153235800-153236172;153235800-153236172	;;	;;
Usmg5	ENSMUSG00000071528	ENSMUSG00000071528:47085955-47086047:target	0.387854127787;-0.387854127787	0.999959497864;0.999959497864	0.026;0.974	0.405;0.595	s|1e1.1o1|1e2.1o1	FALSE	FALSE	TRUE	2	3	1	chr19	-	47084858-47085955;47083569-47085955	47083471-47083569;47084773-47084858;47085955-47086047	;;	;;
Tcl1b2	ENSMUSG00000060863	ENSMUSG00000060863:105147019-105147491:target	0.00142477843941;-0.444815106056;0.393664107835	3.87667455793e-05;0.999906130334;0.995766492577	0.025;0.467;0.527	0.059;0.034;0.911	t|1e0|2e0|3e1.1o1|3e2.1o1|i	FALSE	TRUE	TRUE	2	3	1	chr12	+	105146186-105147148;105146950-105147148;105147018-105147019	105146014-105146186;105146940-105146950;105146951-105147018;105147019-105147491	;;;	;;;	(105146951, 105147018)
Tcl1b2	ENSMUSG00000060863	ENSMUSG00000060863:105154063-105154164:source	-0.236742219311;-9.08908093236e-12;-1.82418895855e-08;0.260818548588	0.86270651524;2.93022383347e-18;2.93027329471e-18;0.958457209904	0.613;0.025;0.025;0.353	0.382;0.025;0.025;0.607	s|1e1.1o1|2e1.1o1|3e1.1o1|4e1.1o1	TRUE	TRUE	FALSE	4	2	1	chr12	+	105154103-105154630;105154132-105154630;105154141-105154630;105154164-105154630	105154063-105154164;105154630-105155225;105154630-105155225;105154630-105155225;105154630-105155225	;;;;	;;;;
Oard1	ENSMUSG00000040771	ENSMUSG00000040771:48410014-48410372:source	0.000321405780085;2.13374695568e-06;-0.00579207511056;-0.257665828874;0.000194945479005;0.268687705163	8.8320022288e-14;3.27219641049e-17;2.31155333049e-06;0.917048899447;5.9753681704e-06;0.925382796302	0.025;0.025;0.073;0.399;0.173;0.344	0.037;0.025;0.025;0.148;0.177;0.607	s|1e1.1o2|1e1.2o2|2e1.1o2|2e1.2o2|3e1.1o2|3e1.2o2	TRUE	TRUE	FALSE	6	2	1	chr17	+	48410094-48410825;48410094-48410828;48410237-48410825;48410237-48410828;48410372-48410825;48410372-48410828	48410014-48410372;48410825-48410904;48410825-48410904;48410825-48410904;48410825-48410904;48410825-48410904;48410825-48410904	;;;;;;	;;;;;;
Lap3	ENSMUSG00000039682	ENSMUSG00000039682:45511881-45512674:target	0.289668301652;-0.287086840901;-1.25520749748e-07	0.996159331293;0.995397902076;2.83980114255e-16	0.693;0.305;0.025	0.975;0.025;0.025	t|1e3.1o2|2e1.1o1|2e2.1o2	FALSE	TRUE	TRUE	3	4	1	chr5	+	45511217-45511881;45505436-45511993;45509289-45511993	45505426-45505436;45509209-45509517;45511108-45511373;45511881-45512674	;;;	;;;
Slc25a14	ENSMUSG00000031105	ENSMUSG00000031105:48629252-48629345:target	0.203243630694;-0.158966580248;0.00052105524086;-6.9064513766e-08;-0.010141785493	0.684016595185;0.284597399139;1.35997801768e-09;1.2851466317e-16;0.000659312082384	0.622;0.182;0.041;0.025;0.151	0.823;0.026;0.052;0.025;0.090	t|1e1.1o1|1e2.1o2|1e2.2o2|1e3.1o1|1e4.1o1	TRUE	FALSE	TRUE	5	5	0	chrX	+	48623828-48629252;48624197-48629252;48624206-48629252;48625640-48629252;48628183-48629252	48623578-48623828;48623962-48624206;48623962-48624206;48625596-48625640;48628136-48628183;48629252-48629345	;;;;;	;;;;;
Psg16	ENSMUSG00000066760	ENSMUSG00000066760:17090375-17091001:source	0.476488397018;-0.476488397018	0.999990146371;0.999990146371	0.510;0.490	0.975;0.025	s|1e2.1o1|2e1.1o1	TRUE	FALSE	TRUE	2	3	1	chr7	+	17090722-17093551;17091001-17092511	17090375-17091001;17092511-17092521;17093551-17093910	;;	;;
Gm17066	ENSMUSG00000091509	ENSMUSG00000091509:105109390-105109802:source	-0.268299974805;0.268299974805	0.910555795101;0.910555795101	0.887;0.113	0.623;0.377	t|1e1.1o1|1e2.1o1	FALSE	FALSE	TRUE	2	3	0	chr14	-	105109802-105113469;105109802-105112319	105109390-105109802;105112319-105112402;105113469-105113527	;;	;;
Htt	ENSMUSG00000029104	ENSMUSG00000029104:34866575-34866717:target	0.231912056821;-0.295868675265;0.00843592130514	0.955801452115;0.9998903601;2.7391515482e-14	0.025;0.975;0.025	0.251;0.687;0.067	t|1e1.1o2|1e2.1o1|2e1.2o2	TRUE	TRUE	TRUE	3	3	1	chr5	+	34864368-34866575;34864878-34866575;34864374-34866588	34864246-34864374;34864246-34864374;34864646-34864878;34866575-34866717	;;;	;;;
Htt	ENSMUSG00000029104	ENSMUSG00000029104:34864246-34864374:source	-0.323090012087;0.253054777778;0.0150899247551	0.999999443716;0.991587610699;2.86406323869e-13	0.975;0.025;0.025	0.660;0.272;0.072	s|1e1.1o1|1e2.1o2|2e2.2o2	TRUE	TRUE	TRUE	3	3	1	chr5	+	34864368-34864646;34864368-34866575;34864374-34866588	34864246-34864374;34864646-34864878;34866575-34866717;34866575-34866717	;;;	;;;
Htt	ENSMUSG00000029104	ENSMUSG00000029104:34898797-34898926:target	-0.300221277912;0.300221277912	0.999854982996;0.999854982996	0.975;0.025	0.682;0.318	t|1e1.1o1|i	FALSE	FALSE	FALSE	1	2	1	chr5	+	34898659-34898797;34898796-34898797	34898529-34898659;34898660-34898796;34898797-34898926	;;	;;	(34898660, 34898796)
Rgs12	ENSMUSG00000029101	ENSMUSG00000029101:34999057-34999229:target	-0.0528415887122;0.226121568558;-6.17560919998e-07;-0.0497791081843	0.116634408861;0.770091981357;2.92770578296e-13;0.00908573245644	0.457;0.421;0.025;0.120	0.320;0.652;0.025;0.026	t|1e0|2e0|3e0|4e1.1o1|4e2.1o1|4e3.1o1|4e4.1o1	FALSE	TRUE	TRUE	4	5	1	chr5	+	34975333-34999208;34988491-34999208;34989212-34999208;34989868-34999208	34975217-34975333;34988481-34988491;34989128-34989212;34989473-34989868;34999057-34999229	;;;;	;;;;
Ctnnd2	ENSMUSG00000022240	ENSMUSG00000022240:30972793-30972877:source	-0.31490848385;0.31490848385	0.975087669458;0.975087669458	0.332;0.668	0.025;0.975	s|1e1.1o1|1e2.1o1	FALSE	FALSE	TRUE	2	3	1	chr15	+	30972877-30974987;30972877-31004949	30972793-30972877;30974987-30974997;31004949-31005075	;;	;;
Unc13c	ENSMUSG00000062151	ENSMUSG00000062151:73639052-73639185:source	0.244159776223;-0.244159776223	0.8861617111;0.8861617111	0.031;0.969	0.275;0.725	t|1e0|1e1.1o1|1e2.1o1	FALSE	FALSE	TRUE	2	3	1	chr9	-	73639185-73665538;73639185-73640497	73639052-73639185;73640497-73640507;73665538-73665666	;;	;;
Rad1	ENSMUSG00000022248	ENSMUSG00000022248:10486453-10486716:source	0.80163841987;-0.814692450431;-8.02883697522e-07	1.0;1.0;5.04317627232e-13	0.043;0.953;0.025	0.825;0.159;0.025	s|1e3.1o3|2e1.1o1|2e2.1o1	TRUE	FALSE	TRUE	3	4	1	chr15	+	10486648-10492753;10486716-10487990;10486716-10490256	10486453-10486716;10487990-10488098;10490256-10490514;10492753-10492986	;;;	;;;
Rad1	ENSMUSG00000022248	ENSMUSG00000022248:10492753-10492986:target	0.805046384311;-0.786565790745;-3.92292660606e-05	1.0;1.0;6.31492311834e-10	0.049;0.932;0.027	0.834;0.166;0.025	t|1e1.1o2|2e2.2o2|3e2.2o2	TRUE	TRUE	TRUE	3	3	1	chr15	+	10486648-10492753;10490514-10492765;10490514-10492788	10486453-10486716;10490256-10490514;10490256-10490514;10492753-10492986	;;;	;;;
Rad1	ENSMUSG00000022248	ENSMUSG00000022248:10492753-10492986:source	0.0793352448325;4.34545607324e-05;-0.861080715535;-6.48163211121e-05;0.655404476587;2.19453051973e-05;0.000132617572439	1.8789224989e-06;7.01925205614e-11;1.0;1.77046750453e-08;1.0;7.02004186457e-11;7.01464706721e-11	0.025;0.025;0.967;0.028;0.025;0.025;0.025	0.109;0.027;0.128;0.025;0.664;0.026;0.031	s|1e2.2o4|1e2.4o4|2e1.1o1|2e2.1o4|3e2.2o4|3e2.4o4|4e2.2o4	TRUE	TRUE	TRUE	7	3	1	chr15	+	10492839-10495950;10492839-10498252;10492863-10493154;10492863-10495906;10492938-10495950;10492938-10498252;10492986-10495950	10492753-10492986;10493154-10493689;10495906-10499063;10495906-10499063;10495906-10499063;10495906-10499063;10495906-10499063;10495906-10499063	;;;;;;;	;;;;;;;
Huwe1	ENSMUSG00000025261	ENSMUSG00000025261:151806720-151806860:target	7.77156117238e-16;-0.335661484097;0.335114837169	2.93022380883e-18;0.999999970159;0.999999959778	0.025;0.598;0.402	0.025;0.271;0.728	t|1e1.1o2|1e2.1o1|1e3.1o1	FALSE	FALSE	TRUE	3	4	0	chrX	+	151801366-151806720;151803569-151806720;151806407-151806720	151801154-151802263;151803469-151803569;151806272-151806407;151806720-151806860	;;;	;;;
Huwe1	ENSMUSG00000025261	ENSMUSG00000025261:151803469-151803569:source	7.71073047926e-16;-1.19942385558e-13;0.195893412595;0.162093857465;-0.343418119684;-9.38867369085e-17	2.93022380883e-18;2.93022380916e-18;0.735334133761;0.339736939945;0.999999997946;2.93022380883e-18	0.025;0.025;0.178;0.150;0.643;0.025	0.025;0.025;0.369;0.308;0.308;0.025	s|1e1.3o3|1e2.1o1|1e3.1o2|1e3.2o2|1e4.1o1|1e5.1o2	FALSE	TRUE	TRUE	6	6	1	chrX	+	151803569-151803756;151803569-151804446;151803569-151806272;151803569-151806276;151803569-151806720;151803569-151835224	151803469-151803569;151803658-151803802;151804446-151804540;151806272-151806407;151806272-151806407;151806720-151806860;151835224-151835292	;;;;;;	;;;;;;
Ltn1	ENSMUSG00000052299	ENSMUSG00000052299:87397787-87398024:target	0.213994481195;-0.213994481195	0.811496945593;0.811496945593	0.027;0.973	0.237;0.763	s|1e1.1o2|1e1.2o2	FALSE	TRUE	FALSE	2	2	1	chr16	-	87397246-87397787;87397228-87397787	87397154-87397246;87397154-87397246;87397787-87398024	;;	;;
Ltn1	ENSMUSG00000052299	ENSMUSG00000052299:87400329-87400687:source	0.0464752887637;-0.000950306728026;-0.260184000991;0.184442472409	0.000549043086774;2.26258174738e-08;0.947137612176;0.537296824058	0.025;0.049;0.935;0.025	0.102;0.025;0.682;0.205	t|1e1.2o2|1e2.2o2|2e2.1o2|2e3.1o1	TRUE	TRUE	TRUE	4	4	1	chr16	-	87400687-87409233;87400687-87401537;87400464-87402026;87400464-87401254	87400329-87400687;87401254-87401264;87401537-87402168;87401537-87402168;87409233-87409446	;;;;	;;;;
Ltn1	ENSMUSG00000052299	ENSMUSG00000052299:87400329-87400687:target	0.22768205709;-0.22768205709	0.860111509201;0.860111509201	0.044;0.956	0.266;0.734	s|1e1.1o2|2e1.2o2	TRUE	TRUE	FALSE	2	2	1	chr16	-	87400214-87400430;87400163-87400329	87399920-87400214;87399920-87400214;87400329-87400687	;;	;;
Isg20	ENSMUSG00000039236	ENSMUSG00000039236:78916533-78917018:source	-0.700785187014;0.700785187014	0.999999999947;0.999999999947	0.882;0.118	0.199;0.801	s|1e1.1o2|1e1.2o2|2e0	TRUE	TRUE	FALSE	2	2	0	chr7	+	78916733-78919712;78916733-78920046	78916533-78917018;78919712-78920362;78919712-78920362	;;	;;
Tbcd	ENSMUSG00000039230	ENSMUSG00000039230:121503693-121503787:source	-0.547835800815;5.05032113502e-05;0.5163566916	0.999999999579;1.00956934745e-11;0.999999975175	0.560;0.025;0.436	0.026;0.027;0.940	s|1e1.1o1|1e2.1o1|1e3.1o1	FALSE	FALSE	TRUE	3	4	1	chr11	+	121503787-121503960;121503787-121518111;121503787-121540852	121503693-121503787;121503960-121504020;121518111-121518341;121540852-121541008	;;;	;;;
Mepce	ENSMUSG00000029726	ENSMUSG00000029726:137784461-137786715:target	0.3724114854;-2.34233716684e-08;-2.52860302937e-13;0.0704243536067;-0.487970316758	1.0;2.93028728373e-18;2.93022380952e-18;1.72321845741e-16;1.0	0.025;0.025;0.025;0.025;0.975	0.388;0.025;0.025;0.098;0.499	s|1e1.3o3|1e2.2o2|2e1.3o3|3e1.3o3|4e2.2o2	TRUE	TRUE	TRUE	5	3	1	chr5	-	137785541-137786594;137783348-137786594;137785541-137786238;137785541-137786220;137783348-137784461	137783130-137783350;137783130-137783350;137784461-137786715	;;	;;
Evi5	ENSMUSG00000011831	ENSMUSG00000011831:107868791-107869168:target	0.235200861639;-0.235200861639	0.877412026109;0.877412026109	0.103;0.897	0.332;0.668	s|1e1.1o1|1e2.1o1	FALSE	FALSE	TRUE	2	3	1	chr5	-	107850304-107868791;107842300-107868791	107842071-107842300;107850070-107850304;107868791-107869168	;;	;;
Polr3a	ENSMUSG00000025280	ENSMUSG00000025280:24476013-24476116:source	-0.44525534089;0.425878822523;4.22071503124e-06	1.0;1.0;2.94169610942e-18	0.898;0.089;0.025	0.464;0.504;0.025	t|1e1.1o1|1e2.1o1|1e3.1o1	FALSE	FALSE	TRUE	3	4	1	chr14	-	24476116-24479106;24476116-24477245;24476116-24476222	24476013-24476116;24476222-24476232;24477245-24477255;24479106-24479242	;;;	;;;
Evi5l	ENSMUSG00000011832	ENSMUSG00000011832:4193306-4193366:source	-0.525257579799;0.525257579799	0.999998038588;0.999998038588	0.750;0.250	0.238;0.762	s|1e1.1o1|1e2.2o2	FALSE	FALSE	TRUE	2	3	0	chr8	+	4193366-4193549;4193366-4200868	4193306-4193366;4193549-4193701;4200800-4201728	;;	;;
Fam132a	ENSMUSG00000023571	ENSMUSG00000023571:155966404-155966629:target	0.143293457872;0.324193146368;-0.493262723352	0.0996982337216;0.999985334809;1.0	0.025;0.025;0.975	0.165;0.341;0.494	t|1e1.1o2|1e2.1o1|1e3.1o1	FALSE	FALSE	TRUE	3	4	1	chr4	+	155965131-155966404;155965956-155966404;155966160-155966404	155964980-155965182;155965866-155965956;155966082-155966160;155966404-155966629	;;;	;;;
Fam132a	ENSMUSG00000023571	ENSMUSG00000023571:155966082-155966160:target	-0.265873885197;0.265873885197	0.995806498189;0.995806498189	0.975;0.025	0.716;0.284	t|1e1.1o1|i	FALSE	FALSE	FALSE	1	2	1	chr4	+	155965956-155966082;155966081-155966082	155965866-155965956;155965957-155966081;155966082-155966160	;;	;;	(155965957, 155966081)
Fam132a	ENSMUSG00000023571	ENSMUSG00000023571:155965866-155965956:source	-0.374696015459;0.282239133701;0.0473997039471	0.999999990303;0.998487740772;1.31975200682e-06	0.975;0.025;0.025	0.610;0.300;0.089	s|1e1.1o1|1e2.1o1|i	FALSE	FALSE	TRUE	2	3	1	chr4	+	155965956-155966082;155965956-155966404;155965956-155965957	155965866-155965956;155965957-155966081;155966082-155966160;155966404-155966629	;;;	;;;	(155965957, 155966081)
Pde1b	ENSMUSG00000022489	ENSMUSG00000022489:103519949-103520062:target	0.251514973508;-0.251514973508	0.965195613429;0.965195613429	0.684;0.316	0.929;0.071	t|1e1.1o1|1e2.1o1	FALSE	FALSE	TRUE	2	3	1	chr15	+	103503583-103519949;103515421-103519949	103503461-103503583;103515411-103515421;103519949-103520062	;;	;;
Sult4a1	ENSMUSG00000018865	ENSMUSG00000018865:84076097-84077582:source	-0.333577778239;0.281955862928;0.0025402969223	0.999197266652;0.999440703152;2.99180690143e-07	0.963;0.026;0.033	0.638;0.300;0.065	t|1e1.1o1|1e2.1o1|2e1.1o1	TRUE	TRUE	TRUE	3	3	1	chr15	-	84077582-84080187;84077582-84078769;84077463-84080187	84076097-84077582;84078769-84078897;84080187-84080325;84080187-84080325	;;;	;;;
Plcg2	ENSMUSG00000034330	ENSMUSG00000034330:117621175-117621263:source	-1.02176387298e-06;0.344333728443;-0.353900921753	9.98114216146e-13;0.999937650637;0.999967907103	0.025;0.034;0.964	0.025;0.369;0.619	s|1e1.1o1|1e2.1o1|1e3.1o1	FALSE	FALSE	TRUE	3	4	1	chr8	+	117621263-117621956;117621263-117627295;117621263-117634274	117621175-117621263;117621956-117621966;117627295-117627305;117634274-117634458	;;;	;;;
Plcg2	ENSMUSG00000034330	ENSMUSG00000034330:117504135-117504825:source	-0.319876165657;0.319876165657	0.996210845412;0.996210845412	0.974;0.026	0.662;0.338	s|1e1.1o1|2e1.1o1	TRUE	TRUE	FALSE	2	2	1	chr8	+	117504373-117555975;117504825-117555975	117504135-117504825;117555975-117556118;117555975-117556118	;;	;;
Mpp5	ENSMUSG00000021112	ENSMUSG00000021112:78794245-78794333:source	-0.26221825456;0.167885649704;0.0784725604161	0.973863466797;0.41352590277;0.000861766702872	0.800;0.136;0.068	0.545;0.301;0.155	s|1e1.1o2|1e1.2o2|1e2.1o1	FALSE	TRUE	TRUE	3	3	1	chr12	+	78794333-78796866;78794333-78797103;78794333-78809752	78794245-78794333;78796866-78797390;78796866-78797390;78809752-78809960	;;;	;;;
Mpp5	ENSMUSG00000021112	ENSMUSG00000021112:78837458-78840711:target	-0.205166897269;0.205166897269	0.862161170707;0.862161170707	0.975;0.025	0.775;0.225	t|1e1.1o1|2e2.1o3	FALSE	TRUE	TRUE	2	3	1	chr12	+	78832475-78837458;78837630-78838911	78832365-78832475;78837458-78840711	;	;
Gbas	ENSMUSG00000029432	ENSMUSG00000029432:129757079-129757252:source	0.87857647011;-0.87857647011	1.0;1.0	0.118;0.882	0.975;0.025	s|1e0|2e1.1o1|i	TRUE	FALSE	FALSE	1	2	1	chr5	+	129757252-129757652;129757252-129757253	129757079-129757252;129757253-129757651;129757652-129758327	;;	;;	(129757253, 129757651)
Gbas	ENSMUSG00000029432	ENSMUSG00000029432:129757652-129758327:target	0.928366504047;-0.928366504047	1.0;1.0	0.070;0.930	0.975;0.025	t|1e1.2o2|i	FALSE	FALSE	FALSE	1	2	1	chr5	+	129757252-129757652;129757651-129757652	129757079-129757252;129757253-129757651;129757652-129758327	;;	;;	(129757253, 129757651)
Mkl2	ENSMUSG00000009569	ENSMUSG00000009569:13412160-13417529:target	-0.404723011133;3.60563043085e-05;0.120888622881;1.25110590952e-06;2.7246821534e-07;0.0538846281678;0.0831062599596	0.999999985773;3.17475954384e-18;0.00284028181954;3.08015684636e-18;3.07749682911e-18;1.14424150941e-11;9.85225771021e-07	0.973;0.025;0.026;0.025;0.025;0.025;0.025	0.578;0.027;0.145;0.025;0.025;0.081;0.109	t|1e1.1o1|2e2.1o5|2e2.2o5|3e2.2o5|3e2.3o5|4e2.2o5|4e2.3o5	TRUE	TRUE	TRUE	7	3	1	chr16	+	13409677-13412160;13413513-13413955;13413609-13413955;13413609-13416560;13414123-13416560;13413609-13417082;13414123-13417082	13409617-13409677;13412160-13417529	;	;
Rara	ENSMUSG00000037992	ENSMUSG00000037992:98966347-98966495:target	-0.229170998405;0.229170998405	0.751080720607;0.751080720607	0.616;0.384	0.368;0.632	t|1e1.3o3|1e2.1o1	FALSE	FALSE	TRUE	2	3	0	chr11	+	98950795-98966347;98961133-98966347	98950245-98950795;98960412-98961133;98966347-98966495	;;	;;
Rap1gds1	ENSMUSG00000028149	ENSMUSG00000028149:138983722-138983868:target	-8.62727917526e-05;0.0695271989484;0.139889824695;-0.260490702425	2.43850371261e-07;3.61170094512e-05;0.0574416129294;0.954926037153	0.093;0.025;0.025;0.893	0.091;0.108;0.161;0.639	s|1e1.1o1|1e2.1o1|1e3.1o1|1e4.1o1	FALSE	FALSE	TRUE	4	5	1	chr3	-	138981662-138983722;138981601-138983722;138977449-138983722;138965996-138983722	138965868-138965996;138977439-138977449;138981591-138981601;138981652-138981662;138983722-138983868	;;;;	;;;;
Sh3rf3	ENSMUSG00000037990	ENSMUSG00000037990:59135820-59138916:target	-0.274392727148;0.274392727148	0.934195335734;0.934195335734	0.972;0.028	0.703;0.297	t|1e1.1o1|2e2.1o2	FALSE	TRUE	TRUE	2	3	1	chr10	+	59131305-59135820;59137056-59137116	59130971-59131305;59135820-59138916	;	;
Sh3rf3	ENSMUSG00000037990	ENSMUSG00000037990:59049221-59050020:target	-0.167674745169;0.284335402267;-0.0156185656123	0.410590570128;0.965734373145;0.0294102218274	0.193;0.025;0.801	0.025;0.303;0.692	t|1e1.1o2|1e1.2o2|1e2.1o2	TRUE	FALSE	TRUE	3	3	1	chr10	+	58984196-59049221;58984201-59049221;59007137-59049221	58983921-58984201;58983921-58984201;59007042-59007193;59049221-59050020	;;;	;;;
Sh3rf3	ENSMUSG00000037990	ENSMUSG00000037990:59083448-59083618:target	-0.241620553055;0.241620553055	0.832682242772;0.832682242772	0.868;0.132	0.624;0.376	t|1e1.1o1|1e2.1o1	FALSE	FALSE	TRUE	2	3	0	chr10	+	59072036-59083448;59080104-59083448	59071936-59072036;59080034-59080104;59083448-59083618	;;	;;
Sfswap	ENSMUSG00000029439	ENSMUSG00000029439:129543214-129543379:source	0.251906019173;-0.251906019173	0.969437628886;0.969437628886	0.118;0.882	0.364;0.636	s|1e1.1o1|2e1.1o1	TRUE	TRUE	FALSE	2	2	1	chr5	+	129543295-129549454;129543379-129549454	129543214-129543379;129549454-129549684;129549454-129549684	;;	;;
Cspg5	ENSMUSG00000032482	ENSMUSG00000032482:110256145-110256301:target	-0.404013761554;-0.000504946889977;0.401760082254	0.999300033962;2.82544627414e-05;0.999981635894	0.949;0.045;0.026	0.556;0.027;0.418	t|1e1.1o1|1e2.1o1|i	FALSE	FALSE	TRUE	2	3	1	chr9	+	110251147-110256145;110256045-110256145;110256144-110256145	110250959-110251147;110256035-110256045;110256046-110256144;110256145-110256301	;;;	;;;	(110256046, 110256144)
Smarcc1	ENSMUSG00000032481	ENSMUSG00000032481:110234877-110235291:source	-1.2064441817e-05;-0.204931259217;0.201877430723	8.92332192369e-09;0.659464877645;0.650176187817	0.026;0.288;0.706	0.025;0.078;0.917	s|1e1.1o1|1e2.1o1|1e3.1o1|2e0	TRUE	FALSE	TRUE	3	4	1	chr9	+	110235053-110236716;110235053-110237135;110235053-110237819	110234877-110235291;110236716-110236828;110237135-110237145;110237819-110240178	;;;	;;;
Dhx30	ENSMUSG00000032480	ENSMUSG00000032480:110115422-110115582:source	-6.27387110057e-06;-0.444515157539;0.00153557883675;0.422845282719	2.35666733801e-09;0.99951394535;1.51282843089e-06;0.999015348324	0.025;0.782;0.047;0.167	0.025;0.348;0.073;0.579	t|1e1.1o1|1e2.1o2|1e3.2o2|1e4.1o1	FALSE	FALSE	TRUE	4	5	0	chr9	-	110115582-110117488;110115582-110117358;110115582-110116839;110115582-110116678	110115422-110115582;110116678-110116792;110116839-110117303;110117304-110117437;110117488-110117830	;;;;	;;;;
Prpf39	ENSMUSG00000035597	ENSMUSG00000035597:65044006-65044124:target	-0.434088010564;0.261780265464;0.148014244242	0.999979129559;0.963838453368;0.137853639719	0.960;0.036;0.026	0.537;0.292;0.171	t|1e1.1o1|1e2.1o1|i	FALSE	FALSE	TRUE	2	3	1	chr12	+	65043357-65044006;65043877-65044006;65044005-65044006	65043232-65043357;65043715-65043877;65043878-65044005;65044006-65044124	;;;	;;;	(65043878, 65044005)
Prpf39	ENSMUSG00000035597	ENSMUSG00000035597:65055156-65055320:source	0.225332219262;-0.268400700806;0.000240309458337	0.924990397217;0.994278512497;3.58340692964e-18	0.080;0.920;0.025	0.299;0.658;0.034	s|1e1.1o1|1e2.2o2|i	FALSE	FALSE	TRUE	2	3	1	chr12	+	65055320-65055434;65055320-65055638;65055320-65055321	65055156-65055320;65055321-65055433;65055434-65055533;65055615-65055764	;;;	;;;	(65055321, 65055433)
Wibg	ENSMUSG00000064030	ENSMUSG00000064030:128765036-128765509:source	0.462637155201;0.0313123808933;-0.261786966569;-0.180049382484;-0.0376433935338	1.0;3.34358037643e-10;0.96030139779;0.501079135969;8.94977122219e-12	0.075;0.025;0.638;0.201;0.077	0.527;0.078;0.383;0.025;0.025	s|1e1.1o3|2e1.1o3|3e0|3e1.3o3|3e2.1o1|i	TRUE	TRUE	TRUE	4	3	1	chr10	+	128765240-128765610;128765391-128765610;128765509-128766197;128765509-128768000;128765509-128765510	128765036-128765509;128765510-128765609;128765610-128766568;128765610-128766568;128765610-128766568;128768000-128768101	;;;;;	;;;;;	(128765510, 128765609)
Wibg	ENSMUSG00000064030	ENSMUSG00000064030:128765610-128766568:target	0.42860493127;0.0251324320958;0.000287473469913;-0.426490000873;-0.0561044068011	0.999999999945;5.37177435681e-11;3.7123269003e-18;0.999999998401;1.34993670759e-07	0.091;0.025;0.025;0.790;0.087	0.508;0.076;0.035;0.374;0.025	t|1e2.1o3|1e2.2o3|2e0|3e0|3e1.1o1|3e2.3o3|i	TRUE	TRUE	TRUE	4	3	1	chr10	+	128765240-128765610;128765391-128765610;128763427-128766197;128765509-128766197;128765609-128765610	128763417-128763427;128765036-128765509;128765036-128765509;128765036-128765509;128765510-128765609;128765610-128766568	;;;;;	;;;;;	(128765510, 128765609)
Ddx11	ENSMUSG00000035842	ENSMUSG00000035842:66150574-66150728:source	-0.45003096728;0.45003096728	0.999999999999;0.999999999999	0.975;0.025	0.536;0.464	s|1e1.1o1|i	FALSE	FALSE	FALSE	1	2	1	chr17	+	66150728-66150803;66150728-66150729	66150574-66150728;66150729-66150802;66150803-66152167	;;	;;	(66150729, 66150802)
Amn1	ENSMUSG00000068250	ENSMUSG00000068250:149188236-149188712:target	0.155683470229;-2.00633042737e-05;-4.44251746442e-09;0.0999223779636;-0.236601185033;-9.68560059549e-13	0.397789587331;2.98459327319e-18;2.93023584759e-18;3.8360548185e-06;0.832448513463;2.93022381146e-18	0.412;0.026;0.025;0.025;0.508;0.025	0.571;0.025;0.025;0.126;0.277;0.025	s|1e1.1o1|1e2.1o3|1e3.2o3|2e1.1o1|3e1.1o1|3e3.2o3	TRUE	TRUE	TRUE	6	4	0	chr6	-	149185124-149188606;149183538-149188606;149171050-149188606;149185124-149188472;149185124-149188236;149171050-149188236	149170833-149173371;149170833-149173371;149183394-149183538;149184992-149185124;149184992-149185124;149184992-149185124;149188236-149188712	;;;;;;	;;;;;;
Aptx	ENSMUSG00000028411	ENSMUSG00000028411:40697217-40697353:target	0.326500326311;-0.326500326311	0.997411547102;0.997411547102	0.657;0.343	0.975;0.025	s|1e1.1o2|1e1.2o2	FALSE	TRUE	FALSE	2	2	0	chr4	-	40695423-40697217;40695418-40697217	40695282-40695423;40695282-40695423;40697217-40697353	;;	;;
Alg12	ENSMUSG00000035845	ENSMUSG00000035845:88814429-88814648:target	-0.212051936016;0.217793390267;-4.30802915373e-05	0.779765995079;0.810281778593;9.20996585589e-07	0.969;0.027;0.027	0.755;0.242;0.025	s|1e0|2e1.1o1|2e3.1o1|3e2.1o1	TRUE	FALSE	TRUE	3	4	1	chr15	-	88812159-88814454;88806474-88814454;88806721-88814429	88806399-88806474;88806558-88806721;88812056-88812159;88814429-88814648	;;;	;;;
Alg12	ENSMUSG00000035845	ENSMUSG00000035845:88806399-88806474:source	0.123868847354;-0.26588746383;0.112378388252	0.0341903524587;0.992085202332;0.0166743308502	0.025;0.975;0.025	0.147;0.716;0.137	t|1e1.2o3|1e2.1o1|i	FALSE	FALSE	TRUE	2	3	1	chr15	-	88806474-88814454;88806474-88806558;88806474-88806475	88806399-88806474;88806475-88806557;88806558-88806721;88814429-88814648	;;;	;;;	(88806475, 88806557)
Gli2	ENSMUSG00000048402	ENSMUSG00000048402:118890296-118890401:source	-5.38344887958e-06;-5.38452218825e-06;-5.38452218825e-06;0.278342896757;-0.253255532532;-0.000180945529864	4.52434352309e-09;4.52434347495e-09;4.52434347495e-09;0.901957459491;0.835500663727;7.71605736734e-07	0.025;0.025;0.025;0.593;0.370;0.033	0.025;0.025;0.025;0.868;0.118;0.025	t|1e0|1e1.1o1|1e2.1o1|1e3.1o1|1e4.1o1|1e5.1o1|1e6.1o1	FALSE	FALSE	TRUE	6	7	1	chr1	-	118890401-119002040;118890401-118982468;118890401-118964450;118890401-118915877;118890401-118914824;118890401-118914710	118890296-118890401;118914710-118914720;118914824-118914834;118915877-118915954;118964450-118964560;118982468-118982588;119002040-119002206	;;;;;;	;;;;;;
Pknox2	ENSMUSG00000035934	ENSMUSG00000035934:36987168-36987272:source	-4.59244003713e-05;-0.312445288499;0.320900708011	2.51440243682e-06;0.910952566063;0.934482367152	0.028;0.936;0.054	0.026;0.618;0.376	t|1e1.1o1|1e2.1o1|1e3.1o1	FALSE	FALSE	TRUE	3	4	1	chr9	-	36987272-37083207;36987272-37000549;36987272-36995775	36987168-36987272;36995775-36995785;37000549-37000559;37083207-37083309	;;;	;;;
Cog5	ENSMUSG00000035933	ENSMUSG00000035933:31760847-31760977:target	0.397484058307;-0.218282091745;-0.152509933183	0.999997602193;0.797863490537;0.248446603796	0.587;0.238;0.175	0.975;0.025;0.025	t|1e1.1o1|1e2.1o1|1e3.1o1	FALSE	FALSE	TRUE	3	4	1	chr12	+	31685773-31760847;31719206-31760847;31719401-31760847	31685653-31685773;31719196-31719206;31719391-31719401;31760847-31760977	;;;	;;;
9930021J03Rik	ENSMUSG00000046138	ENSMUSG00000046138:29743533-29743612:source	0.316141586754;-0.316141586754	0.989130230234;0.989130230234	0.045;0.955	0.353;0.647	t|1e1.1o1|1e2.2o2	FALSE	FALSE	TRUE	2	3	1	chr19	-	29743612-29786249;29743612-29753600	29743533-29743612;29753600-29755017;29786249-29786449	;;	;;
Rnf220	ENSMUSG00000028677	ENSMUSG00000028677:117289026-117289111:source	-0.0568527923937;-0.200823395044;0.330319556595;0.000374469800945	0.0213855749545;0.66023504121;0.994331714247;8.84877803478e-06	0.135;0.744;0.041;0.079	0.031;0.520;0.363;0.088	t|1e0|2e1.1o1|2e2.1o1|2e3.1o2|2e3.2o2	TRUE	TRUE	TRUE	4	4	1	chr4	-	117289068-117296132;117289068-117289724;117289068-117289203;117289068-117289199	117289026-117289111;117289199-117289442;117289199-117289442;117289724-117289830;117296132-117296233	;;;;	;;;;
Myo15b	ENSMUSG00000034427	ENSMUSG00000034427:115890615-115890711:source	-0.383298863486;0.383298863486	0.999781009515;0.999781009515	0.973;0.027	0.600;0.400	s|1e1.1o1|i	FALSE	FALSE	FALSE	1	2	1	chr11	+	115890711-115890823;115890711-115890712	115890615-115890711;115890712-115890822;115890823-115890968	;;	;;	(115890712, 115890822)
Aup1	ENSMUSG00000068328	ENSMUSG00000068328:83056759-83056878:source	-0.40679454873;0.0687396496807;0.275867076532	0.99988683401;0.0132265924902;0.988142739817	0.971;0.027;0.026	0.574;0.131;0.295	s|1e1.1o1|1e2.2o2|i	FALSE	FALSE	TRUE	2	3	1	chr6	+	83056878-83056978;83056878-83057276;83056878-83056879	83056759-83056878;83056879-83056977;83056978-83057093;83057214-83057394	;;;	;;;	(83056879, 83056977)
Aup1	ENSMUSG00000068328	ENSMUSG00000068328:83056978-83057093:target	-0.386223869135;0.386223869135	0.999889837099;0.999889837099	0.973;0.027	0.597;0.403	t|1e1.1o1|i	FALSE	FALSE	FALSE	1	2	1	chr6	+	83056878-83056978;83056977-83056978	83056759-83056878;83056879-83056977;83056978-83057093	;;	;;	(83056879, 83056977)
Pcdh15	ENSMUSG00000052613	ENSMUSG00000052613:74453877-74454101:source	-0.284983040352;0.284983040352	0.923206912749;0.923206912749	0.373;0.627	0.092;0.908	s|1e1.1o1|1e2.1o1	FALSE	FALSE	TRUE	2	3	1	chr10	+	74454101-74456302;74454101-74466282	74453877-74454101;74456302-74456312;74466282-74466398	;;	;;
Pcdh15	ENSMUSG00000052613	ENSMUSG00000052613:74624736-74624771:target	0.00905170881535;-0.309861967452;0.215838052762	0.000519797898959;0.990283525675;0.811471487133	0.044;0.951;0.025	0.115;0.649;0.236	t|1e1.1o1|1e2.2o3|1e2.3o3	TRUE	FALSE	TRUE	3	3	1	chr10	+	74609273-74624736;74621574-74624736;74621671-74624736	74609263-74609273;74621199-74621671;74621199-74621671;74624736-74624771	;;;	;;;
Pcdh15	ENSMUSG00000052613	ENSMUSG00000052613:74621199-74621671:source	0.366987849192;-0.482057350562;0.0872719976334	0.998441529751;0.999998616578;0.00035956364012	0.202;0.795;0.025	0.560;0.325;0.116	s|1e1.1o1|2e2.1o1|3e2.1o1	TRUE	TRUE	TRUE	3	3	1	chr10	+	74621375-74624205;74621574-74624736;74621671-74624736	74621199-74621671;74624205-74624616;74624736-74624771;74624736-74624771	;;;	;;;
Cdc123	ENSMUSG00000039128	ENSMUSG00000039128:5810718-5810844:target	0.273549481886;-0.273549481886	0.954930639461;0.954930639461	0.452;0.548	0.718;0.282	s|1e1.1o1|1e2.1o1|2e0	TRUE	FALSE	TRUE	2	3	0	chr2	-	5810018-5810796;5807506-5810796	5807431-5807506;5809555-5810018;5810718-5810844	;;	;;
Gpr19	ENSMUSG00000032641	ENSMUSG00000032641:134869093-134870482:source	-0.205445261043;-0.0336275177183;0.0538624076101;-0.00996696459827;0.287913817509;0.000527678136106	0.696858023296;0.0317458681695;2.07582069259e-08;0.00809205140572;0.974436543845;9.64522365295e-09	0.233;0.218;0.025;0.355;0.160;0.034	0.031;0.110;0.087;0.274;0.441;0.047	t|1e1.1o1|1e2.1o1|1e3.2o2|2e1.1o1|2e2.1o1|2e3.2o2	TRUE	TRUE	TRUE	6	4	1	chr6	-	134870482-134887630;134870482-134886891;134870482-134877217;134870443-134887630;134870443-134886891;134870443-134877217	134869093-134870482;134877217-134877334;134877217-134877334;134886891-134886936;134886891-134886936;134887630-134887832;134887630-134887832	;;;;;;	;;;;;;
Gpr19	ENSMUSG00000032641	ENSMUSG00000032641:134887630-134887832:target	0.209705072712;0.0467252827768;-0.236639568067;-0.0108283851668	0.704624387866;3.51235204401e-07;0.831108887835;0.0132896405704	0.310;0.025;0.273;0.413	0.535;0.087;0.042;0.330	s|1e1.1o1|1e2.1o1|1e3.1o2|1e3.2o2	FALSE	TRUE	TRUE	4	4	0	chr6	-	134886936-134887630;134877334-134887630;134870482-134887630;134870443-134887630	134869093-134870482;134869093-134870482;134877217-134877334;134886891-134886936;134887630-134887832	;;;;	;;;;
Hn1	ENSMUSG00000020737	ENSMUSG00000020737:115497353-115498299:source	-0.288707230857;0.129368758998;0.12525207012	0.99443487984;0.097950511224;0.0820961166052	0.974;0.025;0.025	0.693;0.155;0.152	t|1e1.1o2|2e2.1o5|2e2.2o5	TRUE	TRUE	TRUE	3	3	1	chr11	-	115498299-115500666;115497667-115498177;115497667-115498156	115497353-115498299;115500382-115500723	;	;
H2-K1	ENSMUSG00000061232	ENSMUSG00000061232:33996017-33996503:source	0.05130334621;0.281410072418;-0.385661163248;-4.99488053079e-11;-2.28697041457e-07;-3.8195798052e-11	1.42351218134e-16;0.9999484409;0.999999999999;2.93022394419e-18;2.93084355273e-18;2.93022391248e-18	0.025;0.030;0.954;0.025;0.025;0.025	0.075;0.305;0.578;0.025;0.025;0.025	t|1e1.1o1|1e2.1o1|1e3.1o2|2e1.1o1|2e3.1o2|i	TRUE	TRUE	TRUE	5	4	1	chr17	-	33996503-33997038;33996503-33996827;33996503-33996616;33996476-33997038;33996476-33996616;33996503-33996504	33996017-33996503;33996504-33996591;33996592-33996654;33996592-33996654;33996827-33996874;33997038-33997157;33997038-33997157	;;;;;;	;;;;;;	(33996504, 33996591)
H2-K1	ENSMUSG00000061232	ENSMUSG00000061232:33996827-33996874:target	-0.363467338283;0.363467338283	0.999653986025;0.999653986025	0.943;0.057	0.589;0.411	s|1e1.1o1|1e2.1o2	FALSE	FALSE	TRUE	2	3	1	chr17	-	33996654-33996827;33996503-33996827	33996017-33996503;33996592-33996654;33996827-33996874	;;	;;
Celsr1	ENSMUSG00000016028	ENSMUSG00000016028:85932284-85932469:source	-0.201343354606;0.201343354606	0.741993594368;0.741993594368	0.975;0.025	0.779;0.221	t|1e1.1o1|1e2.1o1	FALSE	FALSE	TRUE	2	3	1	chr15	-	85932469-85937844;85932469-85936638	85932284-85932469;85936638-85936658;85937844-85938010	;;	;;
Man1a2	ENSMUSG00000008763	ENSMUSG00000008763:100562208-100567742:source	-0.258543396682;0.210293311798;0.000894081358972	0.973619617744;0.813047608637;3.6016023384e-15	0.963;0.035;0.025	0.711;0.240;0.047	t|1e1.1o1|2e2.1o2|3e2.1o2	TRUE	TRUE	TRUE	3	3	1	chr3	-	100567742-100578476;100565115-100567630;100564692-100567630	100562208-100567742;100578476-100578591	;	;
Odf2l	ENSMUSG00000028256	ENSMUSG00000028256:145118589-145119717:source	-2.16323255736e-08;-0.127326552553;0.25216476524;0.00104215530661;-0.000163055057541;0.000932700221573;-0.0628326598784	1.51199212606e-12;0.368466408939;0.930894351943;2.97897674128e-08;0.000217551423784;3.55282449912e-06;0.0155336254985	0.025;0.405;0.074;0.036;0.262;0.102;0.121	0.025;0.227;0.320;0.056;0.259;0.120;0.025	s|1e1.1o1|2e1.1o1|3e1.1o1|4e1.1o1|5e1.1o1|6e1.1o1|7e1.1o1	TRUE	TRUE	FALSE	7	2	1	chr3	+	145118659-145124211;145118782-145124211;145118786-145124211;145118928-145124211;145119358-145124211;145119702-145124211;145119717-145124211	145118589-145119717;145124211-145124375;145124211-145124375;145124211-145124375;145124211-145124375;145124211-145124375;145124211-145124375;145124211-145124375	;;;;;;;	;;;;;;;
Mef2d	ENSMUSG00000001419	ENSMUSG00000001419:88155678-88156003:target	0.413478817459;-0.413478817459	0.999999330533;0.999999330533	0.571;0.429	0.974;0.026	t|1e1.1o1|1e2.1o1	FALSE	FALSE	TRUE	2	3	1	chr3	+	88142674-88155678;88147887-88155678	88142372-88142674;88147877-88147887;88155678-88156003	;;	;;
Gm12962	ENSMUSG00000087171	ENSMUSG00000087171:131677574-131677845:target	2.38756839107e-05;-0.0452370313016;-0.0579294507118;0.218506454004;7.77054306307e-06	4.10615771717e-11;0.0621959808878;0.0381921484067;0.819974873235;6.95843027929e-18	0.044;0.599;0.230;0.116;0.025	0.044;0.481;0.121;0.329;0.025	s|1e1.2o2|1e2.2o3|1e2.3o3|2e2.2o3|2e2.3o3	TRUE	TRUE	TRUE	5	3	1	chr4	-	131677640-131677789;131672091-131677789;131672086-131677789;131672091-131677574;131672086-131677574	131671947-131672141;131671947-131672141;131671947-131672141;131671947-131672141;131677574-131677845	;;;;	;;;;
Fam46c	ENSMUSG00000044468	ENSMUSG00000044468:100487344-100487354:source	0.774023407324;-0.774023407324	1.0;1.0	0.220;0.780	0.975;0.025	t|1e1.3o3|i	FALSE	FALSE	FALSE	1	2	1	chr3	-	100487354-100487453;100487354-100487355	100487344-100487354;100487355-100487452;100487453-100487805	;;	;;	(100487355, 100487452)
Fam46c	ENSMUSG00000044468	ENSMUSG00000044468:100487453-100487805:target	0.641623798423;-0.641623798423	1.0;1.0	0.349;0.651	0.975;0.025	s|1e0|2e0|3e1.1o1|i	TRUE	FALSE	FALSE	1	2	1	chr3	-	100487354-100487453;100487452-100487453	100487344-100487354;100487355-100487452;100487453-100487805	;;	;;	(100487355, 100487452)
5530601H04Rik	ENSMUSG00000087174	ENSMUSG00000087174:105043803-105044111:target	0.156804423136;-0.350564197373;0.210768568654;-0.00354534711863	0.365292268111;0.98812286021;0.807626603941;0.00115598094958	0.032;0.831;0.025;0.137	0.197;0.489;0.231;0.084	s|1e0|2e1.1o2|2e1.2o2|2e2.1o1|2e3.1o1|3e0|4e0	TRUE	TRUE	TRUE	4	4	1	chrX	-	105043391-105044002;105043304-105044002;105042817-105044002;105039812-105044002	105037197-105039812;105040854-105042817;105043125-105043391;105043125-105043391;105043803-105044111	;;;;	;;;;
Gm16515	ENSMUSG00000018931	ENSMUSG00000018931:60902246-60906121:source	0.23498261233;-3.40914171322e-05;-0.000593787247732;-0.0990130949993;-0.00203668526558	0.968852189719;3.99086785537e-18;2.84576288354e-14;0.00192141884265;5.00419849159e-12	0.746;0.027;0.042;0.125;0.057	0.975;0.025;0.025;0.025;0.025	t|1e1.1o1|2e2.2o6|3e2.3o6|4e2.5o6|5e2.4o6	TRUE	TRUE	TRUE	5	3	1	chr11	-	60906121-60906882;60904781-60905001;60904291-60904315;60903710-60903777;60903708-60903789	60902246-60906121;60906882-60907000	;	;
Itsn2	ENSMUSG00000020640	ENSMUSG00000020640:4697142-4697263:target	0.21426872619;-0.21426872619	0.897120985174;0.897120985174	0.028;0.972	0.237;0.763	t|1e1.1o1|1e2.1o1	FALSE	FALSE	TRUE	2	3	1	chr12	+	4673607-4697142;4696516-4697142	4673416-4673607;4696506-4696516;4697142-4697263	;;	;;
C130026I21Rik	ENSMUSG00000052477	ENSMUSG00000052477:85260737-85260899:target	0.298989185462;-0.298989185462	0.963920860234;0.963920860234	0.683;0.317	0.975;0.025	s|1e1.1o2|i	FALSE	FALSE	FALSE	1	2	1	chr1	-	85259866-85260737;85260736-85260737	85259695-85259866;85260402-85260736;85260737-85260899	;;	;;	(85260402, 85260736)
Sesn3	ENSMUSG00000032009	ENSMUSG00000032009:14320295-14320564:source	0.490363671695;-0.479013157314;-9.4005665188e-10	1.0;1.0;2.93022635629e-18	0.451;0.538;0.025	0.929;0.071;0.025	s|1e1.1o1|2e2.1o1|3e2.1o1	TRUE	TRUE	TRUE	3	3	1	chr9	+	14320413-14321072;14320469-14321915;14320564-14321915	14320295-14320564;14321072-14321262;14321915-14321985;14321915-14321985	;;;	;;;
Nfya	ENSMUSG00000023994	ENSMUSG00000023994:48395363-48396054:source	7.77156117238e-16;0.251992315704;-0.0265182009609;-0.184598283302;9.2346052745e-05;-0.00343220606727;3.4060702702e-13	2.93022380883e-18;0.976008535488;1.98582960657e-07;0.531161988415;3.18122885265e-18;1.22309824964e-17;2.93022381172e-18	0.025;0.418;0.125;0.393;0.025;0.061;0.025	0.025;0.664;0.074;0.213;0.029;0.025;0.025	t|1e0|2e1.1o1|2e2.1o1|2e3.1o6|2e3.2o6|2e3.3o6|2e3.4o6|2e3.5o6	TRUE	TRUE	TRUE	7	4	1	chr17	-	48395796-48409626;48395796-48400438;48395796-48398985;48395796-48398982;48395796-48398858;48395796-48398117;48395796-48398007	48395363-48396054;48397927-48399068;48397927-48399068;48397927-48399068;48397927-48399068;48397927-48399068;48400438-48400580;48409626-48409906	;;;;;;;	;;;;;;;
Nfya	ENSMUSG00000023994	ENSMUSG00000023994:48400438-48400580:target	-0.149747949273;-0.12716500215;0.27787015644	0.181384516873;0.0787446255569;0.994990702705	0.277;0.271;0.452	0.130;0.144;0.723	s|1e1.1o5|1e1.2o5|1e2.2o2	FALSE	TRUE	TRUE	3	3	0	chr17	-	48399068-48400438;48399065-48400438;48395796-48400438	48395363-48396054;48397927-48399068;48397927-48399068;48400438-48400580	;;;	;;;
Csrp2bp	ENSMUSG00000027425	ENSMUSG00000027425:144406623-144406711:source	0.974357960557;-0.974357960557	1.0;1.0	0.025;0.975	0.975;0.025	s|1e1.1o1|i	FALSE	FALSE	FALSE	1	2	1	chr2	+	144406711-144407312;144406711-144406712	144406623-144406711;144406712-144407311;144407312-144407676	;;	;;	(144406712, 144407311)
Csrp2bp	ENSMUSG00000027425	ENSMUSG00000027425:144407312-144407676:target	0.974358219396;-0.974358219396	1.0;1.0	0.025;0.975	0.975;0.025	t|1e1.1o1|i	FALSE	FALSE	FALSE	1	2	1	chr2	+	144406711-144407312;144407311-144407312	144406623-144406711;144406712-144407311;144407312-144407676	;;	;;	(144406712, 144407311)
Rrbp1	ENSMUSG00000027422	ENSMUSG00000027422:143988148-143990266:target	0.011790208047;-0.566962853958;0.515398286975	8.85947514754e-08;1.0;1.0	0.079;0.755;0.166	0.129;0.202;0.668	s|1e1.2o2|2e2.1o1|2e3.1o1	TRUE	FALSE	TRUE	3	4	1	chr2	-	143988613-143988638;143986169-143988148;143974609-143988148	143974461-143974609;143985853-143986169;143988148-143990266	;;	;;
Trim60	ENSMUSG00000053490	ENSMUSG00000053490:64998457-65001849:source	0.0894979286751;-0.0854600448308;-0.0143081058642;-0.00876270747691;-5.30271165373e-09;-0.0551238075758;-4.09041576214e-10;-0.271582822132;-6.60942065731e-15;0.106945772729;0.00374061612288;0.0587868407612;3.19629681882e-09;0.133689576678;0.000236857036036;1.52425519556e-06	0.0395921926986;3.01407745228e-06;4.74270999397e-13;1.92250422951e-14;2.93023817863e-18;7.44134711851e-09;2.93022491729e-18;0.999787081072;2.93022380885e-18;6.23945627844e-05;1.30975800811e-17;3.46643827367e-15;2.93023260627e-18;0.0180027356307;3.57402293262e-18;2.93436687434e-18	0.260;0.113;0.072;0.070;0.025;0.086;0.025;0.290;0.025;0.025;0.025;0.025;0.025;0.080;0.025;0.025	0.372;0.025;0.025;0.025;0.025;0.025;0.025;0.025;0.025;0.130;0.063;0.085;0.025;0.212;0.033;0.025	t|1e0|1e1.1o1|1e2.1o1|1e3.1o1|1e4.1o1|1e5.1o1|1e6.1o1|1e7.1o1|1e8.1o1|2e0|3e0|4e9.2o5|5e9.1o5|5e9.3o5|6e0|7e9.1o5|7e9.3o5|7e9.4o5|8e9.1o5|8e9.4o5	TRUE	TRUE	TRUE	16	10	1	chr8	-	65001849-65018458;65001849-65007750;65001849-65006996;65001849-65005965;65001849-65005635;65001849-65005519;65001849-65004949;65001849-65004791;65000439-65000564;65000297-65000871;65000297-65000378;64998881-65000871;64998881-65000378;64998881-65000350;64998834-65000871;64998834-65000350	64998457-65001849;65004791-65004801;65004949-65004959;65005519-65005529;65005635-65005645;65005965-65005975;65006996-65007006;65007750-65007760;65018458-65018688	;;;;;;;;	;;;;;;;;
Ganc	ENSMUSG00000062646	ENSMUSG00000062646:120404768-120405408:target	0.244053299319;0.115416331276;-0.374680474071	0.990694827794;0.0629397694138;0.999999370581	0.025;0.058;0.924	0.263;0.179;0.558	t|1e0|2e0|3e1.1o1|3e2.2o2|4e0|i	FALSE	TRUE	TRUE	2	3	1	chr2	+	120404269-120404973;120404659-120404973;120404767-120404768	120403896-120404269;120404314-120404659;120404660-120404767;120404768-120405408	;;;	;;;	(120404660, 120404767)
Ganc	ENSMUSG00000062646	ENSMUSG00000062646:120406114-120406328:target	0.112513402559;-8.77267260714e-12;0.119908578969;-0.225065491469;-3.04432750787e-06	0.000944228112367;2.93022383263e-18;0.00134742296411;0.931241622683;2.93847360171e-18	0.025;0.025;0.026;0.933;0.025	0.136;0.025;0.143;0.714;0.025	t|1e0|2e1.1o1|2e2.1o2|2e2.2o2|2e3.1o2|2e3.2o2	TRUE	TRUE	TRUE	5	4	0	chr2	+	120404269-120406266;120404644-120406266;120404659-120406266;120405059-120406266;120405408-120406266	120403896-120404269;120404314-120404659;120404314-120404659;120404768-120405408;120404768-120405408;120406114-120406328	;;;;;	;;;;;
Ganc	ENSMUSG00000062646	ENSMUSG00000062646:120404314-120404659:source	3.13409866895e-10;0.154049955894;0.23418575178;-0.389852502918	2.93022530823e-18;0.272088043944;0.962866049635;0.999999786936	0.025;0.052;0.028;0.916	0.025;0.203;0.256;0.536	s|1e2.2o2|2e1.3o4|2e2.2o2|i	TRUE	TRUE	TRUE	3	3	1	chr2	+	120404644-120406266;120404659-120404973;120404659-120406266;120404659-120404660	120404314-120404659;120404660-120404767;120404768-120405408;120406114-120406328;120406114-120406328	;;;;	;;;;	(120404660, 120404767)
Ganc	ENSMUSG00000062646	ENSMUSG00000062646:120403896-120404269:source	0.224345338875;0.165878572772;-4.26125698129e-09;-0.395573044471	0.951600682992;0.315953369415;2.93023535674e-18;0.999999969121	0.026;0.027;0.025;0.951	0.245;0.189;0.025;0.565	s|1e1.3o4|1e2.2o2|1e3.2o2|i	FALSE	FALSE	TRUE	3	4	1	chr2	+	120404269-120404973;120404269-120406266;120404269-120446365;120404269-120404270	120403896-120404269;120404270-120404313;120404768-120405408;120406114-120406328;120446299-120446542	;;;;	;;;;	(120404270, 120404313)
Rnf170	ENSMUSG00000013878	ENSMUSG00000013878:26140811-26143871:target	-5.4398552351e-06;-0.32645939854;0.33209276688	1.22607782416e-16;0.999927659152;0.999991449307	0.025;0.964;0.026	0.025;0.646;0.350	t|1e1.1o1|1e2.1o1|2e3.5o6	FALSE	TRUE	TRUE	3	4	1	chr8	+	26138979-26140811;26139090-26140811;26142927-26143019	26138869-26138979;26138980-26139090;26140811-26143871	;;	;;
Faim	ENSMUSG00000032463	ENSMUSG00000032463:98992101-98992233:target	0.657946344922;-0.62813759657;-0.000213192865949	0.999999999959;0.999999998771;9.58886819183e-07	0.061;0.910;0.034	0.702;0.297;0.025	t|1e1.1o2|1e2.1o1|1e3.1o1	FALSE	FALSE	TRUE	3	4	0	chr9	+	98986512-98992101;98990971-98992101;98991852-98992101	98986373-98990662;98990915-98990971;98991831-98991852;98992101-98992233	;;;	;;;
Faim	ENSMUSG00000032463	ENSMUSG00000032463:98986373-98990662:source	0.0269861131226;-0.706880521352;0.630962663299	8.9339894437e-08;0.999999999986;0.999999998271	0.026;0.923;0.069	0.081;0.234;0.684	s|1e1.5o5|1e2.1o1|1e3.1o1|2e0	TRUE	FALSE	TRUE	3	4	1	chr9	+	98986512-98987101;98986512-98990915;98986512-98992101	98986373-98990662;98990915-98990971;98992101-98992233	;;	;;
Pik3cb	ENSMUSG00000032462	ENSMUSG00000032462:99040921-99041053:source	-0.395436601936;0.00491040392086;0.255143410757;0.0151265438324	0.999999987222;4.06917230504e-11;0.994473755158;2.59702748059e-09	0.975;0.025;0.025;0.025	0.589;0.066;0.274;0.075	t|1e1.1o3|1e1.2o3|1e1.3o3|1e2.1o1	TRUE	FALSE	TRUE	4	3	1	chr9	-	99041053-99042524;99041053-99042160;99041053-99042153;99041053-99041313	99040921-99041053;99041313-99041323;99042153-99042669;99042153-99042669;99042153-99042669	;;;;	;;;;
Aig1	ENSMUSG00000019806	ENSMUSG00000019806:13653586-13653749:target	-0.366636994457;0.366636994457	0.999999861621;0.999999861621	0.773;0.227	0.416;0.584	s|1e0|2e1.1o2|2e2.1o1	TRUE	FALSE	TRUE	2	3	0	chr10	-	13653011-13653586;13647706-13653586	13647054-13647706;13652451-13653011;13653586-13653749	;;	;;
Nr2e1	ENSMUSG00000019803	ENSMUSG00000019803:42568373-42568469:source	0.409565752192;-0.00230984793128;-0.00180134126983;7.77571032619e-16;7.77156117238e-16;-0.362615287523	1.0;8.91325842928e-18;0.00350309978238;2.93022380883e-18;2.93022380883e-18;0.999999894914	0.116;0.079;0.319;0.025;0.025;0.475	0.516;0.048;0.314;0.025;0.025;0.122	t|1e1.2o2|1e2.1o4|1e2.2o4|1e2.3o4|1e2.4o4|i	TRUE	FALSE	TRUE	5	3	1	chr10	-	42568469-42571373;42568469-42568740;42568469-42568657;42568469-42568655;42568469-42568621;42568469-42568470	42568373-42568469;42568470-42568620;42568621-42568828;42568621-42568828;42568621-42568828;42568621-42568828;42571373-42571519	;;;;;;	;;;;;;	(42568470, 42568620)
Atat1	ENSMUSG00000024426	ENSMUSG00000024426:35901983-35902054:source	0.531658945989;-0.528207118882;-4.75583725981e-06	0.999999922993;0.999999883444;3.04916932565e-10	0.087;0.908;0.025	0.606;0.393;0.025	t|1e1.1o1|1e2.1o2|1e3.1o1	FALSE	FALSE	TRUE	3	4	0	chr17	-	35902054-35904290;35902054-35904108;35902054-35902356	35901983-35902054;35902356-35902438;35903331-35904176;35904290-35904335	;;;	;;;
Atat1	ENSMUSG00000024426	ENSMUSG00000024426:35904290-35904335:target	-0.558589655219;-2.53021854664e-06;0.561376259362	0.999999997034;3.79850924667e-11;0.99999999808	0.920;0.025;0.075	0.376;0.025;0.623	s|1e1.1o1|1e2.1o1|1e3.1o1	FALSE	FALSE	TRUE	3	4	0	chr17	-	35904176-35904290;35902438-35904290;35902054-35904290	35901983-35902054;35902356-35902438;35903331-35904176;35904290-35904335	;;;	;;;
Atat1	ENSMUSG00000024426	ENSMUSG00000024426:35897595-35897915:source	0.362500168947;-0.362500168947	0.995587543875;0.995587543875	0.046;0.954	0.399;0.601	t|1e1.1o1|1e2.1o1	FALSE	FALSE	TRUE	2	3	1	chr17	-	35897915-35898388;35897915-35898257	35897595-35897915;35898257-35898350;35898388-35898582	;;	;;
Btd	ENSMUSG00000021900	ENSMUSG00000021900:31665882-31666031:target	-0.296293336018;0.257736513109;0.000317515286287	0.978072874184;0.902683942525;1.50762346167e-13	0.409;0.588;0.025	0.120;0.840;0.036	t|1e1.1o1|1e2.2o2|2e2.1o2	TRUE	TRUE	TRUE	3	3	1	chr14	+	31641135-31665882;31662325-31665882;31662086-31665999	31641028-31641135;31662070-31662325;31662070-31662325;31665882-31666031	;;;	;;;
Btd	ENSMUSG00000021900	ENSMUSG00000021900:31641028-31641135:source	0.479246669702;-0.479246669702	0.99980038369;0.99980038369	0.221;0.779	0.688;0.312	s|1e1.1o1|1e2.1o2	FALSE	FALSE	TRUE	2	3	0	chr14	+	31641135-31662070;31641135-31665882	31641028-31641135;31662070-31662325;31665882-31666031	;;	;;
Bap1	ENSMUSG00000021901	ENSMUSG00000021901:31257881-31258041:source	-0.229088274752;0.229088274752	0.96907143652;0.96907143652	0.975;0.025	0.752;0.248	s|1e1.1o1|1e2.1o1	FALSE	FALSE	TRUE	2	3	1	chr14	+	31258041-31258284;31258041-31258458	31257881-31258041;31258284-31258376;31258458-31258530	;;	;;
Tulp3	ENSMUSG00000001521	ENSMUSG00000001521:128321140-128323212:source	-0.437361563114;0.0846331426923;0.109944102943;0.162690509873	0.999999974433;0.0160867818073;0.00811872918519;0.27429119896	0.965;0.032;0.025;0.025	0.539;0.143;0.134;0.184	t|1e1.1o1|2e2.2o3|3e1.1o1|3e2.2o3	TRUE	TRUE	TRUE	4	3	1	chr6	-	128323212-128323998;128322213-128322671;128321845-128323998;128321845-128322671	128321140-128323212;128323998-128324169;128323998-128324169	;;	;;
Spen	ENSMUSG00000040761	ENSMUSG00000040761:141471370-141479389:source	-0.238066990513;0.238066990513	0.88825191645;0.88825191645	0.661;0.339	0.428;0.572	t|1e1.1o1|1e2.1o1|2e0	FALSE	TRUE	TRUE	2	3	0	chr4	-	141479389-141483725;141479389-141480746	141471370-141479389;141480746-141480814;141483725-141483825	;;	;;
Spen	ENSMUSG00000040761	ENSMUSG00000040761:141483725-141483825:target	0.258145257235;-0.258145257235	0.932393962486;0.932393962486	0.287;0.713	0.539;0.461	s|1e1.1o1|1e2.1o2	FALSE	FALSE	TRUE	2	3	0	chr4	-	141480814-141483725;141479389-141483725	141471370-141479389;141480746-141480814;141483725-141483825	;;	;;
Mcm9	ENSMUSG00000058298	ENSMUSG00000058298:53611352-53611471:target	0.414882281009;-0.414882281009	0.999997863716;0.999997863716	0.026;0.974	0.431;0.569	s|1e0|1e1.1o1|1e2.1o1	FALSE	FALSE	TRUE	2	3	1	chr10	-	53609888-53611352;53563457-53611352	53563283-53563457;53609878-53609888;53611352-53611471	;;	;;
Gm15345	ENSMUSG00000087597	ENSMUSG00000087597:56796916-56796947:target	0.48525791378;-0.48525791378	0.999738722007;0.999738722007	0.290;0.710	0.763;0.237	t|1e1.1o1|1e2.1o1	FALSE	FALSE	TRUE	2	3	1	chr18	+	56769786-56796916;56795832-56796916	56769717-56769786;56795777-56795832;56796916-56796947	;;	;;
Gm15345	ENSMUSG00000087597	ENSMUSG00000087597:56801369-56801688:target	0.430348467467;-0.0102215998313;-0.338668038789	0.999628689852;0.0213020987799;0.981819922045	0.052;0.587;0.361	0.472;0.498;0.031	t|1e1.1o1|1e2.1o1|2e2.1o1	TRUE	TRUE	TRUE	3	3	1	chr18	+	56796947-56801369;56800341-56801369;56800341-56801372	56796916-56796947;56800157-56800341;56800157-56800341;56801369-56801688	;;;	;;;
Gm15345	ENSMUSG00000087597	ENSMUSG00000087597:56796916-56796947:source	-0.474391186011;-0.00306192127013;0.0112639746426;0.42788829735	0.999750548132;0.00169519996999;0.0171877218794;0.999838770502	0.587;0.156;0.214;0.044	0.125;0.107;0.306;0.461	s|1e1.1o1|1e2.1o1|1e3.1o1|1e4.1o2	FALSE	FALSE	TRUE	4	5	1	chr18	+	56796947-56797343;56796947-56798206;56796947-56800157;56796947-56801369	56796916-56796947;56797343-56797353;56798206-56798304;56800157-56800341;56801369-56801688	;;;;	;;;;
Pkd2l2	ENSMUSG00000014503	ENSMUSG00000014503:34417607-34417910:target	-0.00772853265173;-0.000690593634513;-0.00239668813345;-0.0514464611735;0.240119294396	0.000223159441982;6.97464187124e-10;5.96853054274e-05;0.08612758491;0.847236907788	0.120;0.047;0.181;0.349;0.302	0.054;0.028;0.143;0.234;0.538	t|1e1.6o8|1e1.7o8|2e1.7o8|2e2.1o1|i	TRUE	TRUE	TRUE	4	3	1	chr18	+	34417048-34417607;34417049-34417607;34417049-34417617;34417528-34417617;34417606-34417607	34416828-34417057;34416828-34417057;34416828-34417057;34417466-34417528;34417529-34417606;34417607-34417910	;;;;;	;;;;;	(34417529, 34417606)
Ddhd1	ENSMUSG00000037697	ENSMUSG00000037697:45620712-45621275:source	-1.4516179604e-05;-0.210681028919;1.02829385333e-13;0.217182669463	2.96956114332e-18;0.79535660913;2.93022380911e-18;0.928090883571	0.026;0.845;0.025;0.120	0.025;0.640;0.025;0.332	t|1e0|2e1.1o1|2e2.1o1|2e3.1o2|2e4.1o1|3e0	FALSE	TRUE	TRUE	4	5	1	chr14	-	45620840-45657222;45620840-45629580;45620840-45628854;45620840-45622841	45620712-45621275;45622841-45623190;45628407-45628874;45629580-45629753;45657222-45658143	;;;;	;;;;
Nebl	ENSMUSG00000053702	ENSMUSG00000053702:17529910-17530017:target	0.288174386206;-0.288174386206	0.976452057348;0.976452057348	0.028;0.972	0.309;0.691	s|1e1.2o3|1e2.1o1	FALSE	FALSE	TRUE	2	3	1	chr2	-	17528321-17529910;17374356-17529910	17374185-17374356;17528070-17528324;17529910-17530017	;;	;;
Csrnp3	ENSMUSG00000044647	ENSMUSG00000044647:66021971-66031546:target	-0.423885538782;0.423885538782	0.999999996923;0.999999996923	0.975;0.025	0.562;0.438	t|1e1.1o1|2e2.5o7	FALSE	TRUE	TRUE	2	3	1	chr2	+	66019736-66021971;66024406-66024676	66019440-66019736;66021971-66031546	;	;
Nckap5	ENSMUSG00000049690	ENSMUSG00000049690:125976926-125977062:target	0.151836180375;-0.46203075184;0.233835211975	0.477462065015;0.999988659262;0.755011061887	0.149;0.488;0.364	0.344;0.037;0.618	s|1e1.1o2|1e2.1o1|1e3.1o1	FALSE	FALSE	TRUE	3	4	1	chr1	-	125967149-125976926;125940237-125976926;125915021-125976926	125913620-125915021;125940163-125940237;125966572-125967149;125976926-125977062	;;;	;;;
Stk38l	ENSMUSG00000001630	ENSMUSG00000001630:146724995-146725508:source	0.015141366001;-0.297689315414;0.208090920434	0.000243172850932;0.981074215954;0.730262471535	0.027;0.969;0.027	0.089;0.679;0.233	s|1e1.1o1|1e2.1o1|2e2.1o1	TRUE	TRUE	TRUE	3	3	1	chr6	+	146725047-146752694;146725047-146758461;146725508-146758461	146724995-146725508;146752694-146752704;146758461-146758605;146758461-146758605	;;;	;;;
Stk38l	ENSMUSG00000001630	ENSMUSG00000001630:146766195-146766317:source	0.476317552589;-0.476317552589	0.999543522844;0.999543522844	0.077;0.923	0.541;0.459	s|1e1.1o2|1e1.2o2	FALSE	TRUE	FALSE	2	2	1	chr6	+	146766317-146766684;146766317-146766738	146766195-146766317;146766684-146766821;146766684-146766821	;;	;;
Popdc2	ENSMUSG00000022803	ENSMUSG00000022803:38373819-38374377:source	0.289319720527;-0.289319720527	0.922931476948;0.922931476948	0.168;0.832	0.453;0.547	s|1e0|2e0|3e1.1o1|4e1.1o1	TRUE	TRUE	FALSE	2	2	0	chr16	+	38374236-38377655;38374377-38377655	38373819-38374377;38377655-38378216;38377655-38378216	;;	;;
Khsrp	ENSMUSG00000007670	ENSMUSG00000007670:57021058-57022970:source	-0.258295745527;0.177256183984;0.0412870472124	0.999727011721;0.454630406715;2.65498255155e-12	0.975;0.025;0.025	0.723;0.198;0.078	t|1e1.1o1|2e2.1o2|3e2.1o2	TRUE	TRUE	TRUE	3	3	1	chr17	-	57022970-57023059;57022335-57022810;57021848-57022810	57021058-57022970;57023059-57023136	;	;
Stk24	ENSMUSG00000063410	ENSMUSG00000063410:121337422-121337652:source	0.0847602728701;0.169826800414;-0.271427112935;-0.0425801755006;0.00101800757397	0.0272197835606;0.356178949832;0.96981610384;0.000312482960874;1.20126833874e-12	0.077;0.025;0.802;0.116;0.025	0.190;0.191;0.537;0.029;0.049	t|1e0|1e1.2o2|1e2.1o1|1e3.1o1|1e4.1o1|2e1.1o2	TRUE	TRUE	TRUE	5	5	1	chr14	-	121337652-121378898;121337652-121362232;121337652-121359824;121337652-121355235;121337546-121378954	121337422-121337652;121355235-121355358;121359824-121359834;121362232-121362397;121378898-121379334;121378898-121379334	;;;;;	;;;;;
Ankrd6	ENSMUSG00000040183	ENSMUSG00000040183:32860322-32860683:source	-0.218741473904;8.31623820098e-07;0.451698125361;-0.219816764253	0.750864975888;5.70502404955e-12;0.999921270907;0.793834702084	0.329;0.025;0.420;0.249	0.105;0.025;0.860;0.033	t|1e0|2e1.1o1|2e2.2o2|2e3.1o1|2e4.1o1|3e0	FALSE	TRUE	TRUE	4	5	1	chr4	-	32860588-32950747;32860588-32923297;32860588-32874207;32860588-32864055	32860322-32860683;32864055-32864065;32874207-32874370;32923297-32923505;32950747-32950841	;;;;	;;;;
Armc10	ENSMUSG00000038525	ENSMUSG00000038525:21653370-21653695:target	0.409841122207;0.0911438097426;-0.535515631271	0.999999968806;0.00555413996261;0.999999999998	0.025;0.025;0.975	0.425;0.123;0.453	t|1e1.1o2|1e2.1o1|2e3.1o2	FALSE	TRUE	TRUE	3	4	1	chr5	+	21647431-21653370;21651518-21653370;21651879-21653376	21647308-21647448;21651508-21651518;21651745-21652012;21653370-21653695	;;;	;;;
Armc10	ENSMUSG00000038525	ENSMUSG00000038525:21656227-21656507:target	0.67532897979;-0.67532897979	1.0;1.0	0.026;0.974	0.684;0.316	t|1e1.1o2|i	FALSE	FALSE	FALSE	1	2	1	chr5	+	21647431-21656227;21656226-21656227	21647308-21647448;21656082-21656226;21656227-21656507	;;	;;	(21656082, 21656226)
Slx4ip	ENSMUSG00000027281	ENSMUSG00000027281:136905543-136905600:target	-1.32201046559e-06;0.24845761622;0.229024022711;-0.467118576463	2.93382202043e-18;0.969842368849;0.841952168211;0.99999999967	0.025;0.067;0.253;0.664	0.025;0.309;0.477;0.209	t|1e0|1e1.1o1|1e2.1o1|1e3.1o1|1e4.1o1	FALSE	FALSE	TRUE	4	5	1	chr2	+	136891389-136905543;136891661-136905543;136892361-136905543;136899467-136905543	136891218-136891389;136891501-136891661;136892168-136892361;136899457-136899467;136905543-136905600	;;;;	;;;;
Slx4ip	ENSMUSG00000027281	ENSMUSG00000027281:137044000-137044077:target	-0.083942741391;-0.0607081384601;0.209247896081	0.0673115313549;0.0370832291817;0.775133875486	0.440;0.506;0.056	0.331;0.409;0.260	t|1e1.1o1|1e2.1o1|1e3.1o1	FALSE	FALSE	TRUE	3	4	1	chr2	+	137000273-137044000;137005054-137044000;137025675-137044000	137000184-137000273;137004934-137005054;137025665-137025675;137044000-137044077	;;;	;;;
Arhgap42	ENSMUSG00000050730	ENSMUSG00000050730:9155303-9155364:target	0.278759748293;2.7694357686e-09;-0.290182554164;-1.78878884425e-05	0.963928160589;2.93023133667e-18;0.970528148183;2.97869883261e-18	0.198;0.025;0.774;0.026	0.469;0.025;0.491;0.025	s|1e1.1o1|1e2.1o1|1e3.1o1|1e4.1o1	FALSE	FALSE	TRUE	4	5	1	chr9	-	9148254-9155303;9125452-9155303;9115761-9155303;9075010-9155303	9074909-9075010;9115690-9115761;9125289-9125452;9147356-9148254;9155303-9155364	;;;;	;;;;
Max	ENSMUSG00000059436	ENSMUSG00000059436:76955522-76955875:target	0.149429280025;-0.0335867849358;-0.141450249553;-0.233339631223;0.353749374314;7.59745145415e-07	0.270696827924;0.000167261723617;0.134341678965;0.921395085921;0.994197518513;4.12573294997e-12	0.026;0.094;0.164;0.253;0.470;0.025	0.177;0.025;0.025;0.025;0.815;0.025	s|1e1.1o3|1e2.1o1|2e1.1o3|2e2.1o1|3e1.2o3|4e1.2o3	TRUE	TRUE	TRUE	6	3	1	chr12	-	76953398-76955744;76952726-76955744;76953398-76955730;76952726-76955730;76953276-76955595;76953276-76955522	76952622-76952726;76952622-76952726;76953169-76953398;76953169-76953398;76953169-76953398;76953169-76953398;76955522-76955875	;;;;;;	;;;;;;
Mlxipl	ENSMUSG00000005373	ENSMUSG00000005373:135123650-135123851:source	0.33808539498;-0.33808539498	0.999998830464;0.999998830464	0.609;0.391	0.938;0.062	s|1e1.1o1|i	FALSE	FALSE	FALSE	1	2	1	chr5	+	135123851-135123937;135123851-135123852	135123650-135123851;135123852-135123936;135123937-135124051	;;	;;	(135123852, 135123936)
Mlxipl	ENSMUSG00000005373	ENSMUSG00000005373:135121736-135122061:target	0.290584896888;-0.290584896888	0.991191293025;0.991191293025	0.671;0.329	0.954;0.046	t|1e1.1o1|i	FALSE	FALSE	FALSE	1	2	1	chr5	+	135121588-135121736;135121735-135121736	135121506-135121588;135121589-135121735;135121736-135122061	;;	;;	(135121589, 135121735)
Mlxipl	ENSMUSG00000005373	ENSMUSG00000005373:135123937-135124051:source	0.249882502476;-0.249882502476	0.942048931858;0.942048931858	0.695;0.305	0.939;0.061	s|1e2.1o1|2e1.1o1	TRUE	FALSE	TRUE	2	3	1	chr5	+	135124017-135128513;135124051-135124976	135123937-135124051;135124976-135124986;135128513-135128697	;;	;;
Mlxipl	ENSMUSG00000005373	ENSMUSG00000005373:135121506-135121588:source	0.279871409732;0.000425552297082;-0.326063049387	0.983544474358;4.08692681715e-18;0.999357949485	0.596;0.025;0.402	0.869;0.035;0.084	s|1e1.1o1|1e2.1o1|i	FALSE	FALSE	TRUE	2	3	1	chr5	+	135121588-135121736;135121588-135122070;135121588-135121589	135121506-135121588;135121589-135121735;135121736-135122061;135122070-135123042	;;;	;;;	(135121589, 135121735)
Mlxipl	ENSMUSG00000005373	ENSMUSG00000005373:135128513-135128697:target	2.9156676715e-05;0.531873716773;-0.0771366816234;-0.454796182025	3.00947433122e-18;0.999999637642;6.37092592686e-07;0.99979786	0.025;0.339;0.105;0.556	0.026;0.858;0.025;0.112	t|1e1.2o2|1e2.1o2|1e3.1o1|1e4.1o1	FALSE	FALSE	TRUE	4	5	1	chr5	+	135113733-135128513;135124017-135128513;135125641-135128513;135126507-135128513	135113627-135113733;135123937-135124051;135125631-135125641;135126497-135126507;135128513-135128697	;;;;	;;;;
Dlc1	ENSMUSG00000031523	ENSMUSG00000031523:36599369-36599440:source	0.000134220829057;5.16749541547e-06;-0.18264599473;-0.625099720835;0.83966541934	6.14426051308e-07;4.36585630079e-09;0.511544977654;0.999999999973;1.0	0.027;0.025;0.205;0.635;0.141	0.032;0.025;0.025;0.025;0.960	t|1e1.1o1|1e2.1o1|1e3.1o1|1e4.1o1|1e5.1o1	FALSE	FALSE	TRUE	5	6	1	chr8	-	36599440-36763645;36599440-36732588;36599440-36630366;36599440-36624370;36599440-36613559	36599369-36599440;36613559-36613943;36624370-36624380;36630366-36630376;36732588-36733054;36763645-36763678	;;;;;	;;;;;
Spg20	ENSMUSG00000036580	ENSMUSG00000036580:55116984-55117795:target	0.408681846688;-0.372170057126;-2.41501281394e-06;-0.000433060408609;-2.41501281394e-06	0.998873913842;0.999521967409;1.6503550676e-10;8.66007107274e-05;1.6503550676e-10	0.483;0.388;0.025;0.123;0.025	0.882;0.025;0.025;0.113;0.025	t|1e1.1o1|1e2.1o1|1e3.1o1|1e4.1o1|1e5.1o1	FALSE	FALSE	TRUE	5	6	1	chr3	+	55112217-55116984;55112491-55116984;55112685-55116984;55115570-55116984;55116299-55116984	55112108-55112217;55112387-55112491;55112596-55112685;55115560-55115570;55116177-55116299;55116984-55117795	;;;;;	;;;;;
Fgf1	ENSMUSG00000036585	ENSMUSG00000036585:38838673-38842121:source	-1.84336019565e-05;-0.601622263624;0.482441890963;0.075032900994	1.11324560156e-07;0.999999998865;0.999999890906;0.000268153523359	0.026;0.970;0.026;0.026	0.025;0.384;0.496;0.120	t|1e1.2o2|1e2.3o3|1e3.1o1|2e4.1o5	FALSE	TRUE	TRUE	4	5	1	chr18	-	38842121-38858546;38842121-38847047;38842121-38843335;38839762-38842001	38838673-38842121;38843335-38843345;38847047-38847150;38858546-38858861	;;;	;;;
Msh6	ENSMUSG00000005370	ENSMUSG00000005370:87980191-87980390:target	0.445462617174;-0.403855897367;-0.000321607091009	0.999999998913;0.99999959308;1.4472145045e-16	0.454;0.505;0.036	0.888;0.111;0.025	t|1e1.1o1|1e2.1o1|1e3.1o1	FALSE	FALSE	TRUE	3	4	1	chr17	+	87975405-87980191;87979797-87980191;87979891-87980191	87975050-87975405;87979787-87979797;87979881-87979891;87980191-87980390	;;;	;;;
Nlrp9c	ENSMUSG00000040614	ENSMUSG00000040614:26380417-26380581:source	0.357571041551;-0.152440184832;-0.177143131589;7.79718459957e-13	0.999995408942;0.037702306021;0.511153744149;2.93022381095e-18	0.158;0.174;0.666;0.025	0.507;0.025;0.491;0.025	t|1e2.1o1|1e3.1o1|1e4.1o1|2e1.2o5	FALSE	TRUE	TRUE	4	5	1	chr7	-	26380581-26403657;26380581-26384300;26380581-26382282;26380552-26564913	26380417-26380581;26382282-26382446;26384300-26385881;26403657-26403700;26564840-26565007	;;;;	;;;;
Nlrp9c	ENSMUSG00000040614	ENSMUSG00000040614:26403657-26403700:target	-0.312688947422;6.8148931813e-10;0.00185315770005;0.257794806983	0.998956911456;2.93022566119e-18;5.72699120906e-11;0.955202184311	0.433;0.025;0.025;0.563	0.128;0.025;0.057;0.815	s|1e1.1o6|1e2.1o4|1e3.1o1|1e4.1o2	FALSE	FALSE	TRUE	4	5	1	chr7	-	26394260-26403657;26385881-26403657;26382446-26403657;26380581-26403657	26380417-26380581;26382282-26382446;26384300-26385881;26392268-26394260;26403657-26403700	;;;;	;;;;
Il2ra	ENSMUSG00000026770	ENSMUSG00000026770:11681931-11682002:source	-0.415385320695;0.230707316947;0.159075048162	0.99998559018;0.85648241711;0.30235094433	0.972;0.027;0.025	0.567;0.252;0.181	s|1e1.1o1|1e2.2o2|1e3.1o1	FALSE	FALSE	TRUE	3	4	1	chr2	+	11682002-11683054;11682002-11684377;11682002-11689758	11681931-11682002;11683054-11683125;11683914-11684443;11689758-11693191	;;;	;;;
Il2ra	ENSMUSG00000026770	ENSMUSG00000026770:11683914-11684443:target	0.490566642689;-0.0257013290465;0.0014302720726;-0.465387668542	0.999999999425;0.000201203937837;2.12470587789e-16;0.999999979921	0.215;0.102;0.025;0.674	0.693;0.028;0.052;0.220	t|1e3.1o1|1e4.1o1|2e1.1o1|2e2.1o1	FALSE	TRUE	TRUE	4	5	1	chr2	+	11683448-11683914;11683763-11683914;11682002-11684377;11683125-11684377	11681931-11682002;11683054-11683125;11683308-11683448;11683694-11683763;11683914-11684443	;;;;	;;;;
Pfkfb3	ENSMUSG00000026773	ENSMUSG00000026773:11493903-11494030:source	0.259887502045;-3.84607228023e-06;-3.82101976828e-06;-5.32681394032e-08;-0.000327778930684;-0.197194590479	0.948387387005;4.48091544462e-14;4.53372030236e-14;1.15648903362e-16;7.08668005551e-10;0.652250723185	0.664;0.025;0.025;0.025;0.037;0.274	0.918;0.025;0.025;0.025;0.025;0.081	t|1e0|2e1.1o1|2e2.1o3|2e2.2o3|2e2.3o3|2e3.1o2|2e3.2o2	TRUE	TRUE	TRUE	6	4	1	chr2	-	11494028-11501625;11494028-11500829;11494028-11500629;11494028-11500618;11494028-11498334;11494028-11497859	11493903-11494030;11497859-11498385;11497859-11498385;11500618-11501296;11500618-11501296;11500618-11501296;11501625-11502101	;;;;;;	;;;;;;
Suclg2	ENSMUSG00000061838	ENSMUSG00000061838:95595654-95595753:source	0.222116635293;0.109500122383;-0.398824559531	0.705963479731;0.0285856395828;0.995893295444	0.428;0.026;0.566	0.681;0.142;0.177	t|1e1.1o1|1e2.1o1|1e3.1o1	FALSE	FALSE	TRUE	3	4	1	chr6	-	95595753-95655458;95595753-95643932;95595753-95615810	95595654-95595753;95615810-95615962;95643932-95643942;95655458-95655599	;;;	;;;
Suclg2	ENSMUSG00000061838	ENSMUSG00000061838:95655458-95655599:source	0.857331072508;-0.000112411159988;-0.83372695069	1.0;6.25446711129e-08;1.0	0.136;0.030;0.840	0.972;0.025;0.028	t|1e0|1e1.1o1|1e2.1o1|1e3.1o1	FALSE	FALSE	TRUE	3	4	1	chr6	-	95655599-95718689;95655599-95657988;95655599-95657394	95655458-95655599;95657394-95657404;95657988-95657998;95718689-95718837	;;;	;;;
Rgl1	ENSMUSG00000026482	ENSMUSG00000026482:152544026-152544894:source	-0.383398066497;0.383398066497	0.999087802975;0.999087802975	0.962;0.038	0.588;0.412	t|1e2.1o1|2e1.1o1	FALSE	TRUE	TRUE	2	3	1	chr1	-	152544894-152548534;152544435-152549067	152544026-152544894;152548534-152548544;152549067-152549170	;;	;;
Gm17399	ENSMUSG00000097402	ENSMUSG00000097402:118150231-118150739:source	0.00095326950251;0.020189247702;-0.451803876774;0.340266878134	4.4066198366e-12;9.24269529305e-11;0.999999675911;0.999536011604	0.025;0.027;0.904;0.076	0.047;0.077;0.463;0.408	s|1e1.1o1|1e2.1o1|1e3.1o2|1e3.2o2	FALSE	TRUE	TRUE	4	4	1	chr9	+	118150739-118151608;118150739-118155883;118150739-118169705;118150739-118169820	118150231-118150739;118151608-118151675;118155883-118156061;118169705-118170376;118169705-118170376	;;;;	;;;;
Gm17399	ENSMUSG00000097402	ENSMUSG00000097402:118169705-118170376:target	-0.498121241853;0.0265089614284;2.15082627899e-05;0.274081705602;9.83315900362e-06;0.0439422442046	0.999999989853;2.38197930291e-11;9.16740922189e-13;0.986551984083;9.16897150393e-13;1.63501206263e-08	0.872;0.026;0.025;0.073;0.025;0.036	0.386;0.080;0.026;0.341;0.025;0.123	t|1e1.1o1|1e3.1o1|1e4.1o1|2e1.1o1|2e2.1o1|2e3.1o1	TRUE	TRUE	TRUE	6	5	1	chr9	+	118150739-118169705;118156061-118169705;118168564-118169705;118150739-118169820;118151675-118169820;118156061-118169820	118150231-118150739;118150231-118150739;118151608-118151675;118155883-118156061;118155883-118156061;118168554-118168564;118169705-118170376	;;;;;;	;;;;;;
Atp10b	ENSMUSG00000055415	ENSMUSG00000055415:43222149-43222279:source	0.0111005177439;0.141791672146;-0.475131939882;0.0643196776207;0.0537590130512;0.0175789647886	6.99411921291e-12;0.0532018412897;1.0;4.76153575833e-07;4.14501645218e-08;3.52516773252e-11	0.025;0.025;0.973;0.025;0.025;0.025	0.072;0.163;0.510;0.095;0.087;0.075	s|1e1.1o1|1e2.1o1|1e3.1o1|2e4.1o1|2e5.1o1|2e6.1o1	TRUE	FALSE	TRUE	6	7	1	chr11	+	43222275-43223636;43222275-43223803;43222275-43225475;43222279-43227962;43222279-43237201;43222279-43238035	43222149-43222279;43223636-43223646;43223803-43223813;43225475-43225659;43227962-43227972;43237201-43237211;43238035-43238045	;;;;;;	;;;;;;
Macrod2	ENSMUSG00000068205	ENSMUSG00000068205:140452579-140452686:source	-6.23139587358e-05;0.305284101051;-0.00390360030769;0.000439243909585;-1.13438396571e-12;-0.153212372077;-0.105958253547	3.0990879924e-18;0.997817378015;1.10491552004e-16;6.10235623319e-18;2.93022381191e-18;0.217956917457;0.000216783054314	0.028;0.441;0.063;0.047;0.025;0.283;0.129	0.025;0.739;0.025;0.056;0.025;0.133;0.025	s|1e1.1o1|1e2.1o1|1e3.1o1|1e4.1o1|1e5.1o1|1e6.1o1|1e7.1o1	FALSE	FALSE	TRUE	7	8	1	chr2	+	140452686-140501046;140452686-140509879;140452686-140596066;140452686-140645433;140452686-140665403;140452686-140706202;140452686-140825052	140452579-140452686;140501046-140501259;140509879-140510135;140596066-140596114;140645433-140645744;140665403-140665413;140706202-140706455;140825052-140825872	;;;;;;;	;;;;;;;
Macrod2	ENSMUSG00000068205	ENSMUSG00000068205:142331549-142331559:source	-0.489616003872;0.489616003872	0.999992352909;0.999992352909	0.504;0.496	0.027;0.973	s|1e1.1o2|i	FALSE	FALSE	FALSE	1	2	1	chr2	+	142331559-142374231;142331559-142331560	142331549-142331559;142331560-142331633;142374231-142374366	;;	;;	(142331560, 142331633)
Macrod2	ENSMUSG00000068205	ENSMUSG00000068205:140400862-140400978:source	5.10230616103e-11;1.06243089519e-15;-2.70973427243e-07;-0.325311365143;0.293895338912;7.77156117238e-16;7.77156117238e-16	2.93022394752e-18;2.93022380883e-18;2.93095811859e-18;0.999246341491;0.994977927706;2.93022380883e-18;2.93022380883e-18	0.025;0.025;0.025;0.746;0.221;0.025;0.025	0.025;0.025;0.025;0.429;0.508;0.025;0.025	s|1e1.1o1|1e2.1o1|1e3.1o1|1e4.1o1|1e5.1o2|1e5.2o2|1e6.1o1	FALSE	TRUE	TRUE	7	7	1	chr2	+	140400978-140401228;140400978-140407611;140400978-140417002;140400978-140418817;140400978-140452579;140400978-140452582;140400978-140509879	140400862-140400978;140401228-140401238;140407611-140407621;140417002-140417105;140418817-140418914;140452579-140452686;140452579-140452686;140509879-140510135	;;;;;;;	;;;;;;;
Slc7a2	ENSMUSG00000031596	ENSMUSG00000031596:40898438-40899328:target	-6.97912335729e-06;-8.49101204175e-06;-8.55144027331e-06;-0.235462057332;0.221834048857	1.36597023769e-08;1.36594321158e-08;1.36594211294e-08;0.768220209417;0.730389346227	0.025;0.025;0.025;0.761;0.226	0.025;0.025;0.025;0.505;0.474	t|1e0|2e1.1o1|2e2.1o1|2e3.1o1|2e4.1o1|2e5.1o1	FALSE	TRUE	TRUE	5	6	1	chr8	+	40862557-40898937;40863050-40898937;40875044-40898937;40883847-40898937;40883858-40898937	40862396-40862557;40862578-40863050;40874948-40875044;40883837-40883847;40883848-40883858;40898438-40899328	;;;;;	;;;;;
Cspp1	ENSMUSG00000056763	ENSMUSG00000056763:10125984-10126479:target	0.61613765606;-0.61613765606	0.999999999516;0.999999999516	0.202;0.798	0.802;0.198	t|1e0|2e1.1o1|2e2.1o1	FALSE	TRUE	TRUE	2	3	1	chr1	+	10116731-10126340;10121911-10126340	10116614-10116731;10121901-10121911;10125984-10126479	;;	;;
Cspp1	ENSMUSG00000056763	ENSMUSG00000056763:10108369-10108554:target	0.253149222541;-0.253149222541	0.838351557638;0.838351557638	0.148;0.852	0.411;0.589	t|1e1.1o1|1e2.1o1	FALSE	FALSE	TRUE	2	3	0	chr1	+	10096013-10108369;10104364-10108369	10095864-10096013;10104212-10104364;10108369-10108554	;;	;;
Dgkd	ENSMUSG00000070738	ENSMUSG00000070738:87915100-87915204:target	0.284613194268;-0.284613194268	0.959737033189;0.959737033189	0.254;0.746	0.532;0.468	t|1e1.1o1|1e2.1o1	FALSE	FALSE	TRUE	2	3	1	chr1	+	87881939-87915100;87909375-87915100	87881859-87881939;87909365-87909375;87915100-87915204	;;	;;
Mtmr2	ENSMUSG00000031918	ENSMUSG00000031918:13785852-13786175:target	-0.247431563892;0.247431563892	0.879469849761;0.879469849761	0.795;0.205	0.552;0.448	t|1e1.1o1|1e2.2o2	FALSE	FALSE	TRUE	2	3	0	chr9	+	13782382-13785852;13783710-13785852	13782277-13782382;13783606-13783710;13785852-13786175	;;	;;
Mtmr2	ENSMUSG00000031918	ENSMUSG00000031918:13782277-13782382:source	0.413294954609;-0.413294954609	0.999988169273;0.999988169273	0.082;0.918	0.485;0.515	s|1e1.1o1|1e2.1o1	FALSE	FALSE	TRUE	2	3	0	chr9	+	13782382-13783606;13782382-13785852	13782277-13782382;13783606-13783710;13785852-13786175	;;	;;
Slc30a1	ENSMUSG00000037434	ENSMUSG00000037434:191908851-191913247:target	-7.5473966813e-05;0.2022481082;-0.0747456598614;-0.0289248361632	6.40582326497e-11;0.674280283007;0.00844592069927;0.000569991473136	0.028;0.760;0.118;0.097	0.025;0.958;0.025;0.025	t|1e1.1o3|1e1.2o3|1e1.3o3|1e2.1o1	TRUE	FALSE	TRUE	4	3	1	chr1	+	191907609-191908851;191907613-191908851;191907959-191908851;191908629-191908851	191906767-191907959;191906767-191907959;191906767-191907959;191908619-191908629;191908851-191913247	;;;;	;;;;
Csnk1g2	ENSMUSG00000003345	ENSMUSG00000003345:80640022-80640771:target	0.238217735487;-0.238217735487	0.976543871546;0.976543871546	0.025;0.975	0.257;0.743	t|1e1.1o1|1e2.1o1	FALSE	FALSE	TRUE	2	3	1	chr10	+	80639233-80640022;80639874-80640022	80639085-80639233;80639768-80639874;80640022-80640771	;;	;;
Csnk1g2	ENSMUSG00000003345	ENSMUSG00000003345:80639085-80639233:source	-0.21886527638;0.21886527638	0.917675823075;0.917675823075	0.975;0.025	0.762;0.238	s|1e1.1o1|1e2.1o1	FALSE	FALSE	TRUE	2	3	1	chr10	+	80639233-80639580;80639233-80640022	80639085-80639233;80639580-80639663;80640022-80640771	;;	;;
Stat5a	ENSMUSG00000004043	ENSMUSG00000004043:100881030-100881185:source	-0.270837628646;0.270837628646	0.971486038767;0.971486038767	0.813;0.187	0.549;0.451	s|1e1.1o1|1e2.1o1	FALSE	FALSE	TRUE	2	3	0	chr11	+	100881185-100881738;100881185-100882062	100881030-100881185;100881738-100881789;100882062-100882166	;;	;;
Stat5a	ENSMUSG00000004043	ENSMUSG00000004043:100882062-100882166:target	0.291645847698;-0.291645847698	0.966795006099;0.966795006099	0.259;0.741	0.543;0.457	t|1e1.1o1|1e2.1o1	FALSE	FALSE	TRUE	2	3	0	chr11	+	100881185-100882062;100881789-100882062	100881030-100881185;100881738-100881789;100882062-100882166	;;	;;
Stat3	ENSMUSG00000004040	ENSMUSG00000004040:100911234-100911384:source	0.313662303689;-1.02585965645e-07;0.0488644502461;-0.397430364686	0.993351415734;2.76192641513e-16;1.20352011825e-15;0.999984279811	0.424;0.025;0.025;0.563	0.730;0.025;0.083;0.175	t|1e1.1o1|1e2.1o1|1e3.1o1|1e4.1o1	FALSE	FALSE	TRUE	4	5	1	chr11	-	100911384-100943070;100911384-100941856;100911384-100941538;100911384-100939256	100911234-100911384;100939256-100939540;100941538-100941649;100941856-100941866;100943070-100943080	;;;;	;;;;
Schip1	ENSMUSG00000027777	ENSMUSG00000027777:68596150-68598163:source	-0.0217152646198;-0.154113032836;0.266757761624	0.00993755479408;0.265759025367;0.937939989111	0.166;0.176;0.657	0.075;0.025;0.918	s|1e1.1o1|1e2.1o1|1e3.1o1|2e0	TRUE	FALSE	TRUE	3	4	1	chr3	+	68596268-68606809;68596268-68606824;68596268-68616440	68596150-68598163;68606809-68606819;68606824-68606834;68616440-68616557	;;;	;;;
Nudt22	ENSMUSG00000037349	ENSMUSG00000037349:6993433-6993526:source	0.290329910015;-0.290329910015	0.998868697081;0.998868697081	0.026;0.974	0.309;0.691	t|1e1.1o1|1e2.1o1	FALSE	FALSE	TRUE	2	3	1	chr19	-	6993526-6994671;6993526-6993662	6993433-6993526;6993662-6993759;6994671-6994884	;;	;;
Nudt22	ENSMUSG00000037349	ENSMUSG00000037349:6994671-6994884:target	-0.28808607821;0.28808607821	0.997019476591;0.997019476591	0.973;0.027	0.692;0.308	s|1e1.1o1|1e2.1o1	FALSE	FALSE	TRUE	2	3	1	chr19	-	6993759-6994671;6993526-6994671	6993433-6993526;6993662-6993759;6994671-6994884	;;	;;
Ttyh1	ENSMUSG00000030428	ENSMUSG00000030428:4131291-4132034:source	-0.228206288279;0.228206288279	0.787620490913;0.787620490913	0.974;0.026	0.750;0.250	s|1e1.2o2|1e2.2o2|2e0|3e0	TRUE	FALSE	TRUE	2	3	1	chr7	+	4131383-4133075;4131383-4134985	4131291-4132034;4133030-4133217;4134351-4136706	;;	;;
Ctdsp1	ENSMUSG00000026176	ENSMUSG00000026176:74395456-74397285:target	-0.355429322041;-0.083099935312;0.456489699247	0.999535564006;0.0113608881689;1.0	0.876;0.122;0.025	0.529;0.025;0.470	t|1e1.1o1|2e2.1o3|3e1.1o1	TRUE	TRUE	TRUE	3	3	1	chr1	+	74395022-74395456;74396619-74396708;74395022-74397093	74394837-74395022;74394837-74395022;74395456-74397285	;;	;;
Pfkp	ENSMUSG00000021196	ENSMUSG00000021196:6620886-6621051:target	-0.204996260702;0.204996260702	0.653809247965;0.653809247965	0.974;0.026	0.771;0.229	s|1e0|2e1.1o2|2e1.2o2	TRUE	TRUE	FALSE	2	2	1	chr13	-	6619564-6620886;6619563-6620886	6619520-6619564;6619520-6619564;6620886-6621051	;;	;;
Pnkd	ENSMUSG00000026179	ENSMUSG00000026179:74285777-74286634:source	-0.421086961644;0.421086961644	0.999999997532;0.999999997532	0.959;0.041	0.549;0.451	s|1e1.1o1|1e2.1o1|2e0	TRUE	FALSE	TRUE	2	3	0	chr1	+	74286010-74287092;74286010-74347385	74285777-74286634;74287092-74287454;74347385-74347566	;;	;;
Specc1l	ENSMUSG00000033444	ENSMUSG00000033444:75230682-75230871:target	-0.232483236006;-5.15102194107e-05;0.247205947356;0.000685457216533;-0.000424070748196	0.789678774251;3.78719973097e-09;0.935050439312;0.000116208602798;2.89558560177e-07	0.631;0.027;0.066;0.244;0.040	0.393;0.025;0.308;0.255;0.025	t|1e1.1o2|1e1.2o2|1e2.1o2|1e2.2o2|1e3.1o1	TRUE	FALSE	TRUE	5	4	1	chr10	+	75212219-75230682;75212491-75230682;75228838-75230682;75228931-75230682;75229868-75230682	75212073-75212491;75212073-75212491;75228755-75228931;75228755-75228931;75229855-75229868;75230682-75230871	;;;;;	;;;;;
Esrrg	ENSMUSG00000026610	ENSMUSG00000026610:187793325-187793742:source	-0.00129491916678;-0.00066549263784;0.398401214833;-0.350861968935	1.14236231418e-05;1.70448131835e-08;0.999999922868;0.996045061126	0.114;0.044;0.025;0.838	0.089;0.025;0.413;0.495	s|1e1.1o1|1e2.1o1|1e3.1o1|1e4.1o1|2e0	TRUE	FALSE	TRUE	4	5	1	chr1	+	187793412-187835332;187793412-187853407;187793412-187909039;187793412-188043334	187793325-187793742;187835332-187835342;187853407-187853417;187909039-187909147;188043334-188043749	;;;;	;;;;
Esrrg	ENSMUSG00000026610	ENSMUSG00000026610:188043334-188043749:target	-0.281778861439;0.27991053783;-3.6062774831e-07;-1.4659541144e-05	0.985715266556;0.98739256531;2.58585059627e-13;4.91749965591e-11	0.973;0.025;0.025;0.026	0.699;0.298;0.025;0.025	t|1e0|1e1.1o2|1e2.1o1|1e3.1o1|1e4.1o1	FALSE	FALSE	TRUE	4	5	1	chr1	+	187793412-188043334;187909147-188043334;187998052-188043334;188022483-188043334	187793325-187793742;187909039-187909147;187997827-187998052;188022362-188022483;188043334-188043749	;;;;	;;;;
Morc1	ENSMUSG00000022652	ENSMUSG00000022652:48558369-48558497:target	-0.636277518071;0.514551775863;0.0991167738834	1.0;0.999999999992;0.00493200364261	0.901;0.091;0.025	0.281;0.593;0.126	t|1e0|1e1.1o1|1e2.1o1|1e3.1o1	FALSE	FALSE	TRUE	3	4	1	chr16	+	48514740-48558369;48554363-48558369;48556339-48558369	48514586-48514740;48554168-48554363;48556329-48556339;48558369-48558497	;;;	;;;
Abca13	ENSMUSG00000004668	ENSMUSG00000004668:9220772-9224540:target	-0.456916045308;0.456916045308	0.999999889164;0.999999889164	0.970;0.030	0.524;0.476	t|1e1.1o1|2e2.1o2	FALSE	TRUE	TRUE	2	3	1	chr11	+	9216251-9220772;9220895-9222853	9216158-9216251;9220772-9224540	;	;
Abca13	ENSMUSG00000004668	ENSMUSG00000004668:9220772-9224540:source	0.632271683405;-0.632271683405	1.0;1.0	0.029;0.971	0.646;0.354	s|1e0|1e1.2o2|1e2.1o1|2e0	TRUE	FALSE	TRUE	2	3	1	chr11	+	9220895-9222853;9220895-9249590	9220772-9224540;9249590-9249741	;	;
Abca13	ENSMUSG00000004668	ENSMUSG00000004668:9588388-9588497:source	0.262981190811;-0.262981190811	0.898993678263;0.898993678263	0.278;0.722	0.537;0.463	s|1e1.1o1|1e2.1o1	FALSE	FALSE	TRUE	2	3	1	chr11	+	9588497-9589709;9588497-9615657	9588388-9588497;9589709-9589719;9615657-9615807	;;	;;
Abca13	ENSMUSG00000004668	ENSMUSG00000004668:9297082-9298884:source	0.138468620102;0.236879934319;-0.401988805396	0.110653927021;0.927688121137;0.999999554766	0.025;0.025;0.975	0.161;0.256;0.583	s|1e1.2o3|2e1.3o3|3e2.1o1	TRUE	TRUE	TRUE	3	3	1	chr11	+	9297173-9297410;9297387-9298267;9298884-9301260	9297082-9298884;9301260-9301369	;	;
Ikzf5	ENSMUSG00000040167	ENSMUSG00000040167:131388652-131392121:source	0.969631976933;-0.969631976933	1.0;1.0	0.029;0.971	0.975;0.025	t|1e1.1o1|i	FALSE	FALSE	FALSE	1	2	1	chr7	-	131392121-131393755;131392121-131392122	131388652-131392121;131392122-131392525;131393755-131393937	;;	;;	(131392122, 131392525)
Surf2	ENSMUSG00000014873	ENSMUSG00000014873:26918865-26919055:source	-0.32287449566;0.32287449566	0.998506296821;0.998506296821	0.974;0.026	0.659;0.341	s|1e1.1o1|i	FALSE	FALSE	FALSE	1	2	1	chr2	+	26919055-26919192;26919055-26919056	26918865-26919055;26919056-26919191;26919192-26919358	;;	;;	(26919056, 26919191)
Surf2	ENSMUSG00000014873	ENSMUSG00000014873:26919192-26919358:target	-0.387138956732;0.387138956732	0.999940741063;0.999940741063	0.974;0.026	0.596;0.404	t|1e1.1o1|i	FALSE	FALSE	FALSE	1	2	1	chr2	+	26919055-26919192;26919191-26919192	26918865-26919055;26919056-26919191;26919192-26919358	;;	;;	(26919056, 26919191)
Uck2	ENSMUSG00000026558	ENSMUSG00000026558:167236603-167236699:source	0.462777578345;-0.351243130161;-0.0835790251271	1.0;0.999999961584;2.44096489469e-07	0.478;0.413;0.111	0.929;0.071;0.025	t|1e1.1o1|1e2.1o1|i	FALSE	FALSE	TRUE	2	3	1	chr1	-	167236699-167237489;167236699-167236780;167236699-167236700	167236603-167236699;167236700-167236779;167236780-167236790;167237489-167237648	;;;	;;;	(167236700, 167236779)
Atn1	ENSMUSG00000004263	ENSMUSG00000004263:124744720-124745416:target	-0.202037127141;0.202037127141	0.750065817151;0.750065817151	0.971;0.029	0.771;0.229	s|1e0|2e1.1o1|2e2.1o1	TRUE	FALSE	TRUE	2	3	1	chr6	-	124743891-124744720;124743410-124744720	124743230-124743410;124743748-124743891;124744720-124745416	;;	;;
Kansl1l	ENSMUSG00000026004	ENSMUSG00000026004:66800742-66802168:target	0.0121694391494;0.470450316241;0.000597872182935;-0.594802547121	1.46021833592e-06;1.0;6.08315391712e-11;1.0	0.025;0.025;0.025;0.973	0.078;0.484;0.043;0.393	s|1e1.1o1|1e3.1o1|2e2.1o1|2e3.1o1|3e0	TRUE	TRUE	TRUE	4	4	1	chr1	-	66789681-66802106;66778108-66802106;66779633-66801049;66778108-66801049	66776998-66778108;66776998-66778108;66779529-66779633;66789533-66789681;66800742-66802168	;;;;	;;;;
Kansl1l	ENSMUSG00000026004	ENSMUSG00000026004:66776998-66778108:source	0.00071746001956;0.262900442363;-0.716984815159;0.00311035663529;0.327928013991	1.77292767611e-15;0.99824346143;1.0;2.31588577104e-12;0.999922162484	0.025;0.025;0.930;0.025;0.062	0.045;0.281;0.231;0.061;0.381	t|1e1.1o1|1e2.1o3|1e2.2o3|1e3.1o1|1e4.1o1	TRUE	FALSE	TRUE	5	5	1	chr1	-	66778108-66807525;66778108-66802106;66778108-66801049;66778108-66789533;66778108-66779529	66776998-66778108;66779529-66779633;66789533-66789681;66800742-66802168;66800742-66802168;66807525-66807604	;;;;;	;;;;;
Rfesd	ENSMUSG00000043190	ENSMUSG00000043190:76001535-76003088:source	0.367893325011;-0.367893325011	0.999971172008;0.999971172008	0.616;0.384	0.975;0.025	t|1e1.1o1|2e2.1o2	FALSE	TRUE	TRUE	2	3	1	chr13	-	76003088-76007983;76002257-76002368	76001535-76003088;76007983-76008017	;	;
Nr5a2	ENSMUSG00000026398	ENSMUSG00000026398:136952102-136952164:source	-7.99363929008e-07;-0.31531295946;0.00195832236675;0.253170228832	1.3090359786e-12;0.961748774109;3.01257261948e-10;0.837776930566	0.025;0.641;0.025;0.354	0.025;0.332;0.057;0.610	t|1e1.1o1|1e2.1o2|1e2.2o2|1e3.1o1	TRUE	FALSE	TRUE	4	4	1	chr1	-	136952164-136960227;136952164-136953494;136952164-136953312;136952164-136952582	136952102-136952164;136952582-136952592;136953312-136953630;136953312-136953630;136960227-136960427	;;;;	;;;;
2210015D19Rik	ENSMUSG00000083844	ENSMUSG00000083844:5765509-5765571:source	9.90587806198e-06;-2.5076000247e-05;0.323847516312;-0.331264693349	3.65966213636e-07;3.64635755337e-07;0.975833686719;0.972446309413	0.026;0.026;0.044;0.943	0.027;0.025;0.362;0.618	s|1e1.1o2|1e1.2o2|1e2.1o1|1e3.1o1	FALSE	TRUE	TRUE	4	4	0	chr11	+	5765571-5768886;5765571-5769042;5765571-5769167;5765571-5780206	5765509-5765571;5768886-5769072;5768886-5769072;5769167-5769243;5780206-5781876	;;;;	;;;;
Klhl1	ENSMUSG00000022076	ENSMUSG00000022076:96240208-96240394:source	0.416401689924;-0.00880437103793;-0.345431996941	0.999706501086;0.0181675266332;0.953993656524	0.025;0.476;0.519	0.431;0.393;0.176	t|1e1.1o1|1e2.1o1|1e3.1o1	FALSE	FALSE	TRUE	3	4	1	chr14	-	96240394-96280003;96240394-96248711;96240394-96248645	96240208-96240394;96248645-96248655;96248711-96248721;96280003-96280215	;;;	;;;
Itpk1	ENSMUSG00000057963	ENSMUSG00000057963:102623300-102623425:source	-0.224467657337;-1.6662399544e-06;-1.6662399544e-06;0.232118868291	0.770847721427;1.70520566617e-11;1.70520566617e-11;0.799567042238	0.711;0.025;0.025;0.283	0.480;0.025;0.025;0.519	t|1e1.1o1|1e2.1o1|1e3.1o1|1e4.1o1	FALSE	FALSE	TRUE	4	5	1	chr12	-	102623425-102675443;102623425-102674881;102623425-102640885;102623425-102634834	102623300-102623425;102634834-102634844;102640885-102640934;102674881-102674964;102675443-102675467	;;;;	;;;;
Nek7	ENSMUSG00000026393	ENSMUSG00000026393:138498576-138498739:target	-1.72628768746e-06;-0.523284814412;-0.00724924267968;0.609247877308	2.93490182312e-18;1.0;4.36967230789e-09;1.0	0.025;0.535;0.071;0.381	0.025;0.025;0.025;0.975	s|1e2.1o1|1e3.1o1|2e1.1o1|2e4.1o1	TRUE	FALSE	TRUE	4	5	1	chr1	-	138493095-138498639;138493033-138498639;138498503-138498576;138487110-138498576	138483837-138487110;138493023-138493033;138493085-138493095;138498493-138498503;138498576-138498739	;;;;	;;;;
Nek7	ENSMUSG00000026393	ENSMUSG00000026393:138498576-138498739:source	-0.381218976974;0.381218976974	0.999999997653;0.999999997653	0.397;0.603	0.025;0.975	t|1e2.1o1|2e1.1o1	FALSE	TRUE	TRUE	2	3	1	chr1	-	138498739-138499296;138498689-138502571	138498576-138498739;138499296-138499306;138502571-138502665	;;	;;
Slc24a3	ENSMUSG00000063873	ENSMUSG00000063873:145640215-145642166:target	-0.224465551735;0.146383213005;0.054545366563;6.87445139621e-10;-0.000235567824222	0.857937926603;0.0878322824656;3.06647082879e-12;2.93022638125e-18;2.04013829666e-13	0.951;0.025;0.025;0.025;0.033	0.733;0.168;0.083;0.025;0.025	t|1e1.1o1|2e2.1o5|2e2.3o5|3e2.1o5|4e2.4o5	TRUE	TRUE	TRUE	5	3	1	chr2	+	145635438-145640215;145640279-145641203;145640391-145641203;145640279-145641373;145641259-145641624	145635373-145635438;145640215-145642166	;	;
Ncoa7	ENSMUSG00000039697	ENSMUSG00000039697:30645584-30647651:source	0.03696833524;-0.359075399946;0.261562913923	6.49360924368e-05;0.997866382788;0.947546233588	0.026;0.953;0.040	0.099;0.603;0.297	t|1e1.1o1|1e2.1o1|2e3.1o2	FALSE	TRUE	TRUE	3	4	1	chr10	-	30647651-30648445;30647651-30647967;30646484-30647534	30645584-30647651;30647967-30648040;30648445-30648540	;;	;;
Psg20	ENSMUSG00000063305	ENSMUSG00000063305:18674107-18674649:source	-0.313298046345;0.313298046345	0.996975733504;0.996975733504	0.914;0.086	0.608;0.392	t|1e0|1e1.1o1|1e2.1o1	FALSE	FALSE	TRUE	2	3	1	chr7	-	18674649-18680825;18674649-18674968	18674107-18674649;18674968-18675086;18680825-18681175	;;	;;
Fbxo33	ENSMUSG00000035329	ENSMUSG00000035329:59200655-59201722:source	0.176468032367;3.28402973017e-07;0.00533348252535;0.106489985167;0.200448732596;-0.601068423056	0.441056775906;2.93111643827e-18;1.74271182829e-17;2.97954338629e-07;0.778328875146;1.0	0.025;0.025;0.025;0.025;0.038;0.936	0.197;0.025;0.061;0.129;0.234;0.350	t|1e1.1o1|2e1.1o1|3e1.1o1|4e1.1o1|5e1.1o1|i	TRUE	TRUE	FALSE	5	2	1	chr12	-	59201722-59202528;59201718-59202528;59201561-59202528;59201181-59202528;59200907-59202528;59201722-59201723	59200655-59201722;59201723-59202527;59202528-59202679;59202528-59202679;59202528-59202679;59202528-59202679;59202528-59202679	;;;;;;	;;;;;;	(59201723, 59202527)
Fbxo33	ENSMUSG00000035329	ENSMUSG00000035329:59202528-59202679:target	0.178778321284;7.24954182169e-07;0.00928485900715;0.106451692306;0.152905852501;-0.558995795876	0.485972036064;2.93219689856e-18;2.81673194673e-17;1.02263939808e-05;0.20693645733;1.0	0.025;0.025;0.025;0.028;0.090;0.878	0.199;0.025;0.066;0.133;0.239;0.333	s|1e1.1o5|1e1.2o5|1e1.3o5|1e1.4o5|1e1.5o5|i	FALSE	TRUE	FALSE	5	2	1	chr12	-	59201722-59202528;59201718-59202528;59201561-59202528;59201181-59202528;59200907-59202528;59202527-59202528	59200655-59201722;59200655-59201722;59200655-59201722;59200655-59201722;59200655-59201722;59201723-59202527;59202528-59202679	;;;;;;	;;;;;;	(59201723, 59202527)
Rpgr	ENSMUSG00000031174	ENSMUSG00000031174:10166076-10166276:source	0.491012870315;-0.491012870315	0.999999938921;0.999999938921	0.273;0.727	0.752;0.248	t|1e1.1o1|1e2.1o1	FALSE	FALSE	TRUE	2	3	0	chrX	-	10166276-10178271;10166276-10176003	10166076-10166276;10176003-10176881;10178271-10178336	;;	;;
Rpgr	ENSMUSG00000031174	ENSMUSG00000031174:10176003-10176881:target	0.216221249859;-0.216221249859	0.756170230652;0.756170230652	0.036;0.964	0.250;0.750	s|1e1.1o1|1e2.1o1	FALSE	FALSE	TRUE	2	3	1	chrX	-	10174772-10176003;10166276-10176003	10166076-10166276;10174762-10174772;10176003-10176881	;;	;;
Neb	ENSMUSG00000026950	ENSMUSG00000026950:52187411-52187515:target	-0.257945747184;0.257945747184	0.966214841186;0.966214841186	0.277;0.723	0.025;0.975	s|1e1.1o1|1e2.2o2	FALSE	FALSE	TRUE	2	3	0	chr2	-	52186116-52187411;52185375-52187411	52185271-52185376;52186012-52186116;52187411-52187515	;;	;;
Taz	ENSMUSG00000009995	ENSMUSG00000009995:74289105-74289182:target	0.388642065504;-0.286237747352;-0.0282085004657	0.99785470624;0.949366711957;0.0112225106245	0.475;0.377;0.148	0.854;0.097;0.049	t|1e1.1o2|1e2.2o3|1e3.1o1	FALSE	FALSE	TRUE	3	4	0	chrX	+	74288513-74289105;74288714-74289105;74289019-74289105	74288448-74288609;74288662-74288844;74288929-74289019;74289105-74289182	;;;	;;;
Taz	ENSMUSG00000009995	ENSMUSG00000009995:74288448-74288609:source	-0.282603722234;6.04216119449e-07;-0.00515360467897;0.0903504270089;0.15437574019	0.934389523305;1.8122883236e-12;9.49670177972e-06;0.262906142498;0.2742940202	0.395;0.025;0.073;0.530;0.025	0.117;0.025;0.025;0.701;0.177	s|1e0|1e1.1o2|1e2.1o3|1e2.2o3|1e3.1o1|1e4.1o1|2e0	TRUE	TRUE	TRUE	5	5	1	chrX	+	74288513-74288662;74288513-74288929;74288513-74288964;74288513-74289105;74288513-74289299	74288448-74288609;74288662-74288844;74288929-74289019;74288929-74289019;74289105-74289182;74289299-74290151	;;;;;	;;;;;
Taz	ENSMUSG00000009995	ENSMUSG00000009995:74283932-74285887:source	-0.29403995099;0.0937768957165;0.124206405745	0.970533390898;0.0452005029817;0.297750767904	0.910;0.030;0.066	0.623;0.152;0.226	s|1e0|2e1.2o4|2e1.4o4|2e2.1o1|3e0|4e0	TRUE	TRUE	TRUE	3	3	0	chrX	+	74284017-74288019;74284017-74288022;74284017-74288178	74283932-74285887;74287665-74288035;74287665-74288035;74288178-74288339	;;;	;;;
Zkscan8	ENSMUSG00000063894	ENSMUSG00000063894:21513222-21520962:source	-0.000257107674201;-0.320679547965;0.357949742246	5.46704006596e-14;0.995952250793;0.999431174725	0.035;0.396;0.565	0.025;0.084;0.914	t|1e1.1o1|1e2.2o2|2e3.1o2	FALSE	TRUE	TRUE	3	4	1	chr13	-	21520962-21525138;21520962-21521786;21514022-21515308	21513222-21520962;21521786-21521909;21525138-21525306	;;	;;
AI987944	ENSMUSG00000056383	ENSMUSG00000056383:41393227-41393260:target	0.210469291242;-0.210469291242	0.803991124734;0.803991124734	0.571;0.429	0.776;0.224	s|1e1.1o1|1e2.2o2	FALSE	FALSE	TRUE	2	3	1	chr7	-	41388255-41393227;41376872-41393227	41376746-41376885;41388105-41388255;41393227-41393260	;;	;;
AI987944	ENSMUSG00000056383	ENSMUSG00000056383:41372923-41375374:source	7.77107872015e-16;7.77156117238e-16;-0.242182998002;7.77156117238e-16;7.77156117238e-16;7.77156117238e-16;7.77195855612e-16;7.77156117238e-16;7.77156117238e-16;0.164303505984;0.0372401310132	2.93022380883e-18;2.93022380883e-18;0.992114815421;2.93022380883e-18;2.93022380883e-18;2.93022380883e-18;2.93022380883e-18;2.93022380883e-18;2.93022380883e-18;0.218703399655;1.03998927367e-16	0.025;0.025;0.974;0.025;0.025;0.025;0.025;0.025;0.025;0.025;0.025	0.025;0.025;0.738;0.025;0.025;0.025;0.025;0.025;0.025;0.185;0.075	t|10e3.8o9|11e0|1e1.1o1|1e2.1o1|2e3.2o9|3e3.3o9|4e3.1o9|5e3.4o9|6e3.6o9|7e3.7o9|8e3.5o9|9e3.5o9	TRUE	TRUE	TRUE	11	5	1	chr7	-	41373299-41373343;41375374-41376746;41375374-41376491;41375151-41375320;41375024-41375178;41374919-41375325;41374820-41375073;41374744-41374997;41374408-41374661;41374044-41375067;41373970-41375067	41372923-41375374;41376491-41376548;41376746-41376885	;;	;;
Gpr50	ENSMUSG00000056380	ENSMUSG00000056380:71666525-71667033:source	0.514461253676;-1.9155500847e-05;-0.539574227169	0.99999999095;1.1668549741e-07;0.999999989643	0.026;0.026;0.971	0.528;0.025;0.445	s|1e1.2o3|1e1.3o3|i	FALSE	TRUE	FALSE	2	2	1	chrX	+	71667033-71667173;71667033-71667185;71667033-71667034	71666525-71667033;71667034-71667079;71667080-71669257;71667080-71669257	;;;	;;;	(71667034, 71667079)
Pvrl3	ENSMUSG00000022656	ENSMUSG00000022656:46395443-46396142:source	0.344416459909;-0.174377859392;-0.149234005364;-0.00898595826146;0.00423793255012;6.54985282102e-10	0.998707277135;0.557557436713;0.14762125124;1.15596062552e-08;2.09341665934e-08;2.93022630291e-18	0.137;0.621;0.171;0.072;0.025;0.025	0.473;0.432;0.025;0.025;0.064;0.025	t|1e0|1e1.2o3|1e2.1o1|1e3.1o2|1e3.2o2|1e4.1o1|2e2.1o1	TRUE	TRUE	TRUE	6	5	1	chr16	-	46396142-46436354;46396142-46411107;46396142-46410224;46396142-46410189;46396142-46398467;46396121-46411107	46395443-46396142;46398467-46398477;46410189-46410364;46410189-46410364;46411107-46411225;46411107-46411225;46435979-46436438	;;;;;;	;;;;;;
Pvrl3	ENSMUSG00000022656	ENSMUSG00000022656:46454624-46454775:target	-0.250701497104;7.77156117238e-16;0.241871132986	0.991405000033;2.93022380883e-18;0.982128595159	0.848;0.025;0.151	0.604;0.025;0.387	s|1e0|2e1.1o2|2e2.2o4|2e2.3o4	TRUE	TRUE	TRUE	3	3	1	chr16	-	46448968-46454624;46438087-46454624;46438068-46454624	46437930-46438633;46437930-46438633;46447169-46448968;46454624-46454775	;;;	;;;
Aknad1	ENSMUSG00000049565	ENSMUSG00000049565:108756741-108756886:target	-0.235207026369;0.235207026369	0.924378865719;0.924378865719	0.255;0.745	0.025;0.975	t|1e1.1o1|1e2.1o1	FALSE	FALSE	TRUE	2	3	1	chr3	+	108752649-108756741;108756495-108756741	108751550-108752649;108756456-108756495;108756741-108756886	;;	;;
Med9	ENSMUSG00000061650	ENSMUSG00000061650:59960559-59962205:target	0.2603898996;-0.0587653003889;-0.208155470852;-2.21693732575e-10;3.24929102249e-06	0.958513296462;0.00179230994479;0.792492441217;2.93023055927e-18;2.93906303246e-18	0.648;0.122;0.228;0.025;0.025	0.902;0.029;0.025;0.025;0.025	t|1e1.1o1|1e2.1o2|1e2.2o2|1e3.1o1|1e4.1o1	TRUE	FALSE	TRUE	5	5	1	chr11	+	59948478-59960559;59959910-59960559;59959915-59960559;59960422-59960559;59960470-59960559	59948206-59948478;59959830-59959915;59959830-59959915;59960412-59960422;59960460-59960470;59960559-59962205	;;;;;	;;;;;
Nadk2	ENSMUSG00000022253	ENSMUSG00000022253:9100106-9100145:target	0.219750441962;-0.219750441962	0.730300547452;0.730300547452	0.583;0.417	0.810;0.190	t|1e1.1o1|1e2.1o1	FALSE	FALSE	TRUE	2	3	0	chr15	+	9096092-9100106;9098874-9100106	9096014-9096092;9098809-9098874;9100106-9100145	;;	;;
Cdc7	ENSMUSG00000029283	ENSMUSG00000029283:106982964-106984432:target	-0.270263946066;0.270263946066	0.887618689366;0.887618689366	0.289;0.711	0.025;0.975	t|1e1.1o1|1e2.2o2	FALSE	FALSE	TRUE	2	3	1	chr5	+	106976712-106982964;106979444-106982964	106976630-106976712;106979295-106979444;106982964-106984432	;;	;;
Stau2	ENSMUSG00000025920	ENSMUSG00000025920:16463035-16463194:source	-2.4973343758e-11;0.254422081954;-0.253729993181	2.93022387651e-18;0.939841212418;0.938148062992	0.025;0.339;0.660	0.025;0.587;0.412	t|1e1.1o1|1e2.1o1|1e3.1o1	FALSE	FALSE	TRUE	3	4	0	chr1	-	16463194-16520001;16463194-16509342;16463194-16486020	16463035-16463194;16486020-16486150;16509342-16509408;16520001-16520112	;;;	;;;
Fkbp15	ENSMUSG00000066151	ENSMUSG00000066151:62303161-62303257:target	0.245457408041;-0.245457408041	0.9452703577;0.9452703577	0.027;0.973	0.266;0.734	s|1e1.1o1|1e2.1o1	FALSE	FALSE	TRUE	2	3	1	chr4	-	62302452-62303161;62300990-62303161	62300342-62300990;62302442-62302452;62303161-62303257	;;	;;
Sesn1	ENSMUSG00000038332	ENSMUSG00000038332:41894042-41894107:target	-0.668595783032;0.668595783032	0.999999999671;0.999999999671	0.953;0.047	0.302;0.698	t|1e1.1o1|1e2.1o1	FALSE	FALSE	TRUE	2	3	0	chr10	+	41811300-41894042;41887595-41894042	41810574-41811300;41887439-41887595;41894042-41894107	;;	;;
Pten	ENSMUSG00000013663	ENSMUSG00000013663:32819843-32826160:target	-0.431360878452;0.100571295247;0.0709126135321;0.133781798557;0.0178600500316	0.999999994221;6.99494759611e-06;9.1185245005e-09;0.00388972638664;8.18528459492e-11	0.974;0.025;0.025;0.025;0.025	0.553;0.125;0.102;0.156;0.072	t|1e1.2o2|2e1.2o2|2e2.1o4|2e2.2o4|2e2.3o4	TRUE	TRUE	TRUE	5	3	1	chr19	+	32818060-32819843;32818060-32822547;32819920-32822547;32820022-32822547;32821144-32822547	32817836-32818060;32817836-32818060;32819843-32826160	;;	;;
Abhd2	ENSMUSG00000039202	ENSMUSG00000039202:79297008-79297303:target	0.532641939073;-0.532641939073	0.999999957608;0.999999957608	0.027;0.973	0.546;0.454	t|1e1.1o1|1e2.1o1	FALSE	FALSE	TRUE	2	3	1	chr7	+	79294607-79297008;79296737-79297008	79294508-79294607;79296727-79296737;79297008-79297303	;;	;;
Abhd2	ENSMUSG00000039202	ENSMUSG00000039202:79325434-79325601:source	-0.463925146573;-0.248562294533;1.57240706104e-06;0.733319375687	0.999996779789;0.957274937112;1.51209652583e-11;1.0	0.516;0.267;0.025;0.215	0.064;0.025;0.025;0.930	s|1e1.1o1|1e2.1o1|1e3.1o1|1e4.1o1	FALSE	FALSE	TRUE	4	5	1	chr7	+	79325601-79327132;79325601-79329566;79325601-79341772;79325601-79348260	79325434-79325601;79327132-79327142;79329566-79329576;79341772-79345371;79348260-79348443	;;;;	;;;;
Cdkal1	ENSMUSG00000006191	ENSMUSG00000006191:29473868-29474709:target	-0.231533532483;0.231533532483	0.848528958659;0.848528958659	0.967;0.033	0.741;0.259	s|1e1.1o1|1e2.1o1|2e0	TRUE	FALSE	TRUE	2	3	1	chr13	-	29444070-29474529;29357583-29474529	29357500-29357583;29443776-29444070;29473868-29474709	;;	;;
Cep128	ENSMUSG00000061533	ENSMUSG00000061533:91083674-91083723:source	-0.342032156271;0.0400037790818;-8.62401528838e-06;-8.62401528838e-06;0.000109764155964;0.208289569158	0.998540432849;0.000840360600461;2.84892085425e-08;2.84892085425e-08;2.86674092471e-08;0.752007070346	0.970;0.025;0.025;0.025;0.025;0.025	0.637;0.102;0.025;0.025;0.030;0.229	t|1e1.2o2|1e2.1o1|1e3.1o1|1e4.1o1|1e5.1o1|1e6.1o1	FALSE	FALSE	TRUE	6	7	1	chr12	-	91083723-91213565;91083723-91207790;91083723-91183664;91083723-91159066;91083723-91139742;91083723-91122869	91083674-91083723;91122869-91122879;91139742-91139752;91159066-91159140;91183664-91183772;91207790-91207800;91213565-91213757	;;;;;;	;;;;;;
Ndufs5	ENSMUSG00000028648	ENSMUSG00000028648:123715864-123716326:target	-0.295247427019;0.295247427019	0.948628581043;0.948628581043	0.454;0.546	0.165;0.835	s|1e1.1o1|1e2.1o1	FALSE	FALSE	TRUE	2	3	1	chr4	-	123714439-123715864;123712926-123715864	123712710-123712926;123714403-123714439;123715864-123716326	;;	;;
Ndufs5	ENSMUSG00000028648	ENSMUSG00000028648:123712710-123712926:source	0.331160954015;-0.331160954015	0.989644250841;0.989644250841	0.429;0.571	0.752;0.248	t|1e1.1o1|1e2.1o1	FALSE	FALSE	TRUE	2	3	1	chr4	-	123712926-123715864;123712926-123714403	123712710-123712926;123714403-123714439;123715864-123716326	;;	;;
Macf1	ENSMUSG00000028649	ENSMUSG00000028649:123461160-123461234:source	0.331321084147;-0.331321084147	0.960140082966;0.960140082966	0.458;0.542	0.783;0.217	t|1e1.1o1|1e2.1o1	FALSE	FALSE	TRUE	2	3	0	chr4	-	123461234-123480187;123461234-123463538	123461160-123461234;123463538-123463771;123480187-123480322	;;	;;
Macf1	ENSMUSG00000028649	ENSMUSG00000028649:123471007-123476367:target	0.309288857051;-0.309288857051	0.986965470901;0.986965470901	0.027;0.973	0.328;0.672	s|1e1.3o3|2e2.1o1	TRUE	FALSE	TRUE	2	3	1	chr4	-	123472244-123472695;123469872-123471007	123469723-123469872;123471007-123476367	;	;
Trim12c	ENSMUSG00000057143	ENSMUSG00000057143:104346649-104346744:source	2.70970351445e-05;-0.356947441529;0.0155525137733;0.0434648618603;0.15119245156	1.37793700003e-06;0.996263196843;3.2879951402e-06;3.31082636509e-06;0.198546547355	0.027;0.964;0.027;0.027;0.027	0.027;0.615;0.073;0.100;0.181	t|1e0|1e1.2o2|1e2.1o1|1e3.1o1|1e4.1o1|1e5.1o1	FALSE	FALSE	TRUE	5	6	1	chr7	-	104346744-104353194;104346744-104347928;104346744-104347354;104346744-104347333;104346744-104347060	104346649-104346744;104347060-104347070;104347333-104347343;104347354-104347364;104347928-104348403;104353194-104353362	;;;;;	;;;;;
Cdk12	ENSMUSG00000003119	ENSMUSG00000003119:98249683-98251564:target	-0.438645953289;0.00493385655729;0.358172420427	0.99893759884;0.00533349480638;0.999949757453	0.706;0.288;0.025	0.279;0.347;0.375	t|1e1.1o2|2e1.1o2|3e2.1o3	TRUE	TRUE	TRUE	3	3	1	chr11	+	98245669-98249683;98245669-98249710;98250100-98250445	98245217-98246704;98245217-98246704;98249683-98251564	;;	;;
Setmar	ENSMUSG00000034639	ENSMUSG00000034639:108075706-108077122:target	-0.230349837328;-0.00231835548378;0.121553911269;0.104782827722	0.879667774346;1.74909742282e-06;0.0152673929237;0.00307906801892	0.933;0.062;0.025;0.025	0.708;0.025;0.144;0.130	t|1e1.1o1|1e2.1o1|2e3.2o3|3e3.2o3	TRUE	TRUE	TRUE	4	4	1	chr6	+	108065239-108075706;108073119-108075706;108076356-108076791;108076356-108076851	108065045-108065239;108072967-108073119;108075706-108077122	;;	;;
Wdr65	ENSMUSG00000028730	ENSMUSG00000028730:118579336-118579494:target	0.246945350168;-0.246945350168	0.944313769973;0.944313769973	0.027;0.973	0.268;0.732	s|1e1.1o1|2e2.1o1	TRUE	FALSE	TRUE	2	3	1	chr4	-	118579251-118579402;118576717-118579336	118576574-118576717;118579241-118579251;118579336-118579494	;;	;;
Tgfbr3	ENSMUSG00000029287	ENSMUSG00000029287:107214893-107215077:source	0.790926702065;-0.790926702065	1.0;1.0	0.100;0.900	0.871;0.129	t|1e1.1o1|1e2.1o1	FALSE	FALSE	TRUE	2	3	1	chr5	-	107215077-107266194;107215077-107250567	107214893-107215077;107250567-107250577;107266194-107266350	;;	;;
Tgfbr3	ENSMUSG00000029287	ENSMUSG00000029287:107121360-107121407:source	0.271557236524;-0.207156869067;-0.00864310757598	0.928882958521;0.701715364309;1.70929911658e-05	0.566;0.357;0.078	0.831;0.148;0.025	t|1e1.1o1|1e2.1o1|1e3.1o1	FALSE	FALSE	TRUE	3	4	1	chr5	-	107121407-107130461;107121407-107122154;107121407-107121855	107121360-107121407;107121855-107121865;107122154-107122164;107130461-107130578	;;;	;;;
Tgfbr3	ENSMUSG00000029287	ENSMUSG00000029287:107177805-107177942:source	-0.307225602014;0.310688527026;-4.56656959248e-06	0.967822934602;0.971934060144;2.55057240861e-10	0.816;0.179;0.025	0.516;0.483;0.025	t|1e1.1o1|1e2.1o1|1e3.1o1	FALSE	FALSE	TRUE	3	4	1	chr5	-	107177942-107214893;107177942-107195287;107177942-107192178	107177805-107177942;107192178-107192367;107195287-107195297;107214893-107215077	;;;	;;;
Klf13	ENSMUSG00000052040	ENSMUSG00000052040:63886347-63891797:source	0.323078834616;0.00557369080001;-0.000133478515966;-1.40719941342e-12;-0.358936619345;0.0012634033794	0.999921297458;1.3093397997e-05;3.40491765186e-18;2.93022381265e-18;0.999999334205;2.07406823944e-07	0.158;0.143;0.031;0.025;0.460;0.202	0.473;0.193;0.025;0.025;0.110;0.225	t|1e0|1e1.1o1|1e2.1o3|1e2.2o3|1e3.1o1|1e4.1o1|1e5.1o1	TRUE	FALSE	TRUE	6	6	1	chr7	-	63891797-63937967;63891797-63936230;63891797-63935818;63891797-63924670;63891797-63901729;63891797-63901166	63886347-63891797;63901166-63901176;63901729-63901739;63924670-63924870;63935399-63936332;63935399-63936332;63937967-63938915	;;;;;;	;;;;;;
Ncoa2	ENSMUSG00000005886	ENSMUSG00000005886:13285969-13286025:source	-0.121830483002;-0.138102062145;-0.000809352565502;0.0445498057158;0.0898323068256;0.00126313566678;0.0804202340721	0.373025780476;0.213467553588;2.60993776925e-05;4.84521096764e-05;0.00188143531421;2.83495922809e-07;0.197159574598	0.543;0.166;0.105;0.025;0.025;0.047;0.135	0.360;0.025;0.086;0.091;0.119;0.070;0.275	t|1e0|1e1.1o1|1e2.1o1|1e3.1o1|1e4.1o1|1e5.1o1|1e6.1o1|1e7.1o1	FALSE	FALSE	TRUE	7	8	1	chr1	-	13286025-13373938;13286025-13372183;13286025-13366499;13286025-13351215;13286025-13350022;13286025-13310745;13286025-13299663	13285969-13286025;13299663-13299722;13310745-13310755;13350022-13350066;13351215-13351285;13366499-13366661;13372183-13372439;13373938-13374083	;;;;;;;	;;;;;;;
Safb2	ENSMUSG00000042625	ENSMUSG00000042625:56562939-56563243:source	-0.230337636815;0.230337636815	0.952243192444;0.952243192444	0.975;0.025	0.750;0.250	t|1e1.1o2|i	FALSE	FALSE	FALSE	1	2	1	chr17	-	56563243-56563362;56563243-56563244	56562939-56563243;56563244-56563304;56563305-56563431	;;	;;	(56563244, 56563304)
Safb2	ENSMUSG00000042625	ENSMUSG00000042625:56563305-56563431:target	-0.336966086307;0.256938980693;0.0244341815744	0.999980287424;0.986400715686;2.38723318255e-08	0.972;0.028;0.025	0.643;0.278;0.079	s|1e1.1o1|1e2.1o1|2e0|i	TRUE	FALSE	TRUE	2	3	1	chr17	-	56563243-56563362;56561206-56563362;56563304-56563305	56560965-56561206;56562939-56563243;56563244-56563304;56563305-56563431	;;;	;;;	(56563244, 56563304)
Shc1	ENSMUSG00000042626	ENSMUSG00000042626:89422926-89422996:target	0.229192030865;-0.229192030865	0.813714762022;0.813714762022	0.318;0.682	0.544;0.456	t|1e1.1o1|1e2.1o1	FALSE	FALSE	TRUE	2	3	0	chr3	+	89418709-89422926;89422345-89422926	89418443-89418709;89422178-89422345;89422926-89422996	;;	;;
Lonrf3	ENSMUSG00000016239	ENSMUSG00000016239:36339520-36339675:source	-0.947606428569;0.947606428569	1.0;1.0	0.949;0.051	0.025;0.975	s|1e1.1o1|2e2.1o1	TRUE	FALSE	TRUE	2	3	1	chrX	+	36339604-36339692;36339675-36341623	36339520-36339675;36339692-36339768;36341623-36342611	;;	;;
Wnk2	ENSMUSG00000037989	ENSMUSG00000037989:49038874-49039203:target	1.27805949672e-15;2.28980460933e-07;0.24058239203;-0.219663924604	2.93022380883e-18;2.93886823533e-18;0.966969304468;0.962362500404	0.025;0.025;0.733;0.239	0.025;0.025;0.968;0.025	s|1e1.2o2|1e2.1o2|1e3.1o1|2e0|i	TRUE	FALSE	TRUE	3	4	1	chr13	-	49038929-49039092;49038132-49039092;49036505-49039092;49038873-49038874	49036303-49036505;49037609-49038132;49038133-49038873;49038874-49039203	;;;	;;;	(49038133, 49038873)
Wnk2	ENSMUSG00000037989	ENSMUSG00000037989:49052559-49052773:target	-0.305100654692;0.0101139826157;0.260747859295	0.999559216683;3.34431200588e-11;0.980485985162	0.603;0.083;0.309	0.306;0.131;0.563	s|1e1.1o1|1e2.1o1|1e3.3o4	FALSE	FALSE	TRUE	3	4	1	chr13	-	49051527-49052559;49044418-49052559;49042866-49052559	49042624-49042884;49044373-49044418;49051357-49051527;49052559-49052773	;;;	;;;
Wnk2	ENSMUSG00000037989	ENSMUSG00000037989:49076137-49076664:target	-0.306274615893;0.306274615893	0.960062271171;0.960062271171	0.543;0.457	0.245;0.755	s|1e1.1o1|1e2.1o1	FALSE	FALSE	TRUE	2	3	0	chr13	-	49072795-49076137;49072040-49076137	49071991-49072040;49072502-49072795;49076137-49076664	;;	;;
Rarres2	ENSMUSG00000009281	ENSMUSG00000009281:48569698-48569805:source	0.20775084446;-0.20775084446	0.747129092093;0.747129092093	0.030;0.970	0.240;0.760	t|1e1.1o1|i	FALSE	FALSE	FALSE	1	2	1	chr6	-	48569805-48569941;48569805-48569806	48569698-48569805;48569806-48569940;48569941-48570059	;;	;;	(48569806, 48569940)
Ythdc1	ENSMUSG00000035851	ENSMUSG00000035851:86816907-86817333:source	-0.838819647109;0.838819647109	1.0;1.0	0.929;0.071	0.112;0.888	s|1e1.1o1|1e2.2o2	FALSE	FALSE	TRUE	2	3	1	chr5	+	86817333-86820086;86817333-86826727	86816907-86817333;86820086-86820175;86823185-86826811	;;	;;
Ythdc1	ENSMUSG00000035851	ENSMUSG00000035851:86823185-86826811:target	0.891613061589;-0.891613061589	1.0;1.0	0.034;0.966	0.903;0.097	t|1e0|2e1.1o1|2e2.1o1	FALSE	TRUE	TRUE	2	3	1	chr5	+	86817333-86826727;86822908-86826727	86816907-86817333;86822791-86822908;86823185-86826811	;;	;;
Tpm2	ENSMUSG00000028464	ENSMUSG00000028464:43519227-43519297:target	-0.257968456605;0.257968456605	0.961834505593;0.961834505593	0.973;0.027	0.721;0.279	s|1e1.1o1|1e2.1o1	FALSE	FALSE	TRUE	2	3	0	chr4	-	43519078-43519227;43518719-43519227	43518644-43518719;43519003-43519078;43519227-43519297	;;	;;
Tpm2	ENSMUSG00000028464	ENSMUSG00000028464:43518402-43518464:source	-0.338549599893;0.338549599893	0.999793846522;0.999793846522	0.974;0.026	0.644;0.356	t|1e1.1o1|1e2.1o1	FALSE	FALSE	TRUE	2	3	0	chr4	-	43518464-43519003;43518464-43518644	43518402-43518464;43518644-43518719;43519003-43519078	;;	;;
Lrrc45	ENSMUSG00000025145	ENSMUSG00000025145:120717056-120717168:target	0.214675118749;-0.214675118749	0.73839518968;0.73839518968	0.030;0.970	0.251;0.749	t|1e1.1o1|1e2.1o1	FALSE	FALSE	TRUE	2	3	1	chr11	+	120714979-120717056;120715934-120717056	120714918-120714979;120715806-120715934;120717056-120717168	;;	;;
Aspscr1	ENSMUSG00000025142	ENSMUSG00000025142:120704072-120704124:target	0.423626078123;-0.423626078123	0.99999999999;0.99999999999	0.027;0.973	0.440;0.560	t|1e1.1o2|1e2.1o1	FALSE	FALSE	TRUE	2	3	0	chr11	+	120702550-120704072;120703665-120704072	120702484-120702595;120703603-120703665;120704072-120704124	;;	;;
Aspscr1	ENSMUSG00000025142	ENSMUSG00000025142:120702484-120702595:source	-0.470783220072;0.472787737836;-8.42412521816e-08;-8.42412521816e-08	0.999999999694;0.999999999863;3.14285518132e-16;3.14285518132e-16	0.965;0.032;0.025;0.025	0.506;0.493;0.025;0.025	s|1e1.1o1|1e2.1o1|1e3.2o2|2e3.1o2	TRUE	TRUE	TRUE	4	4	0	chr11	+	120702550-120703603;120702550-120704072;120702550-120708658;120702595-120708588	120702484-120702595;120703603-120703665;120704072-120704124;120708588-120708709;120708588-120708709	;;;;	;;;;
Car9	ENSMUSG00000028463	ENSMUSG00000028463:43509118-43509210:target	0.259192593907;-0.259192593907	0.979326649003;0.979326649003	0.155;0.845	0.408;0.592	t|1e1.1o1|1e2.2o2	FALSE	FALSE	TRUE	2	3	1	chr4	+	43508773-43509118;43509035-43509118	43508543-43508773;43508893-43509035;43509118-43509210	;;	;;
Bspry	ENSMUSG00000028392	ENSMUSG00000028392:62496982-62497298:target	0.274172841124;0.0585437395;-0.36780285195	0.988089920087;1.06436702429e-08;0.999946512877	0.041;0.025;0.955	0.309;0.093;0.596	t|1e1.1o1|1e2.1o2|1e2.2o2	TRUE	FALSE	TRUE	3	3	1	chr4	+	62494857-62496982;62496095-62496982;62496571-62496982	62494733-62494857;62495998-62496571;62495998-62496571;62496982-62497298	;;;	;;;
Rnf38	ENSMUSG00000035696	ENSMUSG00000035696:44140077-44140087:target	0.50828860662;-0.50828860662	1.0;1.0	0.479;0.521	0.975;0.025	s|1e1.2o4|i	FALSE	FALSE	FALSE	1	2	1	chr4	-	44138831-44140077;44140076-44140077	44138466-44138952;44139975-44140076;44140077-44140087	;;	;;	(44139975, 44140076)
Rnf38	ENSMUSG00000035696	ENSMUSG00000035696:44138466-44138952:source	7.77156117238e-16;7.77156117238e-16;7.77156117238e-16;-0.313299924732;7.77156117238e-16;0.383761768765;-0.000930462693332;7.77156117238e-16;-0.0710467925167;7.77156117238e-16	2.93022380883e-18;2.93022380883e-18;2.93022380883e-18;0.953335603936;2.93022380883e-18;0.997392045072;5.5092571636e-18;2.93022380883e-18;1.76362263566e-06;2.93022380883e-18	0.025;0.025;0.025;0.727;0.025;0.072;0.037;0.025;0.153;0.025	0.025;0.025;0.025;0.422;0.025;0.447;0.026;0.025;0.078;0.025	t|1e0|2e0|2e1.1o1|2e2.4o5|2e3.2o2|2e4.3o3|2e5.1o1|2e6.1o1|2e7.1o1|2e8.1o1|2e9.1o1|3e9.1o1|4e0	TRUE	TRUE	TRUE	10	10	1	chr4	-	44138831-44273369;44138831-44149025;44138831-44143448;44138831-44142295;44138831-44141401;44138831-44140951;44138831-44140077;44138831-44139964;44138831-44139472;44138822-44139472	44138466-44138952;44139472-44139666;44139472-44139666;44139964-44139974;44140077-44140087;44140951-44140961;44141401-44141411;44142295-44142465;44143448-44143615;44147484-44149238;44273369-44273380	;;;;;;;;;;	;;;;;;;;;;
Plekhb1	ENSMUSG00000030701	ENSMUSG00000030701:100653654-100653791:target	-0.243476919475;0.243476919475	0.854068582859;0.854068582859	0.345;0.655	0.107;0.893	s|1e1.1o1|1e2.1o1	FALSE	FALSE	TRUE	2	3	0	chr7	-	100650032-100653654;100645669-100653654	100645568-100645669;100649928-100650032;100653654-100653791	;;	;;
Gulo	ENSMUSG00000034450	ENSMUSG00000034450:65997197-65997667:target	-0.333302208153;0.0905041094335;0.278566948597;-0.0341603214164	0.995976374527;0.256303223715;0.999247927231;0.010575459728	0.350;0.533;0.025;0.114	0.025;0.701;0.297;0.025	s|1e2.1o1|2e1.1o1|2e3.1o1|3e2.1o1	TRUE	TRUE	TRUE	4	4	1	chr14	-	65995081-65997582;65996900-65997560;65991179-65997560;65995081-65997197	65991030-65991179;65994827-65995081;65994827-65995081;65996824-65996900;65997197-65997667	;;;;	;;;;
Gulo	ENSMUSG00000034450	ENSMUSG00000034450:65991030-65991179:source	0.217108077198;-0.217108077198	0.921006375643;0.921006375643	0.026;0.974	0.237;0.763	t|1e1.2o3|1e2.1o1	FALSE	FALSE	TRUE	2	3	1	chr14	-	65991179-65997560;65991179-65996824	65991030-65991179;65996824-65996900;65997197-65997667	;;	;;
Fignl1	ENSMUSG00000035455	ENSMUSG00000035455:11802697-11803063:source	-3.80885233013e-07;-0.0447123706475;-0.0200997904485;0.226548628428	4.73433264108e-13;0.0991397184412;0.000927096459497;0.779508541302	0.025;0.760;0.095;0.143	0.025;0.622;0.025;0.373	t|1e1.1o2|1e2.1o2|1e2.2o2|2e3.1o2	TRUE	TRUE	TRUE	4	4	1	chr11	-	11803063-11808895;11803063-11806096;11803063-11805959;11802761-11802851	11802697-11803063;11805959-11806215;11805959-11806215;11808885-11808962	;;;	;;;
Rad17	ENSMUSG00000021635	ENSMUSG00000021635:100650822-100651059:target	0.317175744933;-0.317175744933	0.996087085112;0.996087085112	0.618;0.382	0.927;0.073	s|1e1.1o1|2e0|3e1.1o1	TRUE	TRUE	FALSE	2	2	0	chr13	-	100649781-100650950;100649781-100650822	100649678-100649781;100649678-100649781;100650822-100651059	;;	;;
Cd59a	ENSMUSG00000032679	ENSMUSG00000032679:104104171-104104249:target	0.284229882683;-2.98799850565e-05;-0.27557334019	0.91232259886;4.07535863538e-07;0.893766308214	0.697;0.027;0.294	0.974;0.025;0.025	t|1e1.1o1|1e2.1o1|1e3.1o1	FALSE	FALSE	TRUE	3	4	1	chr2	+	104095927-104104171;104097844-104104171;104099507-104104171	104095801-104095927;104097725-104097844;104099497-104099507;104104171-104104249	;;;	;;;
Zfp655	ENSMUSG00000007812	ENSMUSG00000007812:145235306-145235391:source	-0.340865202615;0.291308190439;0.00802778183904	0.996590272592;0.968617053499;1.14063134636e-08	0.566;0.404;0.029	0.234;0.688;0.078	s|1e1.1o1|1e2.1o1|1e3.2o2	FALSE	FALSE	TRUE	3	4	1	chr5	+	145235391-145235737;145235391-145237050;145235391-145242920	145235306-145235391;145235737-145235863;145237050-145237246;145242919-145243024	;;;	;;;
Ocln	ENSMUSG00000021638	ENSMUSG00000021638:100534963-100535124:target	-0.264405482393;0.264405482393	0.897779104849;0.897779104849	0.283;0.717	0.025;0.975	s|1e1.1o1|1e2.1o1	FALSE	FALSE	TRUE	2	3	1	chr13	-	100517890-100534963;100515175-100534963	100515027-100515175;100517880-100517890;100534963-100535124	;;	;;
Zmiz1	ENSMUSG00000007817	ENSMUSG00000007817:25662940-25666743:target	0.1192368428;-0.261776085747;0.109925367036	0.0244574545174;0.990528354292;6.799744863e-05	0.081;0.918;0.025	0.203;0.663;0.132	t|1e1.1o2|1e2.1o1|2e3.2o3	FALSE	TRUE	TRUE	3	4	1	chr14	+	25658273-25662940;25661521-25662940;25665569-25666080	25658107-25658405;25661267-25661521;25662940-25666743	;;	;;
Lmna	ENSMUSG00000028063	ENSMUSG00000028063:88504169-88504243:source	0.356851145699;-0.356851145699	0.968385593216;0.968385593216	0.548;0.452	0.899;0.101	t|1e1.1o1|1e2.1o1	FALSE	FALSE	TRUE	2	3	1	chr3	-	88504243-88509881;88504243-88506444	88504169-88504243;88506444-88506520;88509881-88509956	;;	;;
Lmna	ENSMUSG00000028063	ENSMUSG00000028063:88509881-88509956:target	-0.296934416685;0.296934416685	0.94915982098;0.94915982098	0.318;0.682	0.027;0.973	s|1e1.1o1|1e2.1o1	FALSE	FALSE	TRUE	2	3	1	chr3	-	88506520-88509881;88504243-88509881	88504169-88504243;88506444-88506520;88509881-88509956	;;	;;
2810403A07Rik	ENSMUSG00000028060	ENSMUSG00000028060:88711630-88712933:target	-0.342431374205;-2.3400033721e-10;0.337665365634	0.998688586968;2.93022444295e-18;0.998206216748	0.807;0.025;0.192	0.473;0.025;0.521	t|1e1.1o1|2e2.1o3|2e2.2o3	TRUE	TRUE	TRUE	3	3	1	chr3	+	88710852-88711630;88711722-88712558;88711733-88712558	88710761-88710852;88711630-88712933	;	;
2810403A07Rik	ENSMUSG00000028060	ENSMUSG00000028060:88700261-88700514:source	-0.205022082209;0.205022082209	0.693230189631;0.693230189631	0.293;0.707	0.093;0.907	s|1e1.1o1|1e2.1o1	FALSE	FALSE	TRUE	2	3	1	chr3	+	88700514-88702120;88700514-88708780	88700261-88700514;88702120-88702130;88708780-88708941	;;	;;
Rbm6	ENSMUSG00000032582	ENSMUSG00000032582:107852125-107853674:target	1.26585401989e-07;6.65710607972e-10;0.10255732008;0.315105171059;4.4628377019e-14;-0.505879791394	2.93056787957e-18;2.93022561829e-18;2.02091838133e-08;1.0;2.93022380895e-18;1.0	0.025;0.025;0.025;0.025;0.025;0.975	0.025;0.025;0.125;0.332;0.025;0.482	s|1e1.3o4|1e1.4o4|2e0|3e1.3o4|3e1.4o4|4e1.4o4|5e2.2o2	TRUE	TRUE	TRUE	6	3	1	chr9	-	107852556-107853461;107852543-107853461;107852556-107853219;107852543-107853219;107852543-107853201;107851004-107852125	107850915-107851433;107852125-107853674	;	;
Rbm6	ENSMUSG00000032582	ENSMUSG00000032582:107852125-107853674:source	-0.227872089897;-0.268027433975;1.94127586053e-08;0.0977996124055;5.46267480479e-11;0.293903776305;-4.96424764977e-13	0.93070281498;0.970075019514;2.9302765772e-18;2.94421694965e-09;2.93022396002e-18;0.999999815858;2.93022381019e-18	0.297;0.700;0.025;0.025;0.025;0.025;0.025	0.075;0.439;0.025;0.122;0.025;0.312;0.025	t|1e1.1o2|2e1.1o2|3e2.1o5|3e2.3o5|4e2.1o5|4e2.3o5|4e2.4o5	TRUE	TRUE	TRUE	7	3	1	chr9	-	107853674-107860349;107853403-107860349;107852556-107853461;107852556-107853219;107852543-107853461;107852543-107853219;107852543-107853201	107852125-107853674;107858252-107860459;107858252-107860459	;;	;;
Iqgap3	ENSMUSG00000028068	ENSMUSG00000028068:88086150-88086306:target	-0.602322601344;0.602322601344	0.999999986247;0.999999986247	0.953;0.047	0.366;0.634	t|1e1.1o1|1e2.1o1	FALSE	FALSE	TRUE	2	3	1	chr3	+	88084018-88086150;88085938-88086150	88083931-88084018;88085928-88085938;88086150-88086306	;;	;;
Snhg5	ENSMUSG00000097195	ENSMUSG00000097195:88522484-88522586:target	-0.334517900595;-0.00271562324518;0.35319501446	0.998569213349;1.25673722561e-06;0.999996736129	0.934;0.064;0.025	0.607;0.026;0.369	s|1e1.1o1|1e2.2o3|i	FALSE	FALSE	TRUE	2	3	1	chr9	-	88522381-88522484;88521975-88522484;88522483-88522484	88521918-88522053;88522307-88522381;88522382-88522483;88522484-88522586	;;;	;;;	(88522382, 88522483)
Ndufaf4	ENSMUSG00000028261	ENSMUSG00000028261:24901694-24902000:source	0.255929043019;-0.255929043019	0.906848171937;0.906848171937	0.517;0.483	0.767;0.233	s|1e0|1e1.1o1|2e0|2e1.1o1	TRUE	TRUE	FALSE	2	2	1	chr4	+	24901781-24903132;24902000-24903132	24901694-24902000;24903132-24905001;24903132-24905001	;;	;;
Cdk16	ENSMUSG00000031065	ENSMUSG00000031065:20693324-20693531:target	-0.424703868712;0.424703868712	0.99929846676;0.99929846676	0.591;0.409	0.177;0.823	t|1e1.1o1|1e2.1o1	FALSE	FALSE	TRUE	2	3	0	chrX	+	20688361-20693324;20688806-20693324	20687954-20688361;20688418-20688806;20693324-20693531	;;	;;
Smox	ENSMUSG00000027333	ENSMUSG00000027333:131511984-131512217:source	-5.40974880505e-06;-0.204682523057;0.205375409146	8.04542159362e-10;0.709913941346;0.71340695471	0.025;0.967;0.030	0.025;0.764;0.233	s|1e0|2e0|3e1.1o3|3e1.2o3|3e1.3o3	TRUE	TRUE	FALSE	3	2	1	chr2	+	131512217-131516198;131512217-131516217;131512217-131516220	131511984-131512217;131516198-131516443;131516198-131516443;131516198-131516443	;;;	;;;
Smox	ENSMUSG00000027333	ENSMUSG00000027333:131520095-131520282:source	-0.494198117907;0.257537875223;0.12824198545;0.0325764163563;-0.000502971751253	0.999992376413;0.945241855542;0.0309442357722;0.0549676238182;7.44105065787e-07	0.694;0.059;0.025;0.200;0.042	0.212;0.311;0.151;0.319;0.025	s|1e0|2e1.1o1|2e2.1o2|2e2.2o2|2e3.2o3|2e4.1o1|3e0	TRUE	TRUE	TRUE	5	5	0	chr2	+	131520268-131520412;131520268-131520922;131520268-131521055;131520268-131522059;131520268-131524743	131520095-131520282;131520412-131520646;131520922-131521171;131520922-131521171;131521899-131522219;131524743-131525922	;;;;;	;;;;;
Plxnb1	ENSMUSG00000053646	ENSMUSG00000053646:109103613-109103773:target	0.203035672821;-0.203035672821	0.657621947624;0.657621947624	0.025;0.975	0.223;0.777	t|1e1.1o1|1e2.1o1	FALSE	FALSE	TRUE	2	3	1	chr9	+	109102927-109103613;109103347-109103613	109102808-109102927;109103215-109103347;109103613-109103773	;;	;;
Dennd4a	ENSMUSG00000053641	ENSMUSG00000053641:64916959-64919667:target	-0.515172009515;0.0865358450304;0.396596489756	0.999999999905;0.000259452138978;0.999999858107	0.975;0.025;0.025	0.472;0.116;0.412	t|1e1.1o1|2e2.1o3|2e2.2o3	TRUE	TRUE	TRUE	3	3	1	chr9	+	64912740-64916959;64917098-64918924;64917100-64918924	64912676-64912740;64916959-64919667	;	;
Dennd4a	ENSMUSG00000053641	ENSMUSG00000053641:64835286-64835352:source	0.216159004768;-0.216159004768	0.843656006412;0.843656006412	0.030;0.970	0.241;0.759	s|1e1.1o1|1e2.1o1	FALSE	FALSE	TRUE	2	3	1	chr9	+	64835352-64835508;64835352-64835954	64835286-64835352;64835508-64835586;64835954-64836081	;;	;;
Zfyve26	ENSMUSG00000066440	ENSMUSG00000066440:79238322-79238381:target	0.211874996779;-0.211874996779	0.694296501018;0.694296501018	0.733;0.267	0.942;0.058	s|1e1.1o1|1e2.1o1	FALSE	FALSE	TRUE	2	3	1	chr12	-	79237355-79238322;79236658-79238322	79236614-79236658;79237173-79237355;79238322-79238381	;;	;;
Zfyve26	ENSMUSG00000066440	ENSMUSG00000066440:79236614-79236658:source	-0.212599691399;0.212599691399	0.699440908758;0.699440908758	0.260;0.740	0.050;0.950	t|1e1.1o1|1e2.1o1	FALSE	FALSE	TRUE	2	3	1	chr12	-	79236658-79238322;79236658-79237173	79236614-79236658;79237173-79237355;79238322-79238381	;;	;;
Cadm1	ENSMUSG00000032076	ENSMUSG00000032076:47787971-47788117:target	0.586998901043;0.103749563266;-1.49218106408e-05;-0.292431101572;-0.00432296837164;-0.293087149239	1.0;0.00293594396677;3.7105015612e-18;0.999643921895;4.39222348457e-10;0.99609257953	0.237;0.028;0.026;0.310;0.065;0.337	0.809;0.138;0.025;0.025;0.025;0.052	t|1e1.1o1|1e2.1o1|1e3.1o1|1e4.1o1|1e5.1o1|1e6.1o1	FALSE	FALSE	TRUE	6	7	1	chr9	+	47530505-47787971;47581410-47787971;47634076-47787971;47691677-47787971;47702499-47787971;47704230-47787971	47530173-47530505;47581400-47581410;47634066-47634076;47691667-47691677;47702489-47702499;47704220-47704230;47787971-47788117	;;;;;;	;;;;;;
Gm20395	ENSMUSG00000092469	ENSMUSG00000092469:44784380-44784512:target	-0.263874713905;0.262688034173;3.53782163673e-07	0.876458355669;0.873666940059;1.98316510433e-14	0.753;0.245;0.025	0.491;0.506;0.025	s|1e1.1o1|2e1.1o1|2e2.1o2	TRUE	TRUE	TRUE	3	3	1	chr19	-	44784302-44784397;44784302-44784380;44775483-44784380	44775230-44775483;44784230-44784302;44784230-44784302;44784380-44784512	;;;	;;;
Cenpo	ENSMUSG00000020652	ENSMUSG00000020652:4217208-4217322:source	-0.0365097281264;0.205559498566;-0.127501679804	4.52825290949e-14;0.714839492243;0.102320628465	0.074;0.726;0.202	0.025;0.926;0.073	t|1e1.1o1|1e2.1o2|1e2.2o2	TRUE	FALSE	TRUE	3	3	1	chr12	-	4217322-4233531;4217322-4231516;4217322-4231446	4217208-4217322;4231446-4231682;4231446-4231682;4233531-4233657	;;;	;;;
Elavl2	ENSMUSG00000008489	ENSMUSG00000008489:91308611-91308854:source	7.77156117238e-16;7.77156117238e-16;8.32242045969e-16;-5.46015412392e-05;7.77156117238e-16;7.77156117238e-16;-0.0884683911933;7.77156117238e-16;-4.26416340215e-12;-0.295909815743;7.7658707867e-16;7.47707195682e-16;7.77156117238e-16;7.77156117238e-16;0.383099652833;7.77156117238e-16;7.77156117238e-16;-0.000570180708472;7.77156117238e-16;7.77156117238e-16;6.8966761322e-16;-2.89890544005e-08;8.94490…	2.93022380883e-18;2.93022380883e-18;2.93022380883e-18;3.13522118326e-18;2.93022380883e-18;2.93022380883e-18;0.00232157997436;2.93022380883e-18;2.93022382039e-18;0.999999943576;2.93022380883e-18;2.93022380883e-18;2.93022380883e-18;2.93022380883e-18;1.0;2.93022380883e-18;2.93022380883e-18;4.47535412945e-18;2.93022380883e-18;2.93022380883e-18;2.93022380883e-18;2.93030236615e-18;2.93022381126e-18;2.9…	0.025;0.025;0.025;0.028;0.025;0.025;0.254;0.025;0.025;0.414;0.025;0.025;0.025;0.025;0.123;0.025;0.025;0.040;0.025;0.025;0.025;0.025;0.025;0.025;0.025;0.025	0.025;0.025;0.025;0.025;0.025;0.025;0.164;0.025;0.025;0.125;0.025;0.025;0.025;0.025;0.497;0.025;0.025;0.025;0.025;0.025;0.025;0.025;0.025;0.025;0.025;0.025	t|1e0|1e1.1o1|1e10.1o1|1e11.1o1|1e12.1o1|1e13.1o1|1e14.1o1|1e15.1o2|1e15.2o2|1e2.1o5|1e2.5o5|1e3.1o1|1e4.2o3|1e4.3o3|1e5.1o1|1e6.1o3|1e6.2o3|1e6.3o3|1e7.1o1|1e9.1o1|2e0|2e11.1o1|2e15.1o2|2e2.5o5|2e6.1o3|2e7.1o1|2e8.1o1|3e6.1o3	TRUE	TRUE	TRUE	26	16	1	chr4	-	91308854-91399438;91308854-91356964;91308854-91356650;91308854-91356366;91308854-91332180;91308854-91313311;91308854-91311573;91308854-91311548;91308854-91376420;91308854-91375936;91308854-91374806;91308854-91372892;91308854-91372499;91308854-91372348;91308854-91371900;91308854-91371530;91308854-91371340;91308854-91358866;91308854-91357850;91308851-91356650;91308851-91311573;91308851-91375936;913…	91308611-91308854;91311548-91311663;91311548-91311663;91311548-91311663;91313311-91313403;91332180-91332190;91356366-91356541;91356650-91356682;91356650-91356682;91356964-91356974;91357850-91357936;91358018-91358028;91358866-91358983;91358866-91358983;91371340-91372069;91371340-91372069;91371340-91372069;91371340-91372069;91371340-91372069;91372348-91372358;91372499-91373030;91372499-91373030;913…	;;;;;;;;;;;;;;;;;;;;;;;;;;	;;;;;;;;;;;;;;;;;;;;;;;;;;
Elavl2	ENSMUSG00000008489	ENSMUSG00000008489:91311548-91311663:source	-0.0576773266968;-0.438498764396;1.86268050601e-09;0.000823461503896;0.2480169092;0.000320659860237;3.59117340729e-06;0.168773902417;-1.98741979635e-06	3.09800904242e-05;0.999999987354;2.93022892195e-18;5.16845769046e-18;0.988751553039;1.70611113314e-13;2.93999781367e-18;0.311570940194;2.93560949326e-18	0.103;0.751;0.025;0.025;0.068;0.051;0.025;0.025;0.025	0.026;0.323;0.025;0.044;0.310;0.058;0.025;0.190;0.025	t|1e0|1e1.1o5|1e1.5o5|1e2.2o3|1e2.3o3|1e3.1o3|1e4.1o1|1e5.1o1|1e6.1o1|1e7.1o1	TRUE	FALSE	TRUE	9	8	1	chr4	-	91311663-91376420;91311663-91375936;91311663-91372892;91311663-91372499;91311663-91371900;91311663-91358866;91311663-91356650;91311663-91356366;91311663-91313311	91311548-91311663;91313311-91313403;91356366-91356541;91356650-91356682;91358866-91358983;91371340-91372069;91372499-91373030;91372499-91373030;91375936-91376496;91375936-91376496	;;;;;;;;;	;;;;;;;;;
Elavl2	ENSMUSG00000008489	ENSMUSG00000008489:91356366-91356541:target	0.375660556622;-0.375660556622	0.999926610639;0.999926610639	0.033;0.967	0.399;0.601	s|1e1.1o1|1e2.1o3	FALSE	FALSE	TRUE	2	3	1	chr4	-	91311663-91356366;91308854-91356366	91308611-91308854;91311548-91311663;91356366-91356541	;;	;;
Cbll1	ENSMUSG00000020659	ENSMUSG00000020659:31487830-31488314:target	0.974354482421;3.2300826037e-08;-0.974358198126	1.0;4.44521405279e-18;1.0	0.025;0.025;0.975	0.975;0.025;0.025	s|1e2.2o2|2e0|3e0|4e1.1o1|i	TRUE	FALSE	TRUE	2	3	1	chr12	-	31487461-31487927;31487640-31487830;31487829-31487830	31484829-31487524;31487561-31487640;31487641-31487829;31487830-31488314	;;;	;;;	(31487641, 31487829)
Cbll1	ENSMUSG00000020659	ENSMUSG00000020659:31494582-31494749:source	0.238098305379;-0.238098305379	0.821682832142;0.821682832142	0.668;0.332	0.902;0.098	t|1e1.1o1|1e2.1o1	FALSE	FALSE	TRUE	2	3	1	chr12	-	31494749-31499523;31494749-31498168	31494582-31494749;31498168-31498178;31499523-31499616	;;	;;
Fam65b	ENSMUSG00000036006	ENSMUSG00000036006:24701062-24702162:source	-0.271405057371;0.271405057371	0.880384779441;0.880384779441	0.409;0.591	0.139;0.861	s|1e1.1o1|1e2.1o1|2e0	TRUE	FALSE	TRUE	2	3	0	chr13	+	24701730-24704770;24701730-24706091	24701062-24702162;24704770-24706001;24706091-24706275	;;	;;
Osbp2	ENSMUSG00000020435	ENSMUSG00000020435:3819816-3820045:source	-0.341276921348;0.147382868221;-6.69544582095e-05;0.184360410564;-7.36511995862e-09	0.999973057712;0.21253613811;8.39886859811e-18;0.583391178774;2.93024381476e-18	0.862;0.099;0.028;0.025;0.025	0.529;0.245;0.025;0.205;0.025	t|1e0|1e1.1o1|1e2.1o1|1e3.1o1|1e4.1o1|2e5.1o3	FALSE	TRUE	TRUE	5	6	1	chr11	-	3820045-3863233;3820045-3842014;3820045-3835313;3820045-3820692;3819870-3819925	3819816-3820045;3820692-3820909;3835313-3835323;3842014-3842210;3863233-3863903	;;;;	;;;;
Mbp	ENSMUSG00000041607	ENSMUSG00000041607:82554320-82558703:source	-0.384064231565;0.384064231565	0.996414449604;0.996414449604	0.741;0.259	0.366;0.634	s|1e1.1o1|1e2.1o1|2e0	TRUE	FALSE	TRUE	2	3	0	chr18	+	82554750-82561778;82554750-82572825	82554320-82558703;82561778-82561855;82572825-82572926	;;	;;
Gm10248	ENSMUSG00000068680	ENSMUSG00000068680:23093386-23093651:target	0.234510071569;-0.227838441616;0.00290110036903;-0.0016666827868	0.832968835829;0.805307166671;1.89530061439e-09;1.57454521834e-10	0.385;0.541;0.025;0.055	0.617;0.315;0.062;0.025	s|1e0|1e1.1o1|1e2.1o1|1e3.1o1|1e4.1o1	FALSE	FALSE	TRUE	4	5	1	chr14	-	23087677-23093386;23082889-23093386;23079304-23093386;23041197-23093386	23041123-23041197;23079294-23079304;23082803-23082889;23087581-23087677;23093386-23093651	;;;;	;;;;
Cd59b	ENSMUSG00000068686	ENSMUSG00000068686:104078858-104078936:source	0.540607769978;-0.540607769978	0.999993251482;0.999993251482	0.051;0.949	0.578;0.422	s|1e1.1o1|1e2.1o1	FALSE	FALSE	TRUE	2	3	1	chr2	+	104078936-104080997;104078936-104110740	104078858-104078936;104080997-104081098;104110740-104110844	;;	;;
Dnah17	ENSMUSG00000033987	ENSMUSG00000033987:118087327-118088290:target	-0.221906892242;0.221906892242	0.82156142184;0.82156142184	0.973;0.027	0.757;0.243	s|1e2.1o1|2e1.2o2|3e0	TRUE	FALSE	TRUE	2	3	1	chr11	-	118087069-118088130;118087661-118087695	118086913-118087069;118087327-118088290	;	;
Mrps22	ENSMUSG00000032459	ENSMUSG00000032459:98598135-98598298:source	0.243451242669;-0.234100952686;-1.50261395225e-10	0.943742487504;0.905109597626;2.93022421603e-18	0.664;0.326;0.025	0.902;0.098;0.025	t|1e1.1o1|1e2.1o1|1e3.1o1	FALSE	FALSE	TRUE	3	4	1	chr9	-	98598298-98601473;98598298-98600313;98598298-98600078	98598135-98598298;98600078-98600088;98600313-98600323;98601473-98601660	;;;	;;;
Hbp1	ENSMUSG00000002996	ENSMUSG00000002996:31943829-31944012:source	0.391617524598;-0.185094644665;-0.159044803631;-6.7631993727e-07	0.999942088708;0.578064357363;0.492562033487;4.45165058677e-13	0.114;0.362;0.522;0.025	0.495;0.170;0.335;0.025	t|1e1.1o1|1e2.1o2|1e2.2o2|1e3.1o1	TRUE	FALSE	TRUE	4	4	0	chr12	-	31944012-31950196;31944012-31950131;31944012-31950105;31944012-31949575	31943829-31944012;31949575-31949608;31950105-31950170;31950105-31950170;31950196-31950535	;;;;	;;;;
Srpk1	ENSMUSG00000004865	ENSMUSG00000004865:28591377-28591410:target	0.254786740667;-0.254786740667	0.816193129989;0.816193129989	0.265;0.735	0.534;0.466	s|1e1.3o8|i	FALSE	FALSE	FALSE	1	2	1	chr17	-	28590241-28591377;28591376-28591377	28587648-28590243;28591294-28591376;28591377-28591410	;;	;;	(28591294, 28591376)
Nr3c1	ENSMUSG00000024431	ENSMUSG00000024431:39485998-39487245:target	0.200473125852;-0.200473125852	0.656268247603;0.656268247603	0.027;0.973	0.224;0.776	s|1e0|2e0|3e0|4e1.1o1|5e1.1o1	TRUE	TRUE	FALSE	2	2	1	chr18	-	39428780-39486566;39428780-39485998	39428614-39428780;39428614-39428780;39485998-39487245	;;	;;
Ireb2	ENSMUSG00000032293	ENSMUSG00000032293:54909631-54912534:target	-0.467553370865;4.1275015448e-06;0.445077763315	1.0;2.94153475635e-18;1.0	0.965;0.025;0.027	0.509;0.025;0.461	t|1e1.1o1|2e2.1o2|3e2.1o2	TRUE	TRUE	TRUE	3	3	1	chr9	+	54908927-54909631;54909975-54910209;54909975-54910224	54908742-54908927;54909631-54912534	;	;
Zbtb17	ENSMUSG00000006215	ENSMUSG00000006215:141447251-141447337:source	0.233076592447;-4.93098927505e-05;-0.227164675861	0.865031669293;1.46011961071e-06;0.831905841712	0.027;0.027;0.968	0.257;0.025;0.739	s|1e1.1o1|1e2.1o1|1e3.1o1	FALSE	FALSE	TRUE	3	4	1	chr4	+	141447337-141448043;141447337-141459176;141447337-141461769	141447251-141447337;141448043-141448053;141459176-141459329;141461769-141461975	;;;	;;;
Elmo1	ENSMUSG00000041112	ENSMUSG00000041112:20185354-20185504:target	-1.40592441987e-07;-1.2511178389e-07;0.254656129954;-0.312939056167;0.00065688856811	3.28449965509e-15;3.28449898878e-15;0.874109365132;0.982020698005;5.76341095265e-15	0.025;0.025;0.516;0.479;0.025	0.025;0.025;0.767;0.174;0.042	t|1e1.1o1|1e2.1o1|1e3.1o1|1e4.1o1|1e5.1o1	FALSE	FALSE	TRUE	5	6	1	chr13	+	20090771-20185354;20111851-20185354;20136450-20185354;20136618-20185354;20173835-20185354	20090596-20090771;20111512-20111851;20136440-20136450;20136608-20136618;20173825-20173835;20185354-20185504	;;;;;	;;;;;
Sco2	ENSMUSG00000091780	ENSMUSG00000091780:89373423-89373602:source	-0.225621377208;0.225621377208	0.897450104612;0.897450104612	0.974;0.026	0.754;0.246	t|1e1.1o1|i	FALSE	FALSE	FALSE	1	2	1	chr15	-	89373602-89373683;89373602-89373603	89373423-89373602;89373603-89373682;89373683-89373818	;;	;;	(89373603, 89373682)
Yjefn3	ENSMUSG00000048967	ENSMUSG00000048967:69887788-69888022:source	-0.805380833742;-6.56694226086e-05;-6.56694226086e-05;0.815155086601	0.999999999931;5.84913955812e-06;5.84913955812e-06;0.999999999997	0.962;0.028;0.028;0.027	0.176;0.025;0.025;0.822	t|1e1.2o2|1e2.1o1|1e3.1o1|i	FALSE	FALSE	TRUE	3	4	1	chr8	-	69888022-69888987;69888022-69888400;69888022-69888119;69888022-69888023	69887788-69888022;69888023-69888118;69888119-69888185;69888400-69888412;69888987-69889137	;;;;	;;;;	(69888023, 69888118)
Osbpl1a	ENSMUSG00000044252	ENSMUSG00000044252:12756188-12756307:target	0.28908370751;-0.28908370751	0.980440976552;0.980440976552	0.245;0.755	0.527;0.473	s|1e0|2e1.1o1|i	TRUE	FALSE	FALSE	1	2	1	chr18	-	12756095-12756188;12756187-12756188	12755314-12756095;12756096-12756187;12756188-12756307	;;	;;	(12756096, 12756187)
Osbpl1a	ENSMUSG00000044252	ENSMUSG00000044252:12841184-12841346:source	-0.194028284018;-6.74233417899e-06;-6.74233417899e-06;0.209450334739;-6.74233417899e-06	0.626592464057;6.22970664038e-09;6.22970664038e-09;0.678163958381;6.22970664038e-09	0.770;0.025;0.025;0.218;0.025	0.531;0.025;0.025;0.464;0.025	t|1e1.1o2|1e2.1o1|1e3.1o1|1e4.1o1|1e5.1o1	FALSE	FALSE	TRUE	5	6	0	chr18	-	12841346-12871078;12841346-12869037;12841346-12863143;12841346-12862107;12841346-12859985	12841184-12841346;12859985-12860251;12862107-12862914;12863143-12863380;12869037-12869107;12870218-12871184	;;;;;	;;;;;
2410089E03Rik	ENSMUSG00000039801	ENSMUSG00000039801:8223071-8223150:source	0.263275481032;-0.263275481032	0.917181328394;0.917181328394	0.322;0.678	0.579;0.421	s|1e1.1o1|1e2.1o1	FALSE	FALSE	TRUE	2	3	1	chr15	+	8223150-8225339;8223150-8226913	8223071-8223150;8225339-8225416;8226913-8227093	;;	;;
2410089E03Rik	ENSMUSG00000039801	ENSMUSG00000039801:8226913-8227093:target	-0.238184773437;0.238184773437	0.831873270003;0.831873270003	0.734;0.266	0.500;0.500	t|1e1.1o1|1e2.1o1	FALSE	FALSE	TRUE	2	3	1	chr15	+	8223150-8226913;8225416-8226913	8223071-8223150;8225339-8225416;8226913-8227093	;;	;;
2410089E03Rik	ENSMUSG00000039801	ENSMUSG00000039801:8212629-8212787:source	-0.218273532376;0.218273532376	0.892201193725;0.892201193725	0.975;0.025	0.762;0.238	s|1e1.1o1|1e2.2o2	FALSE	FALSE	TRUE	2	3	1	chr15	+	8212787-8213707;8212787-8216308	8212629-8212787;8213707-8213815;8215969-8216599	;;	;;
Pkd1	ENSMUSG00000032855	ENSMUSG00000032855:24578096-24578309:source	-0.245039889254;0.245039889254	0.914241188993;0.914241188993	0.971;0.029	0.729;0.271	s|1e1.1o1|i	FALSE	FALSE	FALSE	1	2	1	chr17	+	24578309-24578379;24578309-24578310	24578096-24578309;24578310-24578378;24578379-24578538	;;	;;	(24578310, 24578378)
Pkd1	ENSMUSG00000032855	ENSMUSG00000032855:24578379-24578538:target	-0.252879142383;0.252879142383	0.930735035898;0.930735035898	0.971;0.029	0.721;0.279	t|1e1.1o1|i	FALSE	FALSE	FALSE	1	2	1	chr17	+	24578309-24578379;24578378-24578379	24578096-24578309;24578310-24578378;24578379-24578538	;;	;;	(24578310, 24578378)
Twsg1	ENSMUSG00000024098	ENSMUSG00000024098:65923066-65926466:source	-0.303451564566;0.213170635637;0.0563534579772	0.997207743513;0.80219992389;8.22998104031e-11	0.942;0.053;0.025	0.646;0.262;0.089	t|1e1.1o1|2e2.1o2|3e2.1o2	TRUE	TRUE	TRUE	3	3	1	chr17	-	65926466-65929547;65926158-65926257;65923713-65926257	65923066-65926466;65929547-65929813	;	;
Tmem39b	ENSMUSG00000053730	ENSMUSG00000053730:129693066-129693285:target	-2.73027641077e-05;-0.00051189795477;-0.135376425986;-8.09247342865e-07;0.225321770067	3.27293263122e-18;2.42924149438e-14;0.0708684421175;2.93241681396e-18;0.910417753584	0.026;0.040;0.162;0.025;0.752	0.025;0.025;0.027;0.025;0.972	s|1e1.1o2|1e2.1o1|2e1.1o2|2e1.2o2|2e2.1o1	TRUE	TRUE	TRUE	5	3	1	chr4	-	129692718-129693142;129692516-129693142;129692718-129693066;129692673-129693066;129692516-129693066	129692433-129692516;129692433-129692516;129692636-129692718;129692636-129692718;129692636-129692718;129693066-129693285	;;;;;	;;;;;
Tmem39b	ENSMUSG00000053730	ENSMUSG00000053730:129692433-129692516:source	-0.000470217430614;0.212811638559;-0.168297104634	2.53939559342e-15;0.804086524289;0.36401984596	0.040;0.725;0.231	0.025;0.932;0.066	t|1e1.1o2|1e1.2o2|1e2.1o1	TRUE	FALSE	TRUE	3	3	1	chr4	-	129692516-129693142;129692516-129693066;129692516-129692636	129692433-129692516;129692636-129692718;129693066-129693285;129693066-129693285	;;;	;;;
Ifrd1	ENSMUSG00000001627	ENSMUSG00000001627:40217378-40217513:source	-0.00729228965002;-0.447002510338;0.5152796704	5.42788893242e-10;0.999999998797;1.0	0.070;0.516;0.416	0.025;0.080;0.919	t|1e0|2e1.1o2|2e1.2o2|2e2.1o1	TRUE	TRUE	TRUE	3	3	1	chr12	-	40217482-40247805;40217482-40247800;40217482-40222869	40217378-40217513;40222869-40223189;40247800-40247863;40247800-40247863	;;;	;;;
Gas2l3	ENSMUSG00000074802	ENSMUSG00000074802:89408823-89414492:source	-0.277683515788;0.143465402856;0.101201684075;-4.21448754467e-11	0.999999753338;0.00533139856754;7.25265879546e-09;2.93022392304e-18	0.975;0.025;0.025;0.025	0.704;0.165;0.124;0.025	t|1e1.1o1|2e0|3e2.1o4|3e2.2o4|4e2.3o4	TRUE	TRUE	TRUE	4	3	1	chr10	-	89414492-89417020;89413182-89413550;89413182-89413304;89412198-89412240	89408823-89414492;89417020-89417127	;	;
Iqck	ENSMUSG00000073856	ENSMUSG00000073856:118941585-118941776:source	0.201483846989;-0.201483846989	0.657364102198;0.657364102198	0.755;0.245	0.959;0.041	s|1e1.1o1|2e1.1o1	TRUE	TRUE	FALSE	2	2	1	chr7	+	118941696-118971435;118941776-118971435	118941585-118941776;118971435-118972652;118971435-118972652	;;	;;
Iqck	ENSMUSG00000073856	ENSMUSG00000073856:118872821-118872894:target	0.00478138675968;0.220689180545;-0.302074959496	0.000229196394558;0.757831426078;0.979673055792	0.026;0.026;0.973	0.080;0.242;0.679	t|1e1.1o1|1e2.1o1|1e3.1o1	FALSE	FALSE	TRUE	3	4	1	chr7	+	118855961-118872821;118869665-118872821;118871275-118872821	118855760-118855961;118869655-118869665;118871265-118871275;118872821-118872894	;;;	;;;
Iqck	ENSMUSG00000073856	ENSMUSG00000073856:118877600-118877697:source	-0.182363962394;0.312301152402;-0.0239746014876	0.504493524998;0.997119756998;0.0413364804928	0.203;0.027;0.779	0.025;0.331;0.666	s|1e1.1o1|1e2.1o1|1e3.1o1	FALSE	FALSE	TRUE	3	4	1	chr7	+	118877697-118878794;118877697-118885063;118877697-118899630	118877600-118877697;118878794-118878804;118885063-118885073;118899630-118899682	;;;	;;;
Hnrnpll	ENSMUSG00000024095	ENSMUSG00000024095:80045049-80048680:target	0.280595813221;-0.280595813221	0.99560325151;0.99560325151	0.025;0.975	0.299;0.701	s|1e1.1o1|1e2.1o1|2e0	TRUE	FALSE	TRUE	2	3	0	chr17	-	80045022-80048608;80044565-80048608	80044494-80044565;80044940-80045022;80045049-80048680	;;	;;
Hnrnpll	ENSMUSG00000024095	ENSMUSG00000024095:80044494-80044565:source	-0.257181498416;0.257181498416	0.977918569242;0.977918569242	0.974;0.026	0.723;0.277	t|1e1.1o2|1e2.1o1	FALSE	FALSE	TRUE	2	3	0	chr17	-	80044565-80048608;80044565-80044940	80044494-80044565;80044940-80045022;80045049-80048680	;;	;;
Tmcc1	ENSMUSG00000030126	ENSMUSG00000030126:116133767-116134457:target	-1.48434069389e-06;1.89549509388e-05;0.220620282705;-9.57637237721e-07;-1.05730066981e-08;-0.25015995813	3.48179860183e-16;3.069670909e-18;0.931214737508;1.69715997212e-16;3.01816120004e-18;0.979284210093	0.025;0.025;0.025;0.025;0.025;0.971	0.025;0.026;0.240;0.025;0.025;0.727	s|1e1.1o1|1e2.1o1|1e3.2o2|1e4.1o1|1e5.1o1|1e6.1o1	FALSE	FALSE	TRUE	6	7	1	chr6	-	116131889-116133767;116121713-116133767;116107516-116133767;116101661-116133767;116093152-116133767;116043805-116133767	116042871-116043805;116093030-116093152;116101530-116101661;116107312-116107567;116121703-116121713;116131665-116131889;116133767-116134457	;;;;;;	;;;;;;
Tmcc1	ENSMUSG00000030126	ENSMUSG00000030126:116138191-116138250:source	0.320780576132;-1.61564633521e-06;6.88389728063e-05;-0.332328543472	0.967449645346;1.43492077567e-11;4.29102534413e-09;0.980194746484	0.511;0.025;0.028;0.466	0.824;0.025;0.030;0.141	t|1e0|1e1.1o1|1e2.1o1|1e3.1o1|1e4.1o1	FALSE	FALSE	TRUE	4	5	1	chr6	-	116138250-116193258;116138250-116171646;116138250-116147228;116138250-116139244	116138191-116138250;116139244-116139254;116147228-116147238;116171646-116171697;116193258-116193486	;;;;	;;;;
Ubac1	ENSMUSG00000036352	ENSMUSG00000036352:26006527-26006613:target	0.336536183702;-0.336536183702	0.999238867756;0.999238867756	0.441;0.559	0.769;0.231	s|1e0|1e1.1o1|1e2.1o1	FALSE	FALSE	TRUE	2	3	0	chr2	-	26005464-26006527;25999067-26006527	25998543-25999067;26005326-26005464;26006527-26006613	;;	;;
Ubac1	ENSMUSG00000036352	ENSMUSG00000036352:25998543-25999067:source	-0.283141858828;0.283141858828	0.986175683959;0.986175683959	0.455;0.545	0.179;0.821	t|1e1.1o1|1e2.2o2	FALSE	FALSE	TRUE	2	3	0	chr2	-	25999067-26006527;25999067-26005326	25998543-25999067;26005326-26005464;26006527-26006613	;;	;;
Zfp518a	ENSMUSG00000049164	ENSMUSG00000049164:40911498-40917947:target	-0.449708362342;0.0498236377507;-9.69335339003e-15;0.0339251528878;0.0530939019868;0.218660222232	1.0;1.3771156724e-16;2.93022380886e-18;9.50928902602e-17;1.44281639096e-16;0.890298783572	0.974;0.025;0.025;0.025;0.025;0.025	0.536;0.076;0.025;0.071;0.078;0.238	t|1e1.1o1|2e2.1o4|3e2.2o4|4e1.1o1|4e2.1o4|4e2.3o4	TRUE	TRUE	TRUE	6	3	1	chr19	+	40911109-40911498;40912067-40912259;40914914-40915098;40911109-40916348;40912067-40916348;40916112-40916348	40911033-40911109;40911033-40911109;40911498-40917947	;;	;;
Ubn2	ENSMUSG00000038538	ENSMUSG00000038538:38487108-38487460:source	0.2275287693;-0.2275287693	0.814779931484;0.814779931484	0.747;0.253	0.969;0.031	s|1e1.1o1|1e2.1o3|2e0	TRUE	FALSE	TRUE	2	3	0	chr6	+	38487150-38489254;38487150-38490384	38487108-38487460;38489254-38489304;38490384-38491931	;;	;;
Ubn2	ENSMUSG00000038538	ENSMUSG00000038538:38498688-38498919:target	0.314746467363;-0.382880435207;0.00618772885981	0.999984401005;0.999999999645;3.98300144012e-09	0.025;0.975;0.025	0.332;0.602;0.069	t|1e1.1o2|1e1.2o2|1e2.1o1	TRUE	FALSE	TRUE	3	3	1	chr6	+	38490696-38498688;38491931-38498688;38495958-38498688	38490384-38491931;38490384-38491931;38495948-38495958;38498688-38498919	;;;	;;;
Ubn2	ENSMUSG00000038538	ENSMUSG00000038538:38490384-38491931:source	0.0191219162524;0.00119920874415;0.277823075446;-0.403098316106;-1.87964626114e-05;1.88208003758e-11	3.31568137725e-05;1.74098118436e-13;0.999558272734;0.999999971899;2.98117744021e-18;2.93022386122e-18	0.039;0.025;0.025;0.925;0.026;0.025	0.116;0.051;0.296;0.532;0.025;0.025	s|1e1.2o3|1e2.1o1|1e3.1o1|2e3.1o1|2e4.1o2|2e4.2o2	TRUE	TRUE	TRUE	6	5	1	chr6	+	38490696-38490948;38490696-38494666;38490696-38498688;38491931-38498688;38491931-38522160;38491931-38522301	38490384-38491931;38494666-38494676;38498688-38498919;38498688-38498919;38522160-38524825;38522160-38524825	;;;;;	;;;;;
Orc4	ENSMUSG00000026761	ENSMUSG00000026761:48933080-48933165:target	0.223234315469;-0.223234315469	0.742746690642;0.742746690642	0.218;0.782	0.442;0.558	s|1e0|2e1.1o1|2e2.1o1	TRUE	FALSE	TRUE	2	3	0	chr2	-	48932597-48933080;48929729-48933080	48929626-48929729;48931958-48932597;48933080-48933165	;;	;;
Trmt13	ENSMUSG00000033439	ENSMUSG00000033439:116585755-116585827:target	-0.36772879936;0.36772879936	0.991162929443;0.991162929443	0.966;0.034	0.607;0.393	s|1e1.1o2|1e1.2o2	FALSE	TRUE	FALSE	2	2	1	chr3	-	116585270-116585755;116585266-116585755	116584124-116585270;116584124-116585270;116585755-116585827	;;	;;
Trmt13	ENSMUSG00000033439	ENSMUSG00000033439:116584124-116585270:target	-0.207785372813;0.207785372813	0.687125477792;0.687125477792	0.720;0.280	0.493;0.507	s|1e1.1o2|1e1.2o2|2e0	TRUE	TRUE	FALSE	2	2	0	chr3	-	116582923-116585196;116582724-116585196	116582494-116582923;116582494-116582923;116584124-116585270	;;	;;
Lypd6b	ENSMUSG00000026765	ENSMUSG00000026765:49930925-49930984:target	0.120867370571;0.239254823052;-0.00117448288915;-0.381296762024;-2.64823526115e-06	0.0481140920878;0.941889035133;0.000124071978742;0.99828592819;2.39576085702e-10	0.025;0.025;0.113;0.878;0.025	0.146;0.258;0.088;0.506;0.025	t|1e1.1o1|1e2.1o1|1e3.1o1|1e4.1o1|1e5.1o1	FALSE	FALSE	TRUE	5	6	1	chr2	+	49840912-49930925;49863906-49930925;49903452-49930925;49914023-49930925;49920386-49930925	49840902-49840912;49863811-49863906;49903376-49903452;49914013-49914023;49920306-49920386;49930925-49930984	;;;;;	;;;;;
RSLCAN18	ENSMUSG00000100235	ENSMUSG00000100235:67069399-67071528:source	-0.207162341868;0.207162341868	0.770239047407;0.770239047407	0.278;0.722	0.076;0.924	t|1e1.1o1|1e2.1o2	FALSE	FALSE	TRUE	2	3	0	chr13	-	67071528-67074833;67071528-67074086	67069399-67071528;67073922-67074181;67074833-67074959	;;	;;
Itga8	ENSMUSG00000026768	ENSMUSG00000026768:12132439-12132552:target	-0.694326944292;0.694326944292	0.999999999961;0.999999999961	0.871;0.129	0.194;0.806	s|1e1.1o1|1e2.1o1	FALSE	FALSE	TRUE	2	3	1	chr2	-	12131923-12132439;12120048-12132439	12119947-12120048;12131873-12131923;12132439-12132552	;;	;;
Il4ra	ENSMUSG00000030748	ENSMUSG00000030748:125571434-125571590:target	0.759610786537;-0.759610786537	1.0;1.0	0.059;0.941	0.800;0.200	t|1e2.1o1|2e1.1o1	FALSE	TRUE	TRUE	2	3	1	chr7	+	125570093-125571434;125566233-125571547	125566223-125566233;125569942-125570093;125571434-125571590	;;	;;
Eya3	ENSMUSG00000028886	ENSMUSG00000028886:132672896-132673032:source	0.247477639726;-0.247477639726	0.910328450463;0.910328450463	0.309;0.691	0.551;0.449	s|1e1.1o1|1e2.1o1	FALSE	FALSE	TRUE	2	3	0	chr4	+	132673032-132680756;132673032-132689705	132672896-132673032;132680756-132680893;132689705-132689790	;;	;;
Pecr	ENSMUSG00000026189	ENSMUSG00000026189:72267407-72267517:target	-0.051401384884;0.300965514466;-0.212404932366	7.91229895534e-14;0.999999999843;0.928918313162	0.123;0.649;0.232	0.058;0.942;0.025	s|1e1.1o1|1e2.1o1|i	FALSE	FALSE	TRUE	2	3	1	chr1	-	72267170-72267407;72262063-72267407;72267406-72267407	72261952-72262063;72266996-72267170;72267171-72267406;72267407-72267517	;;;	;;;	(72267171, 72267406)
Pecr	ENSMUSG00000026189	ENSMUSG00000026189:72266996-72267170:source	0.795627466827;-0.795627466827	1.0;1.0	0.199;0.801	0.975;0.025	t|1e1.1o1|i	FALSE	FALSE	FALSE	1	2	1	chr1	-	72267170-72267407;72267170-72267171	72266996-72267170;72267171-72267406;72267407-72267517	;;	;;	(72267171, 72267406)
Apba1	ENSMUSG00000024897	ENSMUSG00000024897:23917553-23917698:source	-0.328984663721;0.315752602108;1.41482252649e-06	0.999762835622;0.999737613708;1.68326943201e-16	0.915;0.070;0.025	0.594;0.378;0.025	s|1e0|2e1.1o1|2e2.1o1|2e3.1o1	TRUE	FALSE	TRUE	3	4	1	chr19	+	23917698-23920955;23917698-23932684;23917698-23933700	23917553-23917698;23920955-23921231;23932684-23932716;23933700-23933786	;;;	;;;
Apba1	ENSMUSG00000024897	ENSMUSG00000024897:23892735-23894020:source	-0.253577235933;0.253577235933	0.995390000407;0.995390000407	0.272;0.728	0.025;0.975	s|1e1.1o1|1e2.1o1	FALSE	FALSE	TRUE	2	3	1	chr19	+	23894020-23894610;23894020-23912455	23892735-23894020;23894610-23894620;23912455-23912550	;;	;;
Fbxo34	ENSMUSG00000037536	ENSMUSG00000037536:47507265-47507446:source	1.73062749873e-12;0.266646169109;-0.133619700225;-0.121130902024	2.93022382091e-18;0.974645722526;0.261692217487;0.0152582020846	0.025;0.254;0.593;0.151	0.025;0.514;0.446;0.029	s|1e1.1o1|1e2.1o1|1e3.1o1|1e4.1o2	FALSE	FALSE	TRUE	4	5	1	chr14	+	47507446-47508176;47507446-47509057;47507446-47526205;47507446-47529175	47507265-47507446;47508176-47508267;47509057-47509229;47526205-47526314;47529175-47531962	;;;;	;;;;
Fbxl6	ENSMUSG00000022559	ENSMUSG00000022559:76537917-76538075:target	-0.296041536439;0.296041536439	0.977259098304;0.977259098304	0.957;0.043	0.668;0.332	s|1e1.1o1|i	FALSE	FALSE	FALSE	1	2	1	chr15	-	76537786-76537917;76537916-76537917	76537723-76537786;76537787-76537916;76537917-76538075	;;	;;	(76537787, 76537916)
Trpm7	ENSMUSG00000027365	ENSMUSG00000027365:126858413-126858492:source	0.433833229691;-0.433833229691	0.99998519035;0.99998519035	0.134;0.866	0.557;0.443	t|1e0|1e1.1o1|1e2.1o1	FALSE	FALSE	TRUE	2	3	1	chr2	-	126858492-126875974;126858492-126868946	126858413-126858492;126868946-126868956;126875974-126876230	;;	;;
Cdc42bpa	ENSMUSG00000026490	ENSMUSG00000026490:179999362-179999453:target	0.517198603382;-0.459616531577;-0.00190002596544;-0.0275992031118;0.00608605664618;8.36001251745e-08	1.0;0.999999908415;4.55261223579e-09;0.0028412200735;4.65123839316e-11;2.93047239026e-18	0.025;0.755;0.057;0.160;0.026;0.025	0.529;0.307;0.025;0.077;0.069;0.025	t|1e1.2o2|1e2.1o2|1e2.2o2|1e3.1o1|1e4.1o1|1e5.1o1	TRUE	FALSE	TRUE	6	6	1	chr1	+	179961287-179999362;179975994-179999362;179976059-179999362;179977235-179999362;179990861-179999362;179991494-179999362	179960472-179961287;179975899-179976059;179975899-179976059;179977225-179977235;179990740-179990861;179991380-179991494;179999362-179999453	;;;;;;	;;;;;;
Fbxl5	ENSMUSG00000039753	ENSMUSG00000039753:43755906-43758413:source	0.534966519234;1.43170737287e-12;-0.547461162751	1.0;2.93022381272e-18;1.0	0.028;0.025;0.972	0.549;0.025;0.438	t|1e0|2e1.2o2|3e1.2o2|i	TRUE	TRUE	FALSE	2	2	1	chr5	-	43758411-43758508;43757599-43758508;43758413-43758414	43755906-43758413;43758414-43758507;43758508-43758944;43758508-43758944	;;;	;;;	(43758414, 43758507)
Fbxl5	ENSMUSG00000039753	ENSMUSG00000039753:43758508-43758944:target	0.637259239524;8.01692792596e-10;5.5700542571e-06;-0.682953053821	1.0;2.93022600047e-18;2.9453637399e-18;1.0	0.068;0.025;0.025;0.930	0.690;0.025;0.025;0.264	s|1e0|2e1.2o3|2e1.3o3|2e2.1o1|i	TRUE	TRUE	TRUE	3	3	1	chr5	-	43758411-43758508;43757599-43758508;43751010-43758508;43758507-43758508	43750673-43751010;43755906-43758413;43755906-43758413;43758414-43758507;43758508-43758944	;;;;	;;;;	(43758414, 43758507)
AU020206	ENSMUSG00000097415	ENSMUSG00000097415:75780260-75780756:target	-0.185804424029;0.0257815011619;5.67234051626e-06;-1.77816151233e-08;0.463992641315;-1.74323085042e-08;-1.76743601486e-08;0.0302980133099;-1.63142165073e-08;-2.40156647684e-06;-0.535387450408	0.555244177923;6.48205189561e-15;1.84748912465e-17;1.84608721308e-17;1.0;1.84608729826e-17;1.84608723915e-17;0.00129242966533;1.84608757937e-17;1.23114487213e-14;0.999999999968	0.209;0.025;0.025;0.025;0.025;0.025;0.025;0.096;0.025;0.025;0.661	0.028;0.074;0.025;0.025;0.478;0.025;0.025;0.179;0.025;0.025;0.139	s|1e3.1o1|1e4.1o2|1e4.2o2|1e5.1o1|1e6.1o1|1e7.1o3|1e7.2o3|1e7.3o3|2e1.1o1|3e2.1o1|i	TRUE	TRUE	TRUE	10	8	1	chr7	-	75779958-75780625;75777684-75780625;75777250-75780625;75772143-75780625;75771283-75780625;75770256-75780625;75770240-75780625;75770237-75780625;75780235-75780302;75780145-75780260;75780259-75780260	75769762-75770256;75769762-75770256;75769762-75770256;75771185-75771283;75772133-75772143;75777019-75777684;75777019-75777684;75779948-75779958;75780135-75780145;75780225-75780235;75780236-75780259;75780260-75780756	;;;;;;;;;;;	;;;;;;;;;;;	(75780236, 75780259)
9230114K14Rik	ENSMUSG00000097145	ENSMUSG00000097145:52192918-52193596:source	0.405960010115;-0.405960010115	0.997162363471;0.997162363471	0.062;0.938	0.458;0.542	s|1e1.1o1|2e1.1o1	TRUE	TRUE	FALSE	2	2	1	chr5	+	52192978-52194801;52193596-52194801	52192918-52193596;52194801-52194890;52194801-52194890	;;	;;
9230114K14Rik	ENSMUSG00000097145	ENSMUSG00000097145:52196893-52197984:target	-0.307622835889;0.307622835889	0.996364092258;0.996364092258	0.970;0.030	0.670;0.330	t|1e1.1o1|2e2.1o2	FALSE	TRUE	TRUE	2	3	1	chr5	+	52194890-52196893;52197023-52197118	52194801-52194890;52196893-52197984	;	;
Fam149b	ENSMUSG00000039599	ENSMUSG00000039599:20375510-20375613:source	0.219841577806;-0.219841577806	0.875880649344;0.875880649344	0.759;0.241	0.973;0.027	s|1e1.1o1|1e2.1o1	FALSE	FALSE	TRUE	2	3	0	chr14	+	20375613-20377775;20375613-20378400	20375510-20375613;20377775-20377999;20378400-20378523	;;	;;
Fam149b	ENSMUSG00000039599	ENSMUSG00000039599:20358024-20358140:source	-0.309608296842;0.309608296842	0.99401487777;0.99401487777	0.903;0.097	0.602;0.398	s|1e1.1o1|1e2.1o1	FALSE	FALSE	TRUE	2	3	0	chr14	+	20358140-20359755;20358140-20363263	20358024-20358140;20359755-20359916;20363263-20363450	;;	;;
Fam149b	ENSMUSG00000039599	ENSMUSG00000039599:20378400-20378523:target	-0.282915579375;0.282915579375	0.993691903329;0.993691903329	0.303;0.697	0.028;0.972	t|1e1.1o1|1e2.2o2	FALSE	FALSE	TRUE	2	3	0	chr14	+	20375613-20378400;20377999-20378400	20375510-20375613;20377775-20377999;20378400-20378523	;;	;;
Fam149b	ENSMUSG00000039599	ENSMUSG00000039599:20363263-20363450:target	-9.5010947456e-07;0.239953119111;-0.23101446634	7.92288068148e-17;0.938180292312;0.907065643835	0.025;0.063;0.927	0.025;0.297;0.702	t|1e1.1o1|1e2.1o1|1e3.1o1	FALSE	FALSE	TRUE	3	4	0	chr14	+	20356497-20363263;20358140-20363263;20359916-20363263	20356355-20356497;20358024-20358140;20359755-20359916;20363263-20363450	;;;	;;;
Rcan3	ENSMUSG00000059713	ENSMUSG00000059713:135433612-135433853:target	0.298005816624;-0.298005816624	0.979299115497;0.979299115497	0.213;0.787	0.503;0.497	s|1e1.1o3|1e1.2o3	FALSE	TRUE	FALSE	2	2	0	chr4	-	135425445-135433612;135425442-135433612	135425214-135425445;135425214-135425445;135433612-135433853	;;	;;
Flot1	ENSMUSG00000059714	ENSMUSG00000059714:35830086-35830164:target	0.214472990818;-0.214472990818	0.796205208025;0.796205208025	0.766;0.234	0.975;0.025	t|1e0|2e1.1o1|i	FALSE	TRUE	FALSE	1	2	1	chr17	+	35830024-35830119;35830085-35830086	35829843-35830024;35830025-35830085;35830086-35830164	;;	;;	(35830025, 35830085)
Abcc3	ENSMUSG00000020865	ENSMUSG00000020865:94352080-94352226:source	-0.357482782303;0.357482782303	0.999306978844;0.999306978844	0.374;0.626	0.026;0.974	t|1e1.1o1|1e2.1o1	FALSE	FALSE	TRUE	2	3	1	chr11	-	94352226-94356973;94352226-94355013	94352080-94352226;94355013-94355114;94356973-94357099	;;	;;
Zfp692	ENSMUSG00000037243	ENSMUSG00000037243:58310256-58310333:source	-0.213595549522;0.213595549522	0.841517443565;0.841517443565	0.975;0.025	0.767;0.233	s|1e1.1o1|i	FALSE	FALSE	FALSE	1	2	1	chr11	+	58310333-58310418;58310333-58310334	58310256-58310333;58310334-58310417;58310418-58310496	;;	;;	(58310334, 58310417)
Zfp692	ENSMUSG00000037243	ENSMUSG00000037243:58309954-58310172:source	-0.207411852504;0.207411852504	0.792364411635;0.792364411635	0.975;0.025	0.773;0.227	s|1e1.1o1|i	FALSE	FALSE	FALSE	1	2	1	chr11	+	58310172-58310256;58310172-58310173	58309954-58310172;58310173-58310255;58310256-58310333	;;	;;	(58310173, 58310255)
Zfp692	ENSMUSG00000037243	ENSMUSG00000037243:58307973-58308004:source	-0.345427420136;0.345427420136	0.969837123282;0.969837123282	0.966;0.034	0.624;0.376	s|1e1.1o1|1e2.1o1	FALSE	FALSE	TRUE	2	3	1	chr11	+	58308004-58308795;58308004-58309392	58307973-58308004;58308795-58309058;58309392-58309440	;;	;;
Usp40	ENSMUSG00000005501	ENSMUSG00000005501:87975808-87975931:target	-0.263368433217;0.278457849782;-0.000109070568058	0.894890841301;0.95427389943;1.62966696666e-05	0.961;0.031;0.031	0.690;0.307;0.025	s|1e1.1o1|1e2.1o1|1e3.1o1	FALSE	FALSE	TRUE	3	4	1	chr1	-	87974134-87975808;87968449-87975808;87967598-87975808	87967510-87967598;87968396-87968449;87974077-87974134;87975808-87975931	;;;	;;;
Zfp605	ENSMUSG00000023284	ENSMUSG00000023284:110127247-110129794:target	-0.328343723339;0.328343723339	0.999622033519;0.999622033519	0.964;0.036	0.643;0.357	t|1e1.1o1|2e2.1o5	FALSE	TRUE	TRUE	2	3	1	chr5	+	110124445-110127247;110127344-110127451	110124353-110124445;110127247-110129794	;	;
Vps13d	ENSMUSG00000020220	ENSMUSG00000020220:145072386-145072602:source	-0.21847522861;0.21847522861	0.814379320147;0.814379320147	0.972;0.028	0.757;0.243	t|1e0|2e1.1o1|2e2.1o1	FALSE	TRUE	TRUE	2	3	1	chr4	-	145072494-145074836;145072494-145072720	145072386-145072602;145072720-145072730;145074836-145075071	;;	;;
B3gnt2	ENSMUSG00000051650	ENSMUSG00000051650:22834747-22837195:source	7.61050209525e-16;-0.225147454273;0.224972673219	2.93022380883e-18;0.960316149356;0.961142479482	0.025;0.923;0.077	0.025;0.704;0.296	t|1e1.1o1|1e2.1o1|1e3.1o1	FALSE	FALSE	TRUE	3	4	0	chr11	-	22837195-22860940;22837195-22860218;22837195-22859494	22834747-22837195;22859494-22860101;22860218-22860488;22860940-22860961	;;;	;;;
Ninj2	ENSMUSG00000041377	ENSMUSG00000041377:120093350-120093458:source	0.05046342488;-0.289057550239;-0.244518249332;0.153204193748;0.332252722938;-0.00957268272387	0.0360689704847;0.9477554666;0.829791241556;0.269986677658;0.990776330039;0.00448981307537	0.032;0.381;0.368;0.025;0.054;0.165	0.141;0.098;0.121;0.176;0.378;0.086	s|1e1.1o1|1e2.1o1|1e3.1o1|1e4.1o1|1e5.1o1|1e6.1o3	FALSE	FALSE	TRUE	6	7	1	chr6	+	120093458-120106617;120093458-120107063;120093458-120107872;120093458-120117757;120093458-120124035;120093458-120197903	120093350-120093458;120106617-120106627;120107063-120107073;120107872-120107882;120117757-120117767;120124035-120124045;120197903-120198134	;;;;;;	;;;;;;
Lrriq4	ENSMUSG00000027703	ENSMUSG00000027703:30649905-30650952:target	-2.77763164745e-05;-2.77763164745e-05;-0.00672730229269;-0.209838515106;0.387755339994	1.07509878075e-06;1.07509878075e-06;0.00465768698917;0.632490313406;0.990762780743	0.027;0.027;0.102;0.836;0.051	0.025;0.025;0.025;0.561;0.430	t|1e1.1o1|1e2.1o3|2e2.2o3|2e2.3o3|3e2.3o3	TRUE	TRUE	TRUE	5	3	1	chr3	+	30646313-30649905;30648260-30649905;30648338-30650164;30648443-30650164;30648443-30650362	30646253-30646313;30647886-30648443;30647886-30648443;30647886-30648443;30647886-30648443;30649905-30650952	;;;;;	;;;;;
Ccdc9	ENSMUSG00000041375	ENSMUSG00000041375:16284225-16284413:source	-6.16388854951e-06;-0.275496743931;-6.16388854951e-06;0.27468226388	1.84200755339e-09;0.996569287396;1.84200755339e-09;0.998826721059	0.025;0.973;0.025;0.025	0.025;0.705;0.025;0.293	t|1e1.1o1|2e1.1o1|3e1.1o1|i	TRUE	TRUE	FALSE	3	2	1	chr7	-	16284413-16284495;16284375-16284495;16284362-16284495;16284413-16284414	16284225-16284413;16284414-16284494;16284495-16284546;16284495-16284546;16284495-16284546	;;;;	;;;;	(16284414, 16284494)
Pla2g15	ENSMUSG00000031903	ENSMUSG00000031903:106161084-106161308:target	-0.00726887679442;0.313735506604;-0.108590640091;-0.0909485281368	0.00369336198789;0.987649480852;0.0332267519185;0.0189661637441	0.314;0.420;0.137;0.129	0.249;0.726;0.025;0.025	t|1e1.1o1|1e2.1o1|2e1.1o1|2e2.1o1	TRUE	TRUE	TRUE	4	3	1	chr8	+	106160281-106161084;106160679-106161084;106160281-106161209;106160679-106161209	106160163-106160281;106160163-106160281;106160581-106160679;106160581-106160679;106161084-106161308	;;;;	;;;;
Hdac9	ENSMUSG00000004698	ENSMUSG00000004698:34515839-34516031:source	-0.280715738547;0.280715738547	0.984258789732;0.984258789732	0.970;0.030	0.696;0.304	t|1e1.1o1|1e2.1o1	FALSE	FALSE	TRUE	2	3	1	chr12	-	34516031-34520878;34516031-34520317	34515839-34516031;34520317-34520327;34520878-34520888	;;	;;
Unkl	ENSMUSG00000015127	ENSMUSG00000015127:25228583-25228666:source	-0.614051605033;0.614051605033	0.999976917206;0.999976917206	0.963;0.037	0.364;0.636	s|1e1.1o1|1e2.1o1	FALSE	FALSE	TRUE	2	3	0	chr17	+	25228666-25229239;25228666-25230207	25228583-25228666;25229239-25229466;25230207-25230409	;;	;;
Dcaf7	ENSMUSG00000049354	ENSMUSG00000049354:106054683-106059324:target	-0.379733038971;0.379733038971	1.0;1.0	0.975;0.025	0.605;0.395	t|1e1.1o1|2e2.1o2	FALSE	TRUE	TRUE	2	3	1	chr11	+	106053848-106054683;106054922-106058575	106053731-106053848;106054683-106059324	;	;
Zc3h7b	ENSMUSG00000022390	ENSMUSG00000022390:81793501-81796269:target	-0.279119762772;0.279119762772	0.991990725411;0.991990725411	0.972;0.028	0.700;0.300	t|1e1.1o1|2e2.1o2	FALSE	TRUE	TRUE	2	3	1	chr15	+	81793183-81793501;81793771-81795010	81793020-81793183;81793501-81796269	;	;
Heatr6	ENSMUSG00000000976	ENSMUSG00000000976:83753696-83753941:source	-0.224951059371;0.224951059371	0.95948079595;0.95948079595	0.975;0.025	0.756;0.244	s|1e1.1o1|i	FALSE	FALSE	FALSE	1	2	1	chr11	+	83753941-83755710;83753941-83753942	83753696-83753941;83753942-83754028;83755710-83755817	;;	;;	(83753942, 83754028)
Heatr6	ENSMUSG00000000976	ENSMUSG00000000976:83781151-83783754:target	-0.330903285695;0.000106087598836;0.223805460663;0.0138866646573	0.999999926486;4.62679594636e-16;0.969015358765;1.09091311441e-13	0.975;0.025;0.025;0.025	0.652;0.030;0.243;0.071	t|1e1.1o1|2e2.1o3|3e2.1o3|4e2.1o3	TRUE	TRUE	TRUE	4	3	1	chr11	+	83779605-83781151;83781692-83783050;83781692-83783344;83781692-83783415	83779401-83779605;83781151-83783754	;	;
Adipor2	ENSMUSG00000030168	ENSMUSG00000030168:119370150-119370408:target	0.323004367974;-0.323004367974	0.996493571419;0.996493571419	0.028;0.972	0.343;0.657	s|1e0|2e1.1o1|2e2.1o1	TRUE	FALSE	TRUE	2	3	1	chr6	-	119369918-119370150;119365380-119370150	119365261-119365380;119369860-119369918;119370150-119370408	;;	;;
Adipor2	ENSMUSG00000030168	ENSMUSG00000030168:119365261-119365380:source	-0.407518072383;0.407518072383	0.999243624531;0.999243624531	0.953;0.047	0.556;0.444	t|1e1.2o2|1e2.1o1	FALSE	FALSE	TRUE	2	3	1	chr6	-	119365380-119370150;119365380-119369860	119365261-119365380;119369860-119369918;119370150-119370408	;;	;;
Sumo3	ENSMUSG00000020265	ENSMUSG00000020265:77609812-77609944:target	0.234134144079;-2.55346124875e-08;-0.232492722798	0.828394941561;3.01820424373e-18;0.821475756985	0.420;0.025;0.578	0.650;0.025;0.349	t|1e1.1o2|1e1.2o2|1e2.1o1|2e0	TRUE	TRUE	TRUE	3	3	0	chr10	+	77606341-77609812;77606350-77609812;77606968-77609812	77606097-77606350;77606097-77606350;77606571-77606968;77609812-77609944	;;;	;;;
Atg2b	ENSMUSG00000041341	ENSMUSG00000041341:105646524-105646604:source	-0.261155559327;0.261155559327	0.990095700948;0.990095700948	0.975;0.025	0.720;0.280	t|1e1.1o1|i	FALSE	FALSE	FALSE	1	2	1	chr12	-	105646604-105646753;105646604-105646605	105646524-105646604;105646605-105646752;105646753-105646952	;;	;;	(105646605, 105646752)
Lgals8	ENSMUSG00000057554	ENSMUSG00000057554:12448419-12448736:source	-0.316519297046;0.316519297046	0.985055756062;0.985055756062	0.372;0.628	0.064;0.936	t|1e0|2e1.2o2|2e2.2o2	FALSE	TRUE	TRUE	2	3	1	chr13	-	12448507-12452722;12448507-12451401	12448419-12448736;12451401-12451427;12452722-12452778	;;	;;
Lgals8	ENSMUSG00000057554	ENSMUSG00000057554:12452722-12452778:target	0.329069229401;-0.329069229401	0.982196747049;0.982196747049	0.589;0.411	0.910;0.090	s|1e0|2e1.1o1|2e2.2o2	TRUE	FALSE	TRUE	2	3	1	chr13	-	12451427-12452722;12448507-12452722	12448419-12448736;12451401-12451427;12452722-12452778	;;	;;
Dync1i2	ENSMUSG00000027012	ENSMUSG00000027012:71219301-71219418:target	0.258693119543;-0.180443207828;-0.0512161707957;-0.00885980570611	0.958572681111;0.503753824086;1.41637218146e-16;2.69393742868e-17	0.294;0.577;0.075;0.062	0.546;0.401;0.025;0.025	t|1e1.1o1|1e2.1o1|1e3.1o1|1e4.1o1	FALSE	FALSE	TRUE	4	5	1	chr2	+	71214555-71219301;71216051-71219301;71216987-71219301;71217688-71219301	71214439-71214555;71216041-71216051;71216977-71216987;71217678-71217688;71219301-71219418	;;;;	;;;;
Ica1l	ENSMUSG00000026018	ENSMUSG00000026018:60022578-60022650:target	0.324272421017;-0.324272421017	0.999796583092;0.999796583092	0.564;0.436	0.880;0.120	s|1e1.1o1|1e2.1o1	FALSE	FALSE	TRUE	2	3	0	chr1	-	60021384-60022578;60015835-60022578	60015255-60015835;60020791-60021384;60022578-60022650	;;	;;
Slc25a12	ENSMUSG00000027010	ENSMUSG00000027010:71366527-71366580:target	0.242420711261;-0.242420711261	0.904686735483;0.904686735483	0.027;0.973	0.264;0.736	s|1e1.1o1|1e2.1o1	FALSE	FALSE	TRUE	2	3	1	chr2	-	71357520-71366527;71344032-71366527	71343890-71344032;71357510-71357520;71366527-71366580	;;	;;
Slc25a12	ENSMUSG00000027010	ENSMUSG00000027010:71333605-71333720:target	-0.372099409257;0.372099409257	0.998290235134;0.998290235134	0.448;0.552	0.086;0.914	s|1e1.1o1|1e2.1o1	FALSE	FALSE	TRUE	2	3	0	chr2	-	71330030-71333605;71324115-71333605	71323976-71324115;71329740-71330030;71333605-71333720	;;	;;
Slc25a12	ENSMUSG00000027010	ENSMUSG00000027010:71323976-71324115:source	-8.11380173193e-07;0.451336351233;-0.449524346021	2.86488205711e-13;0.999987307874;0.999985835488	0.025;0.398;0.599	0.025;0.838;0.160	t|1e1.1o1|1e2.1o1|1e3.1o1	FALSE	FALSE	TRUE	3	4	0	chr2	-	71324115-71343890;71324115-71333605;71324115-71328434	71323976-71324115;71328434-71328840;71333605-71333720;71343890-71344032	;;;	;;;
Gabra3	ENSMUSG00000031343	ENSMUSG00000031343:72511305-72511372:source	-3.61739893332e-06;-0.202360509011;0.208236830509	1.1350777038e-10;0.662388172564;0.68251326433	0.025;0.485;0.510	0.025;0.263;0.736	t|1e1.1o1|1e2.1o1|1e3.1o1	FALSE	FALSE	TRUE	3	4	1	chrX	-	72511372-72552677;72511372-72540063;72511372-72513506	72511305-72511372;72513506-72513516;72540063-72540184;72552677-72552859	;;;	;;;
Ccdc19	ENSMUSG00000026546	ENSMUSG00000026546:172529810-172529952:source	0.351935664857;-0.351935664857	0.995529783852;0.995529783852	0.091;0.909	0.434;0.566	s|1e1.1o1|2e2.1o1	TRUE	FALSE	TRUE	2	3	1	chr1	+	172529927-172531611;172529952-172532081	172529810-172529952;172531611-172531835;172532081-172532225	;;	;;
Nav2	ENSMUSG00000052512	ENSMUSG00000052512:48947703-48947833:source	-0.011655510573;-0.159211111733;0.241749719373	1.32429893759e-06;0.367471043688;0.913280664181	0.077;0.199;0.725	0.025;0.036;0.960	s|1e1.1o1|1e2.1o1|1e3.1o1	FALSE	FALSE	TRUE	3	4	1	chr7	+	48947833-48948026;48947833-48953186;48947833-48963798	48947703-48947833;48948026-48948036;48953186-48953196;48963798-48967836	;;;	;;;
3110009E18Rik	ENSMUSG00000026388	ENSMUSG00000026388:120160480-120160656:target	0.330716212493;-0.0145181343679;-0.272187452473	0.999369886689;4.98319410295e-13;0.967169152907	0.103;0.072;0.829	0.425;0.025;0.563	t|1e0|2e1.2o2|2e2.1o1|2e3.1o1	FALSE	TRUE	TRUE	3	4	1	chr1	+	120150747-120160606;120160202-120160606;120160400-120160606	120150599-120150747;120160192-120160202;120160390-120160400;120160480-120160656	;;;	;;;
3110009E18Rik	ENSMUSG00000026388	ENSMUSG00000026388:120150599-120150747:source	-0.620145870904;0.620145870904	1.0;1.0	0.630;0.370	0.025;0.975	s|1e1.1o1|2e2.2o2	TRUE	FALSE	TRUE	2	3	1	chr1	+	120150681-120151547;120150747-120160606	120150599-120150747;120151547-120151628;120160480-120160656	;;	;;
3110009E18Rik	ENSMUSG00000026388	ENSMUSG00000026388:120188041-120188189:target	-0.0940301299609;-5.17758539355e-07;-0.218893874269;0.461848236389;-0.109050988595	0.000622884008533;2.93162688075e-18;0.755383805572;1.0;0.00644973405841	0.120;0.025;0.723;0.025;0.133	0.025;0.025;0.506;0.475;0.025	t|1e1.1o1|1e2.1o2|1e2.2o2|1e3.1o1|1e4.1o1	TRUE	FALSE	TRUE	5	5	1	chr1	+	120166172-120188041;120171478-120188041;120171482-120188041;120182331-120188041;120183803-120188041	120166135-120166172;120171401-120171482;120171401-120171482;120182321-120182331;120183793-120183803;120188041-120188189	;;;;;	;;;;;
Nup205	ENSMUSG00000038759	ENSMUSG00000038759:35241319-35241448:source	0.205564955543;-0.205564955543	0.832594075482;0.832594075482	0.025;0.975	0.226;0.774	s|1e1.1o1|1e2.1o1	FALSE	FALSE	TRUE	2	3	1	chr6	+	35241448-35242376;35241448-35243819	35241319-35241448;35242376-35242386;35243819-35243985	;;	;;
Epb4.1l5	ENSMUSG00000026383	ENSMUSG00000026383:119554206-119554280:source	0.113561585974;0.0987815984615;-0.300652295207	0.334182305796;0.0413797345054;0.953540759815	0.291;0.035;0.675	0.462;0.157;0.380	t|1e1.1o1|1e2.1o1|i	FALSE	FALSE	TRUE	2	3	1	chr1	-	119554280-119555052;119554280-119554374;119554280-119554281	119554206-119554280;119554281-119554373;119554374-119554384;119555052-119555142	;;;	;;;	(119554281, 119554373)
Iqcc	ENSMUSG00000040795	ENSMUSG00000040795:129618492-129618635:target	-0.62927757973;0.62927757973	0.999999999164;0.999999999164	0.640;0.360	0.026;0.974	s|1e1.1o1|1e2.1o1	FALSE	FALSE	TRUE	2	3	0	chr4	-	129618362-129618492;129617916-129618492	129617664-129617916;129618099-129618362;129618492-129618635	;;	;;
Eya1	ENSMUSG00000025932	ENSMUSG00000025932:14304425-14304570:source	-0.193404925425;-0.0169567448748;-0.00630251764752;0.308018077419	0.608472957979;8.17820586301e-06;1.59062558459e-07;0.991038327059	0.783;0.077;0.068;0.076	0.587;0.025;0.026;0.377	t|1e0|2e0|2e1.1o1|2e2.2o2|2e3.1o1|2e4.1o1	FALSE	TRUE	TRUE	4	5	1	chr1	-	14304474-14309646;14304474-14306058;14304474-14305002;14304474-14304573	14304425-14304570;14304573-14304628;14305002-14305126;14306058-14306602;14309646-14310235	;;;;	;;;;
Lactb2	ENSMUSG00000025937	ENSMUSG00000025937:13641741-13641918:source	0.417125032377;-0.417125032377	0.999662610827;0.999662610827	0.568;0.432	0.975;0.025	t|1e1.1o1|i	FALSE	FALSE	FALSE	1	2	1	chr1	-	13641918-13642014;13641918-13641919	13641741-13641918;13641919-13642013;13642014-13642117	;;	;;	(13641919, 13642013)
Lactb2	ENSMUSG00000025937	ENSMUSG00000025937:13641741-13641918:target	-0.0052126855503;0.358239641198;-0.166390151907;0.0147895726254;-0.548569416705;0.344878583712	0.000646176096641;0.998157873765;0.407681545768;0.00433273257775;0.999997228925;0.999792270107	0.084;0.032;0.193;0.056;0.636;0.025	0.025;0.382;0.025;0.143;0.101;0.361	s|1e2.2o2|2e1.1o3|2e1.2o3|2e1.3o3|3e2.2o2|i	TRUE	TRUE	TRUE	5	3	1	chr1	-	13638409-13641863;13641647-13641745;13641548-13641745;13641385-13641745;13638409-13641741;13641740-13641741	13638231-13638411;13638231-13638411;13640626-13641647;13640626-13641647;13640626-13641647;13641648-13641740;13641741-13641918	;;;;;;	;;;;;;	(13641648, 13641740)
Wdr17	ENSMUSG00000039375	ENSMUSG00000039375:54661433-54661582:source	0.304632876797;-0.304632876797	0.996270779681;0.996270779681	0.025;0.975	0.322;0.678	t|1e1.3o3|1e2.1o1	FALSE	FALSE	TRUE	2	3	1	chr8	-	54661582-54664966;54661582-54662849	54661433-54661582;54662849-54663051;54664966-54665130	;;	;;
Wdr17	ENSMUSG00000039375	ENSMUSG00000039375:54703726-54703776:source	0.260288800934;-0.260288800934	0.904433951849;0.904433951849	0.026;0.974	0.280;0.720	t|1e1.1o1|i	FALSE	FALSE	FALSE	1	2	1	chr8	-	54703776-54707508;54703776-54703777	54703726-54703776;54703777-54703833;54707508-54707518	;;	;;	(54703777, 54703833)
Wdr17	ENSMUSG00000039375	ENSMUSG00000039375:54661216-54661346:target	0.233771799113;-0.233771799113	0.877736881219;0.877736881219	0.025;0.975	0.253;0.747	s|1e1.1o2|1e1.2o2	FALSE	TRUE	FALSE	2	2	1	chr8	-	54660910-54661216;54660897-54661216	54660772-54660910;54660772-54660910;54661216-54661346	;;	;;
Myeov2	ENSMUSG00000073616	ENSMUSG00000073616:92639370-92639909:source	0.2332034901;0.00336369760376;-1.79906851176e-06;1.1030653708e-14;-1.61986716075e-10;-0.202021680533;-2.41347438764e-08	0.772421019095;1.3557411884e-07;2.93509909896e-18;2.93022380886e-18;2.9302242478e-18;0.643735961606;2.93028921148e-18	0.284;0.188;0.025;0.025;0.025;0.460;0.025	0.511;0.193;0.025;0.025;0.025;0.261;0.025	t|1e0|2e0|3e1.1o2|3e1.2o2|3e2.1o1|3e3.1o4|3e3.2o4|3e3.3o4|3e3.4o4	TRUE	TRUE	TRUE	7	4	1	chr1	-	92639759-92641880;92639759-92641607;92639759-92640622;92639759-92640438;92639759-92640261;92639759-92640244;92639759-92640222	92639370-92639909;92640222-92640564;92640222-92640564;92640222-92640564;92640222-92640564;92640622-92640632;92641607-92641985;92641607-92641985	;;;;;;;	;;;;;;;
Unc5c	ENSMUSG00000059921	ENSMUSG00000059921:141771018-141771182:source	-0.218008441093;0.218008441093	0.970474168757;0.970474168757	0.927;0.073	0.714;0.286	s|1e1.1o1|1e2.1o1	FALSE	FALSE	TRUE	2	3	0	chr3	+	141771182-141786857;141771182-141788871	141771018-141771182;141786857-141786913;141788871-141789062	;;	;;
Unc5c	ENSMUSG00000059921	ENSMUSG00000059921:141788871-141789062:target	0.224206591984;-0.224206591984	0.811937442558;0.811937442558	0.068;0.932	0.286;0.714	t|1e1.1o1|1e2.1o1	FALSE	FALSE	TRUE	2	3	0	chr3	+	141771182-141788871;141786913-141788871	141771018-141771182;141786857-141786913;141788871-141789062	;;	;;
Ggnbp2	ENSMUSG00000020530	ENSMUSG00000020530:84853970-84854167:target	-0.275701248979;0.275701248979	0.956229562585;0.956229562585	0.377;0.623	0.108;0.892	s|1e1.1o1|1e2.1o1|2e0	TRUE	FALSE	TRUE	2	3	0	chr11	-	84852536-84854054;84841624-84854054	84841415-84841624;84852382-84852536;84853970-84854167	;;	;;
Cdk8	ENSMUSG00000029635	ENSMUSG00000029635:146285514-146286043:source	-0.00387615242099;-0.417386975478;0.0875486188297;0.322461028993	6.30180271996e-05;0.999987411334;0.000229241335329;0.999992631802	0.083;0.912;0.025;0.025	0.035;0.505;0.116;0.339	s|1e1.1o2|2e1.1o2|3e1.2o2|i	TRUE	TRUE	FALSE	3	2	1	chr5	+	146285573-146286108;146285776-146286108;146286043-146286149;146286043-146286044	146285514-146286043;146286044-146286107;146286108-146286239;146286108-146286239;146286108-146286239	;;;;	;;;;	(146286044, 146286107)
Dgcr8	ENSMUSG00000022718	ENSMUSG00000022718:18271246-18272803:target	0.205178784257;-0.205178784257	0.841102971381;0.841102971381	0.026;0.974	0.226;0.774	s|1e1.1o1|1e2.1o1|2e0|3e0	TRUE	FALSE	TRUE	2	3	1	chr16	-	18269650-18272721;18259979-18272721	18259879-18259979;18269588-18269650;18271246-18272803	;;	;;
Rhbdf2	ENSMUSG00000020806	ENSMUSG00000020806:116600398-116600498:target	-0.230381946601;0.230381946601	0.929732167525;0.929732167525	0.942;0.058	0.718;0.282	s|1e1.1o1|1e2.1o1	FALSE	FALSE	TRUE	2	3	1	chr11	-	116600214-116600398;116599438-116600398	116598165-116599438;116600061-116600214;116600398-116600498	;;	;;
Rhbdf2	ENSMUSG00000020806	ENSMUSG00000020806:116598165-116599438:source	0.205372693419;-0.205372693419	0.780759920717;0.780759920717	0.069;0.931	0.269;0.731	t|1e1.1o1|1e2.1o1	FALSE	FALSE	TRUE	2	3	1	chr11	-	116599438-116600398;116599438-116600061	116598165-116599438;116600061-116600214;116600398-116600498	;;	;;
Zbtb49	ENSMUSG00000029127	ENSMUSG00000029127:38205889-38205962:source	0.108423096644;-1.67283706547e-08;-0.371973402161;6.55906362083e-05;0.235823317721	0.0239813870483;6.84243340268e-18;0.999482532159;1.57165894715e-13;0.853917628144	0.026;0.025;0.833;0.026;0.127	0.141;0.025;0.470;0.029;0.358	t|1e1.1o2|1e2.1o1|1e3.1o1|1e4.1o1|i	FALSE	FALSE	TRUE	4	5	1	chr5	-	38205962-38216447;38205962-38213308;38205962-38210618;38205962-38206096;38205962-38205963	38205889-38205962;38205963-38206095;38206096-38206183;38210618-38210664;38213308-38214861;38215970-38216613	;;;;;	;;;;;	(38205963, 38206095)
Zbtb49	ENSMUSG00000029127	ENSMUSG00000029127:38203248-38203657:target	0.519866762154;-0.615910595154;-0.000610858370686;2.52350031291e-05;0.091913772599	0.999999999999;1.0;1.67881849583e-11;2.75910902719e-15;0.0643850547678	0.037;0.849;0.043;0.025;0.064	0.544;0.249;0.025;0.026;0.183	s|1e1.1o2|1e1.2o2|1e2.1o1|1e3.1o1|1e4.1o1|2e0	TRUE	TRUE	TRUE	5	5	1	chr5	-	38201313-38203496;38200196-38203496;38198496-38203496;38192559-38203496;38192137-38203496	38189735-38192137;38192502-38192559;38198486-38198496;38200079-38201313;38200079-38201313;38203248-38203657	;;;;;	;;;;;
Zbtb49	ENSMUSG00000029127	ENSMUSG00000029127:38210618-38210664:source	0.223527961076;-0.280074337621;0.000457447421732	0.725025027076;0.880747435642;5.77656755257e-07	0.199;0.798;0.025	0.443;0.516;0.041	t|1e1.1o2|1e2.1o1|1e3.2o2	FALSE	FALSE	TRUE	3	4	0	chr5	-	38210664-38216447;38210664-38213308;38210664-38211846	38210618-38210664;38211846-38212088;38213308-38214861;38215970-38216613	;;;	;;;
Zbtb49	ENSMUSG00000029127	ENSMUSG00000029127:38200079-38201313:source	0.397747026342;-0.767137775516;0.355015737124	0.999999684718;1.0;0.99999988686	0.043;0.945;0.025	0.431;0.198;0.371	t|1e1.1o2|2e1.1o2|2e2.2o5	TRUE	TRUE	TRUE	3	3	1	chr5	-	38201313-38203496;38200196-38203496;38200196-38200465	38200079-38201313;38203248-38203657;38203248-38203657	;;	;;
Mis18bp1	ENSMUSG00000047534	ENSMUSG00000047534:65172449-65172604:target	0.295126398826;-0.305940302289;0.000355147182296	0.972987165219;0.984252961414;5.96205647029e-09	0.357;0.577;0.067	0.645;0.279;0.077	s|1e1.1o1|1e2.1o2|1e2.2o2	FALSE	TRUE	TRUE	3	3	1	chr12	-	65162028-65172449;65158861-65172449;65158631-65172449	65158374-65158861;65158374-65158861;65161403-65162028;65172449-65172604	;;;	;;;
Klc1	ENSMUSG00000021288	ENSMUSG00000021288:111805504-111806074:target	-0.321561319707;0.0370590478565;0.235106735381	0.992976484158;5.24939061786e-05;0.848079536405	0.785;0.028;0.191	0.471;0.107;0.422	t|1e0|2e1.1o2|2e1.2o2|2e2.1o1	TRUE	TRUE	TRUE	3	3	1	chr12	+	111789459-111806008;111789486-111806008;111795678-111806008	111789322-111789486;111789322-111789486;111795352-111795678;111805504-111806074	;;;	;;;
Xrcc3	ENSMUSG00000021287	ENSMUSG00000021287:111813825-111813873:target	0.490676955678;-0.466261390224;-0.00103795259916	0.999757861352;0.999175149081;6.32603554102e-05	0.192;0.743;0.064	0.670;0.289;0.040	s|1e1.1o1|1e2.2o3|1e3.1o1	FALSE	FALSE	TRUE	3	4	1	chr12	-	111812905-111813825;111812219-111813825;111810995-111813825	111810858-111810995;111812061-111812221;111812895-111812905;111813825-111813873	;;;	;;;
Zfyve21	ENSMUSG00000021286	ENSMUSG00000021286:111823242-111823292:target	0.260224244152;-0.260224244152	0.902908858584;0.902908858584	0.682;0.318	0.936;0.064	t|1e1.1o1|1e2.1o1	FALSE	FALSE	TRUE	2	3	1	chr12	+	111814377-111823242;111815525-111823242	111814170-111814377;111815515-111815525;111823242-111823292	;;	;;
Zfp384	ENSMUSG00000038346	ENSMUSG00000038346:125030404-125031022:target	0.262259871906;-0.270637700744;-1.22928013942e-09	0.94041933179;0.957835945095;2.93022714005e-18	0.373;0.626;0.025	0.629;0.362;0.025	t|1e0|2e1.2o2|2e2.1o1|2e3.1o1	FALSE	TRUE	TRUE	3	4	0	chr6	+	125025082-125030798;125025940-125030798;125026319-125030798	125024787-125025082;125025848-125025940;125026257-125026319;125030404-125031022	;;;	;;;
Zfp384	ENSMUSG00000038346	ENSMUSG00000038346:125024787-125025082:source	-0.316784047559;0.316784047559	0.998695860526;0.998695860526	0.654;0.346	0.345;0.655	s|1e0|2e1.1o1|2e2.2o2	TRUE	FALSE	TRUE	2	3	0	chr6	+	125025082-125025848;125025082-125030798	125024787-125025082;125025848-125025940;125030404-125031022	;;	;;
Srsf5	ENSMUSG00000021134	ENSMUSG00000021134:80949095-80949168:target	-0.466865240962;0.206759124126;-0.00984433983044;0.321480021132	0.999857247226;0.830288829409;0.00736226106016;0.99750361422	0.828;0.026;0.135;0.036	0.372;0.227;0.050;0.349	t|1e1.1o1|1e2.1o4|1e2.3o4|1e2.4o4	TRUE	FALSE	TRUE	4	3	1	chr12	+	80947865-80949095;80948466-80949095;80948555-80949095;80948662-80949095	80947796-80947865;80948129-80948662;80948129-80948662;80948129-80948662;80949095-80949168	;;;;	;;;;
Srsf5	ENSMUSG00000021134	ENSMUSG00000021134:80947796-80947865:source	0.283375645728;-0.283375645728	0.907735998149;0.907735998149	0.436;0.564	0.717;0.283	s|1e1.1o1|1e2.1o1	FALSE	FALSE	TRUE	2	3	0	chr12	+	80947865-80948129;80947865-80949095	80947796-80947865;80948129-80948662;80949095-80949168	;;	;;
Mlxip	ENSMUSG00000038342	ENSMUSG00000038342:123453392-123457932:target	0.228466148965;-0.228466148965	0.759784018322;0.759784018322	0.751;0.249	0.975;0.025	t|1e1.1o1|2e2.1o3	FALSE	TRUE	TRUE	2	3	1	chr5	+	123452667-123453392;123455713-123455872	123452411-123452667;123453392-123457932	;	;
Scel	ENSMUSG00000022123	ENSMUSG00000022123:103576192-103576251:target	0.32731637156;-0.302769117205;1.31867774436e-11;-2.82049732187e-07	0.999841739876;0.998368632787;2.93022384467e-18;2.9309882058e-18	0.655;0.321;0.025;0.025	0.974;0.025;0.025;0.025	t|1e1.1o1|1e2.1o1|1e3.1o1|2e2.1o1	TRUE	TRUE	TRUE	4	4	1	chr14	+	103574436-103576192;103574935-103576192;103576096-103576192;103574935-103576195	103574380-103574436;103574909-103574935;103574909-103574935;103576086-103576096;103576192-103576251	;;;;	;;;;
Scel	ENSMUSG00000022123	ENSMUSG00000022123:103574380-103574436:source	-0.299411336096;0.299411336096	0.999927799531;0.999927799531	0.318;0.682	0.026;0.974	s|1e1.1o1|1e2.1o2	FALSE	FALSE	TRUE	2	3	1	chr14	+	103574436-103574909;103574436-103576192	103574380-103574436;103574909-103574935;103576192-103576251	;;	;;
Erh	ENSMUSG00000021131	ENSMUSG00000021131:80637490-80637610:source	0.256647614184;-0.256647614184	0.913912584766;0.913912584766	0.724;0.276	0.974;0.026	t|1e1.1o1|1e2.1o1	FALSE	FALSE	TRUE	2	3	1	chr12	-	80637610-80640957;80637610-80639107	80637490-80637610;80639107-80639117;80640957-80641044	;;	;;
Erh	ENSMUSG00000021131	ENSMUSG00000021131:80637490-80637610:target	0.280248672191;-0.0948020438277;-0.0188338573437	0.988124474737;0.261057422287;0.0402063031814	0.026;0.271;0.722	0.299;0.096;0.605	s|1e2.1o1|2e1.1o1|2e2.1o1	TRUE	TRUE	TRUE	3	3	1	chr12	-	80634527-80637492;80635880-80637490;80634527-80637490	80634022-80634527;80634022-80634527;80635870-80635880;80637490-80637610	;;;	;;;
Galnt16	ENSMUSG00000021130	ENSMUSG00000021130:80572299-80572456:target	0.771152094476;-0.819029411133;0.00129095985113	1.0;1.0;5.95384574051e-08	0.167;0.825;0.026	0.919;0.027;0.051	t|1e1.1o1|1e2.1o1|2e1.1o1	TRUE	TRUE	TRUE	3	3	1	chr12	+	80519345-80572299;80564731-80572299;80519345-80572306	80518990-80519345;80518990-80519345;80564721-80564731;80572299-80572456	;;;	;;;
Fat1	ENSMUSG00000070047	ENSMUSG00000070047:44950196-44953481:target	0.324595392964;-0.324595392964	0.99875293654;0.99875293654	0.040;0.960	0.356;0.644	t|1e1.1o1|1e2.1o1|2e0	FALSE	TRUE	TRUE	2	3	1	chr8	+	44935621-44950196;44938328-44950196	44935447-44935621;44938318-44938328;44950196-44953481	;;	;;
Fat1	ENSMUSG00000070047	ENSMUSG00000070047:45050781-45052257:target	0.328267814702;-0.364890341142;5.84279133439e-15;1.2553115664e-15;7.80748885337e-16	0.997354255421;0.999942194288;2.93022380885e-18;2.93022380883e-18;2.93022380883e-18	0.426;0.573;0.025;0.025;0.025	0.746;0.218;0.025;0.025;0.025	t|1e1.1o1|1e2.1o2|2e3.2o6|3e0|4e3.3o6|4e3.4o6	TRUE	TRUE	TRUE	5	4	1	chr8	+	45045168-45050781;45049877-45050781;45051056-45051207;45051364-45051825;45051515-45051825	45045031-45045168;45049842-45050500;45050781-45052257	;;	;;
Fat1	ENSMUSG00000070047	ENSMUSG00000070047:45045031-45045168:source	-6.65255058999e-09;7.77156117238e-16;-0.358248449553;0.379141773025	2.93024183655e-18;2.93022380883e-18;0.999998071161;0.999999990429	0.025;0.025;0.640;0.340	0.025;0.025;0.290;0.709	s|1e1.1o1|1e2.1o1|1e3.1o1|1e4.1o4	FALSE	FALSE	TRUE	4	5	0	chr8	+	45045168-45045733;45045168-45047650;45045168-45049842;45045168-45050781	45045031-45045168;45045733-45045785;45047650-45047709;45049842-45050500;45050781-45052257	;;;;	;;;;
Upp1	ENSMUSG00000020407	ENSMUSG00000020407:9129465-9129761:source	-0.365929580736;0.365929580736	0.999999998778;0.999999998778	0.975;0.025	0.618;0.382	s|1e2.1o1|2e1.1o1	TRUE	FALSE	TRUE	2	3	1	chr11	+	9129605-9131630;9129761-9130592	9129465-9129761;9130592-9130602;9131630-9131788	;;	;;
Tnip1	ENSMUSG00000020400	ENSMUSG00000020400:54955848-54956178:target	-0.2038743173;0.209855194927;-4.06316918226e-06	0.684955207354;0.707323905446;1.45683089889e-10	0.734;0.261;0.025	0.509;0.489;0.025	s|1e1.1o1|1e2.1o1|2e1.1o1	TRUE	TRUE	TRUE	3	3	0	chr11	-	54940882-54956021;54939735-54956021;54940882-54955848	54939598-54939735;54940559-54940882;54940559-54940882;54955848-54956178	;;;	;;;
Gm20498	ENSMUSG00000021139	ENSMUSG00000021139:81474559-81474649:target	-0.20052566684;0.20052566684	0.711479040511;0.711479040511	0.733;0.267	0.537;0.463	s|1e0|2e0|3e1.1o1|3e2.1o1|4e0	TRUE	FALSE	TRUE	2	3	0	chr12	-	81472351-81474587;81359344-81474587	81358860-81359344;81470603-81472351;81474559-81474649	;;	;;
Cux1	ENSMUSG00000029705	ENSMUSG00000029705:136482875-136485851:source	0.439268107525;-6.04915953476e-13;-0.456955574001;0.00191444922426;-2.70979071595e-09;-0.000508687617008	0.999999999738;2.9302238105e-18;0.999999999983;1.97564770515e-17;2.93023115984e-18;3.17535235912e-17	0.250;0.025;0.679;0.025;0.025;0.041	0.678;0.025;0.233;0.055;0.025;0.026	t|1e1.1o1|1e2.1o1|1e3.1o1|1e4.1o1|1e5.1o1|2e6.1o4	FALSE	TRUE	TRUE	6	7	1	chr5	-	136485851-136567178;136485851-136565380;136485851-136490050;136485851-136488608;136485851-136488536;136483180-136485741	136482875-136485851;136488536-136488546;136488608-136488618;136490050-136490060;136565380-136566351;136567178-136567490	;;;;;	;;;;;
Trit1	ENSMUSG00000028653	ENSMUSG00000028653:123039446-123039586:target	0.307723494218;-0.307723494218	0.999354982939;0.999354982939	0.127;0.873	0.427;0.573	t|1e1.1o1|1e2.1o1	FALSE	FALSE	TRUE	2	3	1	chr4	+	123016783-123039446;123036575-123039446	123016597-123016783;123036565-123036575;123039446-123039586	;;	;;
Fam178b	ENSMUSG00000046337	ENSMUSG00000046337:36578519-36578644:target	-0.21458521935;0.21458521935	0.848516470729;0.848516470729	0.966;0.034	0.743;0.257	s|1e1.1o1|1e2.1o1	FALSE	FALSE	TRUE	2	3	1	chr1	-	36564908-36578519;36563020-36578519	36562694-36563020;36564831-36564908;36578519-36578644	;;	;;
Pabpc4	ENSMUSG00000011257	ENSMUSG00000011257:123262351-123263003:source	-0.409182684157;0.0034422896733;0.362970365959	0.998859136471;1.52474745915e-07;0.993305647356	0.709;0.042;0.249	0.310;0.086;0.603	s|1e1.1o1|2e1.1o1|3e1.1o1	TRUE	TRUE	FALSE	3	2	1	chr4	+	123262427-123263309;123262872-123263309;123263003-123263309	123262351-123263003;123263309-123263393;123263309-123263393;123263309-123263393	;;;	;;;
Sptan1	ENSMUSG00000057738	ENSMUSG00000057738:29999914-30000062:source	-0.386731284277;0.386731284277	0.999999999994;0.999999999994	0.705;0.295	0.328;0.672	s|1e1.1o1|1e2.2o2	FALSE	FALSE	TRUE	2	3	0	chr2	+	30000062-30001100;30000062-30002231	29999914-30000062;30001100-30001159;30001884-30002429	;;	;;
Sptan1	ENSMUSG00000057738	ENSMUSG00000057738:30001884-30002429:target	0.377160154149;-0.377160154149	0.999949987352;0.999949987352	0.316;0.684	0.684;0.316	t|1e0|2e1.1o1|2e2.1o1	FALSE	TRUE	TRUE	2	3	0	chr2	+	30000062-30002231;30001159-30002231	29999914-30000062;30001100-30001159;30001884-30002429	;;	;;
Tmem5	ENSMUSG00000034620	ENSMUSG00000034620:122095939-122096227:source	-0.0226655070974;-0.186790087424;0.309085570341;-0.000639057389402	0.000403176551446;0.550704070721;0.992764334323;3.22987287572e-08	0.094;0.207;0.652;0.045	0.025;0.025;0.954;0.026	t|1e1.1o1|1e2.1o1|2e0|3e1.1o1|3e2.1o1	TRUE	TRUE	TRUE	4	3	1	chr10	-	122096227-122096900;122096227-122096348;122096094-122096900;122096094-122096348	122095939-122096227;122096348-122096461;122096348-122096461;122096900-122097371;122096900-122097371	;;;;	;;;;
Fam185a	ENSMUSG00000047221	ENSMUSG00000047221:21433691-21434594:source	0.208115869766;-0.000358868047598;-0.0243427714071;-0.083767484175	0.757195938675;5.17257597798e-12;7.35026713411e-06;0.00151716865896	0.760;0.038;0.085;0.115	0.963;0.025;0.025;0.025	s|1e1.1o1|1e2.1o1|1e3.1o1|1e4.1o2|2e0	TRUE	FALSE	TRUE	4	5	1	chr5	+	21433783-21438700;21433783-21447316;21433783-21455782;21433783-21480332	21433691-21434594;21438700-21438838;21447316-21447357;21455782-21455877;21480332-21482124	;;;;	;;;;
Fam185a	ENSMUSG00000047221	ENSMUSG00000047221:21424958-21425836:source	0.675992831917;-0.123868575942;-0.526562272799	1.0;0.0464899128477;0.999999999999	0.294;0.147;0.558	0.953;0.025;0.045	s|1e2.1o1|2e1.1o2|2e1.2o2	TRUE	TRUE	TRUE	3	3	1	chr5	+	21425576-21429724;21425836-21426565;21425836-21426778	21424958-21425836;21426565-21427284;21426565-21427284;21429724-21429833	;;;	;;;
Fam185a	ENSMUSG00000047221	ENSMUSG00000047221:21429724-21429833:target	0.24304557578;-0.24304557578	0.861991569979;0.861991569979	0.737;0.263	0.974;0.026	t|1e1.1o2|1e2.2o2	FALSE	FALSE	TRUE	2	3	1	chr5	+	21425576-21429724;21427284-21429724	21424958-21425836;21426565-21427284;21429724-21429833	;;	;;
H2afy	ENSMUSG00000015937	ENSMUSG00000015937:56096124-56096234:target	-0.57084710505;0.571750395643;-1.39764733019e-05	0.999999622401;0.999999624155;1.5231645816e-08	0.677;0.317;0.026	0.120;0.874;0.025	s|1e1.1o1|1e2.2o2|1e3.1o1	FALSE	FALSE	TRUE	3	4	0	chr13	-	56095641-56096124;56089857-56096124;56088342-56096124	56088252-56088342;56089758-56090058;56095556-56095641;56096124-56096234	;;;	;;;
Tgfbr1	ENSMUSG00000007613	ENSMUSG00000007613:47393247-47393489:target	-0.298507649063;-2.99472364002e-06;0.302521194852	0.96699140065;4.75265209818e-11;0.971631840133	0.751;0.025;0.244	0.460;0.025;0.540	t|1e1.1o1|1e2.1o1|2e1.1o1	TRUE	TRUE	TRUE	3	3	0	chr4	+	47383994-47393247;47386489-47393247;47383994-47393259	47383749-47383994;47383749-47383994;47386216-47386489;47393247-47393489	;;;	;;;
AU022751	ENSMUSG00000073294	ENSMUSG00000073294:6083139-6083419:target	0.655451310993;-0.655451310993	1.0;1.0	0.336;0.664	0.975;0.025	s|1e1.1o9|i	FALSE	FALSE	FALSE	1	2	1	chrX	-	6082775-6083139;6083138-6083139	6081219-6082775;6082776-6083138;6083139-6083419	;;	;;	(6082776, 6083138)
AU022751	ENSMUSG00000073294	ENSMUSG00000073294:6081219-6082775:source	0.32450299334;4.44977264834e-09;6.16305059894e-07;0.167030118144;0.160218217471;1.81074899523e-13;1.81074899523e-13;1.60847129253e-09;7.62592468555e-05;5.03263275473e-10;-0.64838685032	0.999995164512;2.93023590753e-18;2.93189898231e-18;0.330921999091;0.303782569769;2.93022380932e-18;2.93022380932e-18;2.9302281808e-18;3.13750197402e-18;2.93022517675e-18;1.0	0.106;0.025;0.025;0.077;0.107;0.025;0.025;0.025;0.025;0.025;0.657	0.423;0.025;0.025;0.240;0.263;0.025;0.025;0.025;0.028;0.025;0.025	t|1e1.1o1|2e2.1o9|3e2.1o9|4e2.2o9|4e2.3o9|5e2.6o9|6e2.4o9|7e2.5o9|8e2.8o9|9e2.7o9|i	TRUE	TRUE	TRUE	10	3	1	chrX	-	6082775-6083139;6082439-6082521;6082361-6082521;6082217-6082374;6082217-6082296;6082057-6082109;6082056-6082129;6082012-6082113;6081893-6081956;6081811-6081960;6082775-6082776	6081219-6082775;6082776-6083138;6083139-6083419	;;	;;	(6082776, 6083138)
Btbd10	ENSMUSG00000038187	ENSMUSG00000038187:113335322-113335518:source	0.201431496511;-0.0280659492409;-0.0840580951267;1.23281731884e-12	0.681095720282;0.000365545503502;0.0761347373301;2.93022381403e-18	0.499;0.169;0.331;0.025	0.697;0.088;0.213;0.025	t|1e1.1o2|1e2.1o1|1e3.1o1|1e4.1o1	FALSE	FALSE	TRUE	4	5	1	chr7	-	113335518-113368872;113335518-113364905;113335518-113351781;113335518-113347032	113335322-113335518;113347032-113347285;113351781-113351938;113364905-113364969;113368617-113368958	;;;;	;;;;
Kif5b	ENSMUSG00000006740	ENSMUSG00000006740:6201002-6203707:source	-0.396172802471;-0.0815126442434;0.135658962327;2.12937247925e-10;0.135515436021;0.128308236997;2.01213629325e-07	0.999999997338;4.35719022216e-05;0.0244111960128;2.93022440845e-18;0.0223576214134;0.0123953396796;2.93077074678e-18	0.884;0.110;0.025;0.025;0.025;0.025;0.025	0.497;0.025;0.157;0.025;0.157;0.150;0.025	t|1e1.1o2|1e1.2o2|2e2.2o4|3e2.1o4|3e2.2o4|4e2.2o4|5e2.2o4	TRUE	TRUE	TRUE	7	3	1	chr18	-	6203707-6208187;6203707-6208185;6201899-6203406;6201878-6203476;6201878-6203406;6201837-6203406;6201834-6203406	6201002-6203707;6208185-6208335;6208185-6208335	;;	;;
Kntc1	ENSMUSG00000029414	ENSMUSG00000029414:123769853-123769942:target	0.328299955807;-0.328299955807	0.993858394566;0.993858394566	0.179;0.821	0.499;0.501	t|1e1.1o1|1e2.1o1	FALSE	FALSE	TRUE	2	3	1	chr5	+	123768367-123769853;123769738-123769853	123768292-123768367;123769613-123769738;123769853-123769942	;;	;;
Kntc1	ENSMUSG00000029414	ENSMUSG00000029414:123768292-123768367:source	-0.378739606388;0.378739606388	0.999043331838;0.999043331838	0.816;0.184	0.447;0.553	s|1e1.1o1|1e2.1o1	FALSE	FALSE	TRUE	2	3	1	chr5	+	123768367-123769613;123768367-123769853	123768292-123768367;123769613-123769738;123769853-123769942	;;	;;
Slc15a4	ENSMUSG00000029416	ENSMUSG00000029416:127614446-127617418:target	-0.213226229581;0.213226229581	0.714670902268;0.714670902268	0.973;0.027	0.761;0.239	s|1e1.1o1|2e2.1o3|3e0	TRUE	FALSE	TRUE	2	3	1	chr5	-	127609061-127616815;127605116-127615920	127604538-127605116;127608772-127609061;127614446-127617418	;;	;;
Sp110	ENSMUSG00000070034	ENSMUSG00000070034:85603835-85603889:target	-1.04066173008e-10;-0.197633659916;7.77139657444e-16;0.204368360115	2.93022409084e-18;0.638689237002;2.93022380883e-18;0.681463508391	0.025;0.526;0.025;0.461	0.025;0.333;0.025;0.660	s|1e1.1o1|1e2.2o3|1e3.1o2|1e3.2o2	FALSE	TRUE	TRUE	4	4	1	chr1	-	85599098-85603835;85598779-85603835;85596126-85603835;85596109-85603835	85595831-85596126;85595831-85596126;85598629-85598817;85599022-85599098;85603835-85603889	;;;;	;;;;
Nf1	ENSMUSG00000020716	ENSMUSG00000020716:79463233-79463295:source	-0.322021333839;-3.80507270138e-05;0.338208070956	0.951305576938;6.17051358487e-10;0.96803711724	0.631;0.027;0.351	0.314;0.025;0.683	s|1e1.1o1|1e2.1o1|1e3.1o1	FALSE	FALSE	TRUE	3	4	1	chr11	+	79463295-79463933;79463295-79468114;79463295-79468717	79463233-79463295;79463933-79463943;79468114-79468154;79468717-79468875	;;;	;;;
Nf1	ENSMUSG00000020716	ENSMUSG00000020716:79339693-79340059:source	0.421872277869;-0.2251306715;-0.102363529184	0.999996722423;0.740549798306;0.30817174723	0.032;0.388;0.586	0.443;0.154;0.403	s|1e1.1o1|1e2.1o1|1e3.1o1	FALSE	FALSE	TRUE	3	4	1	chr11	+	79340059-79343894;79340059-79344833;79340059-79384175	79339693-79340059;79343894-79343945;79344833-79345186;79384175-79384318	;;;	;;;
Spag5	ENSMUSG00000002055	ENSMUSG00000002055:78313820-78314084:source	-0.227738108509;0.227738108509	0.897905801093;0.897905801093	0.975;0.025	0.753;0.247	s|1e1.1o1|1e2.1o1|2e0	TRUE	FALSE	TRUE	2	3	1	chr11	+	78313939-78314164;78313939-78314343	78313820-78314084;78314164-78314256;78314343-78314456	;;	;;
Spag5	ENSMUSG00000002055	ENSMUSG00000002055:78314343-78314456:target	0.241010636252;-0.241010636252	0.945186827548;0.945186827548	0.025;0.975	0.260;0.740	t|1e1.1o2|1e2.1o1	FALSE	FALSE	TRUE	2	3	1	chr11	+	78313939-78314343;78314256-78314343	78313820-78314084;78314164-78314256;78314343-78314456	;;	;;
Spag5	ENSMUSG00000002055	ENSMUSG00000002055:78315188-78315290:target	-0.500527215661;0.500527215661	1.0;1.0	0.975;0.025	0.487;0.513	t|1e1.1o1|i	FALSE	FALSE	FALSE	1	2	1	chr11	+	78315108-78315188;78315187-78315188	78314961-78315108;78315109-78315187;78315188-78315290	;;	;;	(78315109, 78315187)
Spag5	ENSMUSG00000002055	ENSMUSG00000002055:78314961-78315108:source	-0.555667874281;0.555667874281	1.0;1.0	0.975;0.025	0.433;0.567	s|1e1.1o1|i	FALSE	FALSE	FALSE	1	2	1	chr11	+	78315108-78315188;78315108-78315109	78314961-78315108;78315109-78315187;78315188-78315290	;;	;;	(78315109, 78315187)
Ndfip2	ENSMUSG00000053253	ENSMUSG00000053253:105304731-105304836:source	0.371023281682;-0.371023281682	0.999796440916;0.999796440916	0.450;0.550	0.812;0.188	s|1e1.1o2|1e1.2o2	FALSE	TRUE	FALSE	2	2	0	chr14	+	105304836-105307886;105304836-105308116	105304731-105304836;105307886-105309298;105307886-105309298	;;	;;
Fance	ENSMUSG00000007570	ENSMUSG00000007570:28317468-28317611:target	0.385571504867;-0.385571504867	0.998746288218;0.998746288218	0.561;0.439	0.937;0.063	t|1e1.1o2|1e2.1o1|2e0|3e0	FALSE	TRUE	TRUE	2	3	0	chr17	+	28316903-28317468;28317223-28317468	28316859-28317139;28317158-28317223;28317468-28317611	;;	;;
Fance	ENSMUSG00000007570	ENSMUSG00000007570:28316859-28317139:source	-0.349907934655;0.349907934655	0.993092451464;0.993092451464	0.385;0.615	0.043;0.957	s|1e1.1o1|1e2.1o3|2e0	TRUE	FALSE	TRUE	2	3	0	chr17	+	28316903-28317158;28316903-28317468	28316859-28317139;28317158-28317223;28317468-28317611	;;	;;
Gne	ENSMUSG00000028479	ENSMUSG00000028479:44063983-44063993:target	0.667369926636;-0.667369926636	1.0;1.0	0.025;0.975	0.676;0.324	s|1e1.1o1|i	FALSE	FALSE	FALSE	1	2	1	chr4	-	44060227-44063983;44063982-44063983	44059700-44060227;44063950-44063982;44063983-44063993	;;	;;	(44063950, 44063982)
Gne	ENSMUSG00000028479	ENSMUSG00000028479:44059700-44060227:source	0.00642184582815;-0.224411449375;0.30095712036;-0.00025641398099;0.0042615812674;-0.236955457283;6.45890335928e-05	0.00171726385423;0.81354374954;0.999872403228;1.78756443588e-06;1.67097198932e-12;0.826412890495;1.78815548621e-12	0.228;0.244;0.027;0.089;0.025;0.420;0.025	0.290;0.025;0.320;0.081;0.060;0.186;0.028	t|1e0|1e1.1o1|1e2.1o1|1e3.1o1|1e4.1o1|1e5.1o1|1e6.1o2|1e6.2o2	TRUE	FALSE	TRUE	7	7	1	chr4	-	44060227-44066755;44060227-44065547;44060227-44064857;44060227-44063983;44060227-44063368;44060227-44063087;44060227-44063072	44059700-44060227;44063072-44063173;44063072-44063173;44063368-44063378;44063983-44063993;44064857-44064951;44065547-44065557;44066755-44067061	;;;;;;;	;;;;;;;
Kcnq1	ENSMUSG00000009545	ENSMUSG00000009545:143363633-143363694:source	0.220477053872;-0.220477053872	0.788293650008;0.788293650008	0.028;0.972	0.243;0.757	s|1e1.1o1|1e2.1o1	FALSE	FALSE	TRUE	2	3	1	chr7	+	143363694-143391187;143363694-143425910	143363633-143363694;143391187-143391224;143425910-143427042	;;	;;
Atxn1l	ENSMUSG00000069895	ENSMUSG00000069895:109726451-109733778:source	-1.83254168191e-06;-0.0369092414013;-0.174757545299;0.252737370927	2.93519088056e-18;0.00118087548123;0.468909875503;0.995488218735	0.025;0.182;0.795;0.025	0.025;0.101;0.623;0.271	t|1e1.1o1|2e1.1o1|3e1.1o1|4e2.1o2	TRUE	TRUE	TRUE	4	3	1	chr8	-	109733778-109735305;109733745-109735305;109733742-109735305;109727928-109732033	109726451-109733778;109735305-109735363;109735305-109735363;109735305-109735363	;;;	;;;
Syt1	ENSMUSG00000035864	ENSMUSG00000035864:108616552-108616817:source	0.325685674342;-0.325685674342	0.993653182548;0.993653182548	0.068;0.932	0.385;0.615	t|1e1.3o3|2e2.1o1	FALSE	TRUE	TRUE	2	3	1	chr10	-	108616817-108627253;108616688-108621272	108616552-108616817;108621272-108621282;108627253-108627420	;;	;;
Syt1	ENSMUSG00000035864	ENSMUSG00000035864:108831106-108831171:target	0.00193177908339;-0.312917104035;0.257381797799	9.29873786615e-13;0.996377182081;0.933228041933	0.025;0.401;0.596	0.056;0.096;0.847	s|1e1.1o1|1e2.1o1|1e3.1o1	FALSE	FALSE	TRUE	3	4	1	chr10	-	108780816-108831106;108735511-108831106;108691063-108831106	108690884-108691063;108735501-108735511;108780806-108780816;108831106-108831171	;;;	;;;
Syt1	ENSMUSG00000035864	ENSMUSG00000035864:108627253-108627420:target	-0.328910965946;0.0226577452691;0.281040673199	0.999997601671;6.44577332985e-17;0.999612366143	0.950;0.025;0.027	0.629;0.074;0.301	s|1e0|2e0|3e1.1o1|3e2.1o2|3e3.1o1	TRUE	FALSE	TRUE	3	4	1	chr10	-	108626038-108627253;108616817-108627253;108583991-108627253	108583874-108583991;108616552-108616817;108626028-108626038;108627253-108627420	;;;	;;;
Ppp1r15b	ENSMUSG00000046062	ENSMUSG00000046062:133131143-133133615:source	0.282955826236;4.38236513698e-06;-0.307882654065	0.999844943262;2.95259984489e-18;0.999708183408	0.025;0.025;0.969	0.301;0.025;0.668	s|1e1.1o1|2e1.1o1|3e1.1o1	TRUE	TRUE	FALSE	3	2	1	chr1	+	133131910-133136663;133132368-133136663;133133615-133136663	133131143-133133615;133136663-133139783;133136663-133139783;133136663-133139783	;;;	;;;
Casc1	ENSMUSG00000043541	ENSMUSG00000043541:145200478-145200579:target	-0.204341589834;0.204341589834	0.82472988811;0.82472988811	0.933;0.067	0.734;0.266	s|1e1.1o1|1e2.1o1	FALSE	FALSE	TRUE	2	3	1	chr6	-	145196952-145200478;145194638-145200478	145194492-145194638;145196815-145196952;145200478-145200579	;;	;;
Tln1	ENSMUSG00000028465	ENSMUSG00000028465:43553446-43553550:source	0.342732169896;-0.342732169896	0.999313148551;0.999313148551	0.028;0.972	0.362;0.638	t|1e1.2o3|1e2.1o1	FALSE	FALSE	TRUE	2	3	1	chr4	-	43553550-43555047;43553550-43554278	43553446-43553550;43554278-43554451;43554514-43555174	;;	;;
Tln1	ENSMUSG00000028465	ENSMUSG00000028465:43554514-43555174:target	-0.295184862063;0.295184862063	0.996959825505;0.996959825505	0.973;0.027	0.686;0.314	s|1e0|2e1.2o2|2e2.1o1|3e0	TRUE	FALSE	TRUE	2	3	1	chr4	-	43554338-43555047;43553550-43555047	43553446-43553550;43554278-43554451;43554514-43555174	;;	;;
Smg6	ENSMUSG00000038290	ENSMUSG00000038290:74928993-74930748:target	-0.246281292204;0.246281292204	0.947895131186;0.947895131186	0.868;0.132	0.628;0.372	t|1e0|1e1.1o1|1e2.1o1|2e0	FALSE	TRUE	TRUE	2	3	1	chr11	+	74926003-74928993;74928765-74928993	74925823-74926003;74928533-74928765;74928993-74930748	;;	;;
Ccdc155	ENSMUSG00000038292	ENSMUSG00000038292:45189341-45189400:target	-0.641992228476;0.319111483822;0.0060621710627;0.261963321604	0.999999999932;0.992514566735;0.000193197736387;0.952548659049	0.819;0.077;0.060;0.042	0.193;0.388;0.121;0.297	s|1e1.1o1|1e2.1o1|1e3.1o1|1e4.1o1	FALSE	FALSE	TRUE	4	5	1	chr7	-	45188917-45189341;45188297-45189341;45185329-45189341;45184253-45189341	45184189-45184253;45185278-45185329;45188142-45188297;45188853-45188917;45189341-45189400	;;;;	;;;;
Ccdc155	ENSMUSG00000038292	ENSMUSG00000038292:45184189-45184253:source	0.483564883698;0.0509522504882;0.0657158163035;1.33700547934e-05;-0.699622670093	1.0;5.76067130894e-11;5.78240715395e-08;3.01101152335e-18;1.0	0.025;0.025;0.025;0.025;0.972	0.496;0.081;0.099;0.026;0.290	t|1e1.1o1|1e2.1o1|1e3.1o1|1e4.1o1|1e5.1o1	FALSE	FALSE	TRUE	5	6	1	chr7	-	45184253-45200245;45184253-45189950;45184253-45189341;45184253-45188142;45184253-45185278	45184189-45184253;45185278-45185329;45188142-45188297;45189341-45189400;45189950-45190066;45200245-45200385	;;;;;	;;;;;
Ccdc155	ENSMUSG00000038292	ENSMUSG00000038292:45189950-45190066:target	-0.56059985981;0.324817032678;0.214332989184	0.99999999752;0.996288858579;0.833290366571	0.952;0.043;0.025	0.406;0.360;0.234	s|1e1.1o1|1e2.1o1|1e3.1o1	FALSE	FALSE	TRUE	3	4	1	chr7	-	45189693-45189950;45189400-45189950;45184253-45189950	45184189-45184253;45189341-45189400;45189637-45189693;45189950-45190066	;;;	;;;
Ccdc155	ENSMUSG00000038292	ENSMUSG00000038292:45185278-45185329:source	0.238481584975;0.116638973342;0.0207109551796;-0.484135800105	0.908927583494;0.126389045882;0.000305266991106;0.999999930538	0.025;0.030;0.025;0.961	0.258;0.163;0.090;0.489	t|1e1.1o1|1e2.1o1|1e3.1o1|1e4.1o1	FALSE	FALSE	TRUE	4	5	1	chr7	-	45185329-45200245;45185329-45189341;45185329-45188142;45185329-45186652	45185278-45185329;45186652-45186710;45188142-45188297;45189341-45189400;45200245-45200385	;;;;	;;;;
Ccdc155	ENSMUSG00000038292	ENSMUSG00000038292:45189341-45189400:source	0.041552985143;0.35558199519;-0.450834143202	0.000159436038361;0.999238556208;0.999996626047	0.025;0.041;0.955	0.096;0.387;0.516	t|1e1.1o1|1e2.1o1|1e3.1o1	FALSE	FALSE	TRUE	3	4	1	chr7	-	45189400-45200245;45189400-45189950;45189400-45189637	45189341-45189400;45189637-45189693;45189950-45190066;45200245-45200385	;;;	;;;
Ccdc155	ENSMUSG00000038292	ENSMUSG00000038292:45188142-45188297:source	0.792525557701;-0.792525557701	1.0;1.0	0.054;0.946	0.826;0.174	t|1e1.1o1|1e2.1o1	FALSE	FALSE	TRUE	2	3	1	chr7	-	45188297-45189341;45188297-45188612	45188142-45188297;45188612-45188699;45189341-45189400	;;	;;
Ccdc155	ENSMUSG00000038292	ENSMUSG00000038292:45189950-45190066:source	0.649396567907;-0.649396567907	0.999999987291;0.999999987291	0.142;0.858	0.775;0.225	t|1e0|2e1.1o1|2e2.1o1	FALSE	TRUE	TRUE	2	3	1	chr7	-	45190027-45200245;45190027-45193176	45189950-45190066;45193176-45193226;45200245-45200385	;;	;;
Cyb561a3	ENSMUSG00000034445	ENSMUSG00000034445:10587822-10587978:target	-0.232319649736;0.232319649736	0.857992278381;0.857992278381	0.267;0.733	0.040;0.960	t|1e1.1o1|1e2.1o1	FALSE	FALSE	TRUE	2	3	1	chr19	+	10582496-10587822;10586845-10587822	10582298-10582496;10586691-10586845;10587822-10587978	;;	;;
Cyb561a3	ENSMUSG00000034445	ENSMUSG00000034445:10580463-10580562:target	0.20722457394;-0.00143152945826;-0.156881273358	0.738341666727;7.92296083773e-05;0.484653352647	0.026;0.137;0.849	0.228;0.110;0.662	t|1e1.1o3|1e1.3o3|1e2.1o1	TRUE	FALSE	TRUE	3	3	1	chr19	+	10577563-10580463;10578083-10580463;10579074-10580463	10577454-10578083;10577454-10578083;10578982-10579074;10580463-10580562	;;;	;;;
Cyb561a3	ENSMUSG00000034445	ENSMUSG00000034445:10582298-10582496:source	0.00102627041904;0.218959114476;-0.125906415862;-0.117084824256	1.84696536314e-17;0.797828665706;0.156964664831;0.010529062237	0.025;0.585;0.273;0.140	0.048;0.799;0.136;0.025	s|1e1.1o1|1e2.1o1|1e3.1o1|1e4.1o1	FALSE	FALSE	TRUE	4	5	1	chr19	+	10582496-10583472;10582496-10585182;10582496-10586691;10582496-10587822	10582298-10582496;10583472-10583501;10585182-10585390;10586691-10586845;10587822-10587978	;;;;	;;;;
Wdr36	ENSMUSG00000038299	ENSMUSG00000038299:32866188-32866420:target	0.224878347401;0.0242892913778;-0.276351790123	0.743214373314;9.63476127189e-13;0.926777831319	0.352;0.025;0.627	0.575;0.073;0.357	t|1e1.1o1|2e1.1o1|i	TRUE	TRUE	FALSE	2	2	1	chr18	+	32865918-32866188;32865918-32866191;32866187-32866188	32865853-32865918;32865853-32865918;32865919-32866187;32866188-32866420	;;;	;;;	(32865919, 32866187)
Gm12750	ENSMUSG00000085873	ENSMUSG00000085873:109404512-109404682:target	-0.445211174089;0.362868884535;0.00497148933512	0.99996472983;0.999132465095;0.000528588189206	0.960;0.025;0.038	0.526;0.379;0.095	s|1e1.1o4|1e1.2o4|1e1.4o4	FALSE	TRUE	FALSE	3	2	1	chr4	-	109404272-109404512;109404269-109404512;109404165-109404512	109404080-109404272;109404080-109404272;109404080-109404272;109404512-109404682	;;;	;;;
Apoa1bp	ENSMUSG00000028070	ENSMUSG00000028070:88058130-88058238:source	0.631618509191;-0.631618509191	1.0;1.0	0.152;0.848	0.768;0.232	t|1e1.1o1|1e2.1o1	FALSE	FALSE	TRUE	2	3	1	chr3	-	88058238-88058626;88058238-88058327	88058130-88058238;88058327-88058495;88058626-88058720	;;	;;
Apoa1bp	ENSMUSG00000028070	ENSMUSG00000028070:88057724-88057837:target	-0.216104114841;0.216104114841	0.94956648568;0.94956648568	0.975;0.025	0.764;0.236	s|1e1.1o1|1e2.1o1	FALSE	FALSE	TRUE	2	3	1	chr3	-	88057133-88057724;88056776-88057724	88056523-88056776;88056986-88057133;88057724-88057837	;;	;;
Zfp407	ENSMUSG00000048410	ENSMUSG00000048410:84429987-84434935:source	0.248740798063;-0.0193490155424;-0.192387724198	0.90682036693;9.42434303082e-07;0.621344237163	0.595;0.079;0.327	0.837;0.025;0.137	t|1e0|2e1.2o2|2e2.1o1|2e3.1o1	FALSE	TRUE	TRUE	3	4	1	chr18	-	84432434-84552870;84432434-84486542;84432434-84486530	84429987-84434935;84486530-84486540;84486542-84486552;84552870-84552984	;;;	;;;
Dclk2	ENSMUSG00000028078	ENSMUSG00000028078:86791995-86792111:target	-0.000281481694872;1.62040474897e-05;0.03804083137;-5.37387778436e-06;-0.282370887231;0.181182617554	1.95011090018e-06;2.1268763471e-14;0.00489821414675;1.91465907271e-13;0.956161841322;0.520110935305	0.111;0.025;0.036;0.025;0.811;0.029	0.104;0.026;0.133;0.025;0.535;0.206	s|1e4.1o3|2e1.1o1|2e2.1o1|2e3.1o1|2e4.1o3|2e4.3o3	TRUE	TRUE	TRUE	6	5	1	chr3	-	86787412-86792069;86790102-86791995;86789490-86791995;86788634-86791995;86787412-86791995;86786523-86791995	86786150-86787412;86786150-86787412;86786150-86787412;86788624-86788634;86789480-86789490;86790092-86790102;86791995-86792111	;;;;;;	;;;;;;
Dclk2	ENSMUSG00000028078	ENSMUSG00000028078:86786150-86787412:source	0.00013865080867;-0.236830506983;0.000328310903942;0.210737802931	6.46522957704e-06;0.828829983217;2.91992355731e-10;0.774782355705	0.117;0.840;0.026;0.030	0.120;0.605;0.037;0.236	t|1e2.1o2|1e2.2o2|2e1.1o1|3e2.2o2	TRUE	TRUE	TRUE	4	3	1	chr3	-	86787412-86792069;86787412-86791995;86786546-86845124;86786523-86791995	86786150-86787412;86791995-86792111;86791995-86792111;86791995-86792111;86845124-86845134	;;;;	;;;;
Slc19a1	ENSMUSG00000001436	ENSMUSG00000001436:77042782-77042974:source	0.0297461790652;0.398394276387;-0.518507652033	0.0344117224565;0.999588191452;0.999979745593	0.069;0.038;0.896	0.183;0.426;0.390	s|1e0|2e1.1o3|2e1.2o3|2e1.3o3	TRUE	TRUE	FALSE	3	2	1	chr10	+	77042974-77044623;77042974-77044642;77042974-77044761	77042782-77042974;77044623-77046268;77044623-77046268;77044623-77046268	;;;	;;;
Clasp1	ENSMUSG00000064302	ENSMUSG00000064302:118539266-118539382:source	-0.310174384434;0.299635113052;6.00291349204e-12;-5.34447441914e-12	0.999331214351;0.997578309811;2.93022385416e-18;2.93022382332e-18	0.428;0.570;0.025;0.025	0.126;0.862;0.025;0.025	s|1e2.1o1|1e3.1o2|1e3.2o2|2e1.1o1	TRUE	TRUE	TRUE	4	4	1	chr1	+	118539369-118541675;118539369-118543102;118539369-118543105;118539382-118539773	118539266-118539382;118539773-118539783;118541675-118541698;118543102-118543346;118543102-118543346	;;;;	;;;;
Clasp1	ENSMUSG00000064302	ENSMUSG00000064302:118547865-118548028:target	0.227761757974;0.000126769415904;-2.63062103439e-06;-0.242927097773	0.791231163307;1.31083507447e-08;9.69731658996e-11;0.831461356346	0.119;0.028;0.025;0.857	0.350;0.033;0.025;0.612	t|1e1.1o1|1e2.1o2|1e3.1o1|2e2.2o2	TRUE	TRUE	TRUE	4	4	1	chr1	+	118545456-118547865;118546949-118547865;118547658-118547865;118546960-118547873	118545393-118545456;118546881-118546960;118546881-118546960;118547211-118547658;118547865-118548028	;;;;	;;;;
Clasp1	ENSMUSG00000064302	ENSMUSG00000064302:118543102-118543346:target	0.259222497529;-3.59568922721e-11;-0.278857069992;1.36220514724e-10	0.933820131288;2.93022390627e-18;0.972590984872;2.93022437427e-18	0.642;0.025;0.356;0.025	0.895;0.025;0.084;0.025	t|1e1.1o2|1e2.1o1|1e3.1o1|2e1.1o2	TRUE	TRUE	TRUE	4	4	1	chr1	+	118539369-118543102;118539783-118543102;118541698-118543102;118539369-118543105	118539266-118539382;118539266-118539382;118539773-118539783;118541675-118541698;118543102-118543346	;;;;	;;;;
Clasp1	ENSMUSG00000064302	ENSMUSG00000064302:118545393-118545456:source	-0.233870255787;-1.60217378147e-06;0.23682607038	0.840621951888;6.1130258805e-12;0.853814760375	0.898;0.025;0.098	0.667;0.025;0.331	s|1e1.1o1|1e2.2o2|1e3.1o2	FALSE	FALSE	TRUE	3	4	1	chr1	+	118545456-118546881;118545456-118547656;118545456-118547865	118545393-118545456;118546881-118546960;118547211-118547658;118547865-118548028	;;;	;;;
Pdlim5	ENSMUSG00000028273	ENSMUSG00000028273:142314406-142314448:target	0.391759452487;-0.389404961971;-6.85042683907e-08	0.999998895685;0.999998692793;2.48362613586e-17	0.593;0.405;0.025	0.975;0.025;0.025	s|1e1.1o2|1e1.2o2|1e2.1o1	FALSE	TRUE	TRUE	3	3	0	chr3	-	142312541-142314406;142312214-142314406;142309544-142314406	142309528-142309544;142312123-142312541;142312123-142312541;142314406-142314448	;;;	;;;
Ube2l3	ENSMUSG00000038965	ENSMUSG00000038965:17154184-17154282:target	-2.99436322076e-07;0.27882075793;-0.275699884795	3.58725236378e-15;0.993450042557;0.99168601808	0.025;0.063;0.934	0.025;0.335;0.665	s|1e1.1o1|2e2.1o1|i	TRUE	FALSE	TRUE	2	3	1	chr16	-	17153514-17154260;17152935-17154184;17154183-17154184	17152013-17152935;17153310-17153514;17153515-17154183;17154184-17154282	;;;	;;;	(17153515, 17154183)
Ehbp1	ENSMUSG00000042302	ENSMUSG00000042302:22007083-22007197:source	0.443300831941;-0.0428741897084;-0.343789019086	0.999999610244;0.000266037287319;0.999237154903	0.489;0.098;0.412	0.922;0.025;0.077	t|1e1.1o1|1e2.1o1|1e3.1o1	FALSE	FALSE	TRUE	3	4	1	chr11	-	22007197-22013484;22007197-22008031;22007197-22007379	22007083-22007197;22007379-22007389;22008031-22008041;22013484-22013557	;;;	;;;
Ehbp1	ENSMUSG00000042302	ENSMUSG00000042302:22089525-22089668:target	0.314497723574;-0.220865101757;-0.0518932636851	0.995140282629;0.779503445335;0.00227691609929	0.131;0.755;0.114	0.438;0.535;0.026	s|1e1.1o2|2e1.1o2|2e1.2o2	TRUE	TRUE	FALSE	3	2	1	chr11	-	22068506-22089585;22068506-22089525;22068503-22089525	22068359-22068506;22068359-22068506;22068359-22068506;22089525-22089668	;;;	;;;
Ttll13	ENSMUSG00000045467	ENSMUSG00000045467:80259375-80259693:source	-0.27792205159;0.00576806492258;-0.0550432993875;0.241288505185;0.0274257532599	0.919064419054;2.03632535252e-09;0.0248198414677;0.821198329661;1.54512121066e-07	0.542;0.027;0.131;0.307;0.025	0.269;0.071;0.027;0.552;0.081	s|1e1.1o2|1e1.2o2|1e2.1o1|1e3.1o1|1e4.1o1	FALSE	TRUE	TRUE	5	5	1	chr7	+	80259693-80260073;80259693-80260153;80259693-80260329;80259693-80261821;80259693-80274229	80259375-80259693;80260073-80260328;80260073-80260328;80260329-80260821;80261821-80261931;80274229-80274239	;;;;;	;;;;;
Ttll13	ENSMUSG00000045467	ENSMUSG00000045467:80258643-80259195:source	-0.32325383957;0.111368898874;0.128751172178	0.987164090074;0.308827707201;0.0137061949509	0.680;0.317;0.025	0.364;0.484;0.151	s|1e1.1o1|1e2.1o1|1e3.1o1|2e0	TRUE	FALSE	TRUE	3	4	1	chr7	+	80258822-80259375;80258822-80261821;80258822-80264378	80258643-80259195;80259375-80259693;80261821-80261931;80264378-80264388	;;;	;;;
A230046K03Rik	ENSMUSG00000034560	ENSMUSG00000034560:83588157-83588304:source	0.328963995673;-0.328963995673	0.999923891203;0.999923891203	0.025;0.975	0.346;0.654	s|1e1.1o1|2e1.1o1	TRUE	TRUE	FALSE	2	2	1	chr10	+	83588203-83590291;83588304-83590291	83588157-83588304;83590291-83590387;83590291-83590387	;;	;;
B4galnt2	ENSMUSG00000013418	ENSMUSG00000013418:95883943-95883980:target	-0.220781459443;0.220781459443	0.669168213154;0.669168213154	0.250;0.750	0.025;0.975	s|1e1.1o1|1e2.1o1	FALSE	FALSE	TRUE	2	3	1	chr11	-	95881320-95883943;95876278-95883943	95876098-95876278;95881310-95881320;95883943-95883980	;;	;;
Acacb	ENSMUSG00000042010	ENSMUSG00000042010:114165509-114166140:source	0.207453570752;-0.207453570752	0.826999383805;0.826999383805	0.025;0.975	0.227;0.773	s|1e1.1o1|1e2.1o1	FALSE	FALSE	TRUE	2	3	1	chr5	+	114166140-114176253;114166140-114184050	114165509-114166140;114176253-114176263;114184050-114184182	;;	;;
Tnrc6a	ENSMUSG00000052707	ENSMUSG00000052707:123173233-123173409:target	0.364970854543;-0.364970854543	0.990145361364;0.990145361364	0.321;0.679	0.677;0.323	t|1e1.1o1|1e2.1o1	FALSE	FALSE	TRUE	2	3	1	chr7	+	123162877-123173233;123172118-123173233	123162494-123162877;123169536-123172118;123173233-123173409	;;	;;
Dnmt3a	ENSMUSG00000020661	ENSMUSG00000020661:3901549-3901694:source	-0.207332469686;0.207332469686	0.951209740489;0.951209740489	0.975;0.025	0.773;0.227	s|1e1.1o1|1e2.1o1	FALSE	FALSE	TRUE	2	3	1	chr12	+	3901694-3902381;3901694-3904140	3901549-3901694;3902381-3902471;3904140-3904225	;;	;;
Dnmt3a	ENSMUSG00000020661	ENSMUSG00000020661:3895543-3895758:target	2.01897955715e-07;0.189450330383;2.01897955715e-07;0.0982565483955;-0.085064125128;-0.246241874067;2.01897955715e-07;2.01897955715e-07	1.48489673065e-13;0.61175466127;1.48489673065e-13;0.286203504985;0.135404127981;0.862956195736;1.48489673065e-13;1.48489673065e-13	0.025;0.097;0.025;0.349;0.193;0.357;0.025;0.025	0.025;0.296;0.025;0.526;0.058;0.114;0.025;0.025	t|1e1.1o2|1e2.2o2|1e3.1o1|1e4.1o1|1e5.1o2|1e5.2o2|1e6.1o2|1e6.2o2|2e0	TRUE	TRUE	TRUE	8	7	1	chr12	+	3866252-3895543;3873428-3895543;3885655-3895543;3891860-3895543;3893357-3895543;3893459-3895543;3895108-3895543;3895421-3895543	3866191-3867484;3873282-3873428;3885449-3885655;3891728-3891860;3893122-3893459;3893122-3893459;3894824-3895421;3894824-3895421;3895543-3895758	;;;;;;;;	;;;;;;;;
Uchl1os	ENSMUSG00000087601	ENSMUSG00000087601:66658325-66658529:source	-0.117121708874;0.290378272721;-0.0235959379183;0.000115993649485;-0.00137778885736;-0.00181446644069;-0.000151313896514;0.00573257829814	0.0554269719102;0.985163732427;0.0368224377432;8.41711533603e-16;1.22449637211e-07;3.43952754638e-07;4.22029682924e-10;3.52880312252e-10	0.143;0.089;0.598;0.025;0.054;0.058;0.031;0.028	0.025;0.372;0.504;0.030;0.025;0.025;0.025;0.070	t|1e0|1e2.1o2|2e1.1o1|2e2.1o2|2e2.2o2|2e3.1o1|2e4.1o1|2e5.1o1|2e6.1o1	TRUE	TRUE	TRUE	8	7	1	chr5	-	66658529-66675868;66658380-66676062;66658380-66675868;66658380-66675647;66658380-66672376;66658380-66666004;66658380-66660045;66658380-66659185	66658325-66658529;66659185-66659342;66660045-66660166;66666004-66666014;66672376-66672386;66675647-66676033;66675647-66676033;66675647-66676033;66676062-66676497	;;;;;;;;	;;;;;;;;
Bag6	ENSMUSG00000024392	ENSMUSG00000024392:35142307-35142384:source	-0.323849786284;0.323849786284	0.967466288102;0.967466288102	0.645;0.355	0.328;0.672	s|1e1.1o1|1e2.1o1	FALSE	FALSE	TRUE	2	3	0	chr17	+	35142384-35142498;35142384-35142727	35142307-35142384;35142498-35142605;35142727-35142839	;;	;;
Bag6	ENSMUSG00000024392	ENSMUSG00000024392:35146246-35146353:source	-0.259693797173;0.259693797173	0.988271019081;0.988271019081	0.833;0.167	0.580;0.420	s|1e0|2e1.2o2|2e2.1o1	TRUE	FALSE	TRUE	2	3	0	chr17	+	35146353-35146757;35146353-35147141	35146246-35146353;35146377-35146903;35147141-35147322	;;	;;
Bag6	ENSMUSG00000024392	ENSMUSG00000024392:35147141-35147322:target	-1.38196442968e-15;0.207985224399;-0.218771167808	2.93022380884e-18;0.766720079414;0.832930281867	0.025;0.185;0.814	0.025;0.388;0.601	t|1e1.1o1|1e2.2o2|1e3.1o1	FALSE	FALSE	TRUE	3	4	1	chr17	+	35146169-35147141;35146353-35147141;35146903-35147141	35146026-35146169;35146246-35146353;35146377-35146903;35147141-35147322	;;;	;;;
Prrc2a	ENSMUSG00000024393	ENSMUSG00000024393:35149510-35149600:target	-0.759024409275;0.759024409275	1.0;1.0	0.974;0.026	0.234;0.766	s|1e1.1o1|i	FALSE	FALSE	FALSE	1	2	1	chr17	-	35149401-35149510;35149509-35149510	35149076-35149401;35149402-35149509;35149510-35149600	;;	;;	(35149402, 35149509)
Prkg1	ENSMUSG00000052920	ENSMUSG00000052920:30624682-30625491:target	-0.234915094678;0.234915094678	0.953007853278;0.953007853278	0.308;0.692	0.079;0.921	s|1e1.1o1|1e2.1o1	FALSE	FALSE	TRUE	2	3	0	chr19	-	30619538-30624682;30595081-30624682	30594942-30595081;30619371-30619538;30624682-30625491	;;	;;
Zfp160	ENSMUSG00000067942	ENSMUSG00000067942:21008941-21009108:source	-0.348393555053;0.348393555053	0.996377911833;0.996377911833	0.461;0.539	0.121;0.879	s|1e1.1o1|2e1.1o1	TRUE	TRUE	FALSE	2	2	1	chr17	+	21008986-21011676;21009108-21011676	21008941-21009108;21011676-21011777;21011676-21011777	;;	;;
Wdr33	ENSMUSG00000024400	ENSMUSG00000024400:31835384-31835481:source	4.26621829217e-09;0.00174580532305;-8.01521436518e-07;1.05018323156e-05;0.450038089793;-0.556803479023	2.93023540704e-18;1.01116131994e-13;2.93239586079e-18;2.95876875482e-18;1.0;1.0	0.025;0.059;0.025;0.025;0.025;0.921	0.025;0.092;0.025;0.025;0.464;0.378	s|1e1.1o1|1e2.1o1|1e3.1o1|1e4.1o1|1e5.1o1|1e6.1o1	FALSE	FALSE	TRUE	6	7	1	chr18	+	31835481-31839967;31835481-31841436;31835481-31841791;31835481-31854702;31835481-31869330;31835481-31878024	31835384-31835481;31839967-31839977;31841436-31841642;31841791-31841801;31854702-31854712;31869330-31869340;31878024-31878150	;;;;;;	;;;;;;
Yae1d1	ENSMUSG00000075054	ENSMUSG00000075054:17986640-17989782:source	-0.702145136004;0.536812795885;0.131088897145	1.0;0.999999997337;0.32907749106	0.828;0.070;0.102	0.143;0.593;0.262	t|1e1.1o1|2e2.1o2|3e2.1o2	TRUE	TRUE	TRUE	3	3	1	chr13	-	17989782-17991628;17989065-17989577;17988605-17989577	17986640-17989782;17991628-17991749	;	;
Gm15511	ENSMUSG00000086648	ENSMUSG00000086648:69359799-69359893:target	-0.392085935657;0.356994119877;0.00268170026934;-0.000480009982895	0.997755684597;0.999886055512;5.785364587e-06;0.000177391407393	0.724;0.030;0.083;0.170	0.341;0.378;0.122;0.159	s|1e1.1o1|1e2.1o1|1e3.1o1|1e4.1o1	FALSE	FALSE	TRUE	4	5	1	chr9	-	69359309-69359799;69356191-69359799;69353755-69359799;69349098-69359799	69348889-69349098;69353745-69353755;69356181-69356191;69359299-69359309;69359799-69359893	;;;;	;;;;
Usf2	ENSMUSG00000058239	ENSMUSG00000058239:30956149-30956267:target	-0.47027170609;0.472338703711;-7.20426841567e-08	0.999999982401;0.999999986146;2.19933283119e-17	0.634;0.363;0.025	0.176;0.824;0.025	s|1e1.1o1|1e2.2o2|1e3.2o2	FALSE	FALSE	TRUE	3	4	0	chr7	-	30956000-30956149;30955440-30956149;30955152-30956149	30955106-30955193;30955290-30955450;30955927-30956000;30956149-30956267	;;;	;;;
Usf2	ENSMUSG00000058239	ENSMUSG00000058239:30955290-30955450:source	-3.39498244029e-12;0.411468252287;-3.39498244029e-12;-0.410229005032	2.93022381803e-18;0.999999999549;2.93022381803e-18;0.999999999379	0.025;0.158;0.025;0.840	0.025;0.559;0.025;0.440	t|1e0|2e1.1o1|2e2.1o1|2e3.1o2|2e3.2o2	TRUE	TRUE	TRUE	4	4	0	chr7	-	30955440-30956696;30955440-30956149;30955440-30955881;30955440-30955800	30955290-30955450;30955800-30955906;30955800-30955906;30956149-30956267;30956696-30956803	;;;;	;;;;
Fmn1	ENSMUSG00000044042	ENSMUSG00000044042:113429637-113429812:source	0.55188791613;-0.55188791613	1.0;1.0	0.046;0.954	0.584;0.416	s|1e1.1o1|1e2.1o1	FALSE	FALSE	TRUE	2	3	1	chr2	+	113429812-113430022;113429812-113444342	113429637-113429812;113430022-113430032;113444342-113444459	;;	;;
Oog1	ENSMUSG00000096576	ENSMUSG00000096576:87608001-87608845:target	0.434914927225;-0.434914927225	1.0;1.0	0.551;0.449	0.975;0.025	t|1e1.3o3|i	FALSE	FALSE	FALSE	1	2	1	chr12	+	87607366-87608001;87608000-87608001	87606791-87607366;87607367-87608000;87608001-87608845	;;	;;	(87607367, 87608000)
Oog1	ENSMUSG00000096576	ENSMUSG00000096576:87606791-87607366:source	0.0115256686091;0.193371102851;-0.235395089887	3.3923504859e-14;0.653972868299;0.996780626013	0.025;0.743;0.255	0.068;0.931;0.025	s|1e0|1e1.3o3|2e0|3e0|3e2.1o1|i	TRUE	FALSE	TRUE	2	3	1	chr12	+	87606938-87607210;87607366-87608001;87607366-87607367	87606791-87607366;87607367-87608000;87608001-87608845	;;	;;	(87607367, 87608000)
Abcc4	ENSMUSG00000032849	ENSMUSG00000032849:118611437-118611523:target	-0.00020634751454;-0.301259915759;0.338040561667	7.04075806476e-13;0.998279530875;0.999940426627	0.033;0.357;0.607	0.025;0.063;0.936	s|1e1.1o1|1e2.1o1|1e3.1o1	FALSE	FALSE	TRUE	3	4	1	chr14	-	118609926-118611437;118609830-118611437;118604253-118611437	118604157-118604253;118609820-118609830;118609916-118609926;118611437-118611523	;;;	;;;
Lin9	ENSMUSG00000058729	ENSMUSG00000058729:180648301-180648333:target	0.300699850517;-0.300699850517	0.997312838557;0.997312838557	0.068;0.932	0.361;0.639	t|1e1.1o1|1e2.1o1	FALSE	FALSE	TRUE	2	3	1	chr1	+	180641397-180648301;180641992-180648301	180641150-180641397;180641850-180641992;180648301-180648333	;;	;;
RP23-451H6.1	ENSMUSG00000101537	ENSMUSG00000101537:25618517-25618527:source	0.407898847397;-0.407898847397	0.9997976414;0.9997976414	0.193;0.807	0.591;0.409	s|1e1.1o1|i	FALSE	FALSE	FALSE	1	2	1	chr10	+	25618527-25619685;25618527-25618528	25618517-25618527;25618528-25618664;25619685-25619811	;;	;;	(25618528, 25618664)
Mdm4	ENSMUSG00000054387	ENSMUSG00000054387:132986220-132992225:target	7.0734543119e-16;7.27379350996e-16;-3.28900654824e-15;-1.40061638544e-08;0.177345719164;0.114068024473;0.0553670624117;7.77156117238e-16;-3.03958136175e-09;0.101825594913;4.23149819658e-08;9.99650245383e-12;7.77156117238e-16;7.77156117238e-16;7.76544753488e-16;-0.0841272945789;-0.196608516813;-0.0907090554456;-9.79276600708e-14;-1.35926663199e-11;-0.103537763878;0.0125887982234;-0.00198318795577;…	2.93022380883e-18;2.93022380883e-18;2.93022380884e-18;2.93026176408e-18;0.458241664323;2.56009966084e-05;1.4872212241e-16;2.93022380883e-18;2.93023204578e-18;2.2134762639e-16;2.93033882486e-18;2.930223836e-18;2.93022380883e-18;2.93022380883e-18;2.93022380883e-18;6.11267956668e-09;0.812509338434;9.86488929289e-12;2.9302238091e-18;2.93022384567e-18;2.96608193917e-08;3.71932211216e-17;8.30445609791e…	0.025;0.025;0.025;0.025;0.025;0.053;0.025;0.025;0.025;0.025;0.025;0.025;0.025;0.025;0.025;0.166;0.217;0.117;0.025;0.025;0.126;0.028;0.056;0.025;0.025;0.025;0.025	0.025;0.025;0.025;0.025;0.198;0.166;0.080;0.025;0.025;0.125;0.025;0.025;0.025;0.025;0.025;0.076;0.026;0.025;0.025;0.025;0.025;0.074;0.025;0.025;0.025;0.025;0.025	s|10e0|11e1.13o18|12e1.9o18|13e1.10o18|14e1.14o18|15e0|1e1.15o18|1e1.16o18|1e1.17o18|1e1.18o18|1e1.3o18|1e1.4o18|1e1.6o18|1e1.7o18|1e1.8o18|1e2.1o1|2e1.4o18|3e1.15o18|3e1.16o18|3e1.17o18|3e1.18o18|3e1.5o18|3e1.6o18|3e1.7o18|3e1.8o18|4e0|5e0|6e0|7e0|8e1.15o18|8e1.16o18|8e1.17o18|9e1.11o18	TRUE	TRUE	TRUE	27	7	1	chr1	-	132987982-132988128;132988023-132988093;132987995-132988056;132987794-132987971;132986998-132992176;132986980-132992176;132986865-132992176;132986833-132992176;132991929-132992176;132991868-132992176;132989039-132992176;132988890-132992176;132988795-132992176;132985840-132992176;132991868-132991975;132986998-132991700;132986980-132991700;132986865-132991700;132986833-132991700;132990957-132991700…	132985729-132985840;132986220-132992225	;	;
Tssc1	ENSMUSG00000036613	ENSMUSG00000036613:28751828-28752004:source	0.202358831865;-0.202358831865	0.69081372877;0.69081372877	0.101;0.899	0.314;0.686	s|1e1.1o1|1e2.1o1	FALSE	FALSE	TRUE	2	3	1	chr12	+	28752004-28752420;28752004-28760070	28751828-28752004;28752420-28752430;28760070-28760153	;;	;;
Tssc1	ENSMUSG00000036613	ENSMUSG00000036613:28766772-28766904:source	0.221596661535;-0.221596661535	0.803901910926;0.803901910926	0.029;0.971	0.250;0.750	s|1e1.1o1|1e2.1o1	FALSE	FALSE	TRUE	2	3	1	chr12	+	28766904-28790095;28766904-28828708	28766772-28766904;28790095-28790105;28828708-28828864	;;	;;
Calcoco1	ENSMUSG00000023055	ENSMUSG00000023055:102715741-102715890:target	-0.216401350098;0.216401350098	0.743388427664;0.743388427664	0.974;0.026	0.762;0.238	s|1e1.1o1|2e2.2o3	TRUE	FALSE	TRUE	2	3	1	chr15	-	102713946-102715742;102707525-102715741	102706779-102707546;102713856-102713946;102715741-102715890	;;	;;
Th	ENSMUSG00000000214	ENSMUSG00000000214:142894641-142894697:target	-0.258586074671;0.258586074671	0.996106120836;0.996106120836	0.975;0.025	0.723;0.277	s|1e1.1o1|1e2.1o1	FALSE	FALSE	TRUE	2	3	1	chr7	-	142894488-142894641;142894141-142894641	142894008-142894141;142894393-142894488;142894641-142894697	;;	;;
Th	ENSMUSG00000000214	ENSMUSG00000000214:142897966-142898190:source	-0.506905685004;0.502729871098;-1.05854733433e-05;-1.05854733433e-05	0.999998242526;0.999999703411;2.99355181999e-08;2.99355181999e-08	0.972;0.026;0.026;0.026	0.477;0.516;0.025;0.025	t|1e1.2o2|1e2.1o1|1e3.1o1|2e3.1o1	TRUE	TRUE	TRUE	4	4	1	chr7	-	142898190-142930594;142898190-142929890;142898190-142899872;142898011-142899872	142897966-142898190;142899872-142900014;142899872-142900014;142929890-142929989;142930594-142931128	;;;;	;;;;
Th	ENSMUSG00000000214	ENSMUSG00000000214:142930594-142931128:target	0.21731506257;-0.217055835719;8.80734426473e-12;-0.0684406530714;0.036762623792	0.904939734841;0.78227431018;2.93022386523e-18;0.00685508140555;8.58220097989e-11	0.025;0.820;0.025;0.147;0.026	0.237;0.607;0.025;0.057;0.089	s|1e1.1o1|2e1.1o1|2e2.1o1|2e3.1o2|2e4.1o1	TRUE	TRUE	TRUE	5	5	1	chr7	-	142930223-142930730;142930223-142930594;142929989-142930594;142898190-142930594;142897102-142930594	142896928-142897102;142897966-142898190;142929890-142929989;142930193-142930223;142930193-142930223;142930594-142931128	;;;;;	;;;;;
Myoz3	ENSMUSG00000049173	ENSMUSG00000049173:60578936-60579098:source	0.388998733073;-0.388998733073	0.999999995125;0.999999995125	0.025;0.975	0.404;0.596	t|1e1.1o1|1e2.1o1	FALSE	FALSE	TRUE	2	3	1	chr18	-	60579098-60579611;60579098-60579376	60578936-60579098;60579376-60579511;60579611-60579664	;;	;;
Myoz3	ENSMUSG00000049173	ENSMUSG00000049173:60579611-60579664:target	-0.331293329575;0.331293329575	0.999992332309;0.999992332309	0.975;0.025	0.652;0.348	s|1e1.1o1|1e2.1o1	FALSE	FALSE	TRUE	2	3	1	chr18	-	60579511-60579611;60579098-60579611	60578936-60579098;60579376-60579511;60579611-60579664	;;	;;
Parp12	ENSMUSG00000038507	ENSMUSG00000038507:39091455-39091605:target	-0.45471196593;-0.000184298238009;0.439497830678	0.999698316156;7.39656762794e-05;0.99999738914	0.908;0.087;0.025	0.465;0.081;0.454	s|1e1.1o1|1e2.2o3|i	FALSE	FALSE	TRUE	2	3	1	chr6	-	39091380-39091455;39090329-39091455;39091454-39091455	39090199-39091093;39091305-39091380;39091381-39091454;39091455-39091605	;;;	;;;	(39091381, 39091454)
Stam	ENSMUSG00000026718	ENSMUSG00000026718:14102401-14102485:target	0.277180606518;-2.07005781183e-07;-0.275133438712	0.963393570487;1.51016512719e-15;0.960018971089	0.190;0.025;0.807	0.460;0.025;0.539	t|1e1.1o1|1e2.1o1|1e3.1o1	FALSE	FALSE	TRUE	3	4	1	chr2	+	14074336-14102401;14074547-14102401;14099505-14102401	14074100-14074336;14074427-14074547;14099495-14099505;14102401-14102485	;;;	;;;
Poldip3	ENSMUSG00000041815	ENSMUSG00000041815:83135294-83135389:source	0.208227418729;-0.208227418729	0.752867657757;0.752867657757	0.191;0.809	0.394;0.606	t|1e1.1o2|1e2.1o1	FALSE	FALSE	TRUE	2	3	0	chr15	-	83135389-83138132;83135389-83137468	83135294-83135389;83137468-83137554;83137828-83138522	;;	;;
Poldip3	ENSMUSG00000041815	ENSMUSG00000041815:83137828-83138522:target	-0.201840465229;0.202396569552;-1.59834669191e-14	0.724422774366;0.729418225677;2.93022380888e-18	0.864;0.135;0.025	0.668;0.332;0.025	s|1e1.1o1|1e2.1o1|1e3.2o2|2e0	TRUE	FALSE	TRUE	3	4	0	chr15	-	83137554-83138132;83135389-83138132;83133326-83138132	83133147-83133348;83135294-83135389;83137468-83137554;83137828-83138522	;;;	;;;
Lgals12	ENSMUSG00000024972	ENSMUSG00000024972:7603969-7604182:target	-0.245171223135;0.245171223135	0.870155325925;0.870155325925	0.972;0.028	0.731;0.269	s|1e1.1o1|1e2.1o1	FALSE	FALSE	TRUE	2	3	1	chr19	-	7603128-7603969;7601272-7603969	7601246-7601272;7603009-7603128;7603969-7604182	;;	;;
Prkrir	ENSMUSG00000030753	ENSMUSG00000030753:98714982-98718062:target	-0.690995207239;-4.37723522202e-06;0.0439161336032;0.213122303632;-3.8418501611e-06;0.0292002837448;0.262928978641	1.0;3.78715686032e-09;4.96896364717e-09;0.915128309649;3.78717853129e-09;4.63180283019e-09;0.999351425702	0.972;0.025;0.025;0.025;0.025;0.025;0.025	0.298;0.025;0.081;0.233;0.025;0.076;0.282	t|1e1.1o2|1e1.2o2|2e2.4o7|3e2.4o7|3e2.5o7|4e2.4o7|5e2.6o7	TRUE	TRUE	TRUE	7	3	1	chr7	+	98712895-98714982;98712953-98714982;98715451-98715845;98715451-98716099;98715456-98716099;98715451-98716149;98716301-98716409	98712859-98712953;98712859-98712953;98714982-98718062	;;	;;
D7Ertd443e	ENSMUSG00000030994	ENSMUSG00000030994:134376717-134376831:target	0.451611521411;-0.000523682442322;-0.314377118785;-0.044325635599	0.99999995345;1.04816265299e-11;0.99664608895;0.00393315731424	0.414;0.041;0.407;0.135	0.854;0.025;0.100;0.040	s|1e1.1o1|1e2.1o1|1e3.1o1|1e4.1o1	FALSE	FALSE	TRUE	4	5	1	chr7	-	134376042-134376717;134365423-134376717;134358086-134376717;134349828-134376717	134349553-134349828;134357991-134358086;134365356-134365423;134375917-134376042;134376717-134376831	;;;;	;;;;
D7Ertd443e	ENSMUSG00000030994	ENSMUSG00000030994:134357991-134358086:source	-0.0124842007092;0.000390720252168;-0.26647939216;0.00048590300182;0.371496073566;0.000168679435945;-2.64912372523e-06;-0.125267980259;-6.28596513892e-11	3.38849062219e-07;3.99220807945e-18;0.986580062574;9.19587038714e-11;0.999903079276;3.38870622771e-18;2.93740260385e-18;0.12961362371;2.93022397923e-18	0.085;0.025;0.331;0.072;0.270;0.025;0.025;0.224;0.025	0.030;0.038;0.071;0.086;0.633;0.032;0.025;0.090;0.025	t|1e0|1e1.1o1|1e2.1o1|1e3.1o1|1e4.1o1|1e5.1o1|1e6.1o1|1e7.1o1|1e8.1o1|1e9.1o1	FALSE	FALSE	TRUE	9	10	1	chr7	-	134358086-134409957;134358086-134385533;134358086-134376717;134358086-134375917;134358086-134375037;134358086-134369909;134358086-134369707;134358086-134365356;134358086-134364731	134357991-134358086;134364731-134364884;134365356-134365423;134369707-134369717;134369909-134369919;134375037-134375230;134375917-134376042;134376717-134376831;134385533-134385741;134409957-134410017	;;;;;;;;;	;;;;;;;;;
D7Ertd443e	ENSMUSG00000030994	ENSMUSG00000030994:134375037-134375230:target	-0.190304975935;0.242942150138;-0.000892826088682	0.584959727066;0.871377564132;4.38835979048e-07	0.229;0.720;0.049	0.041;0.957;0.025	s|1e1.1o1|1e2.1o1|1e3.1o1	FALSE	FALSE	TRUE	3	4	1	chr7	-	134365423-134375037;134358086-134375037;134349828-134375037	134349553-134349828;134357991-134358086;134365356-134365423;134375037-134375230	;;;	;;;
Triobp	ENSMUSG00000033088	ENSMUSG00000033088:78999797-78999944:target	-0.255618609214;0.255618609214	0.861498821255;0.861498821255	0.745;0.255	0.490;0.510	t|1e1.1o1|1e2.1o1	FALSE	FALSE	TRUE	2	3	1	chr15	+	78994152-78999797;78999295-78999797	78994042-78994152;78999285-78999295;78999797-78999944	;;	;;
Edem3	ENSMUSG00000043019	ENSMUSG00000043019:151818310-151822051:target	-0.294255951852;-5.66417895618e-09;-5.66417895618e-09;0.243619264257;0.00081942768104	0.999984882315;2.93023917084e-18;2.93023917084e-18;0.990801524014;7.71152567021e-16	0.975;0.025;0.025;0.025;0.025	0.688;0.025;0.025;0.263;0.046	t|1e1.1o1|1e2.1o2|1e2.2o2|2e3.1o4|3e3.1o4	TRUE	TRUE	TRUE	5	4	1	chr1	+	151811704-151818310;151812768-151818310;151812801-151818310;151818841-151819116;151818841-151820422	151811519-151811704;151812754-151812801;151812754-151812801;151818310-151822051	;;;	;;;
Jade2	ENSMUSG00000020387	ENSMUSG00000020387:51813455-51817700:source	-0.594803625446;7.37845428116e-16;0.0981541737697;0.101040214588;0.181112311992;0.0474413664402;0.0667238309438	1.0;2.93022380883e-18;1.24674190486e-08;2.09451907736e-08;0.529497713832;1.3092595013e-16;9.26587677194e-13	0.961;0.025;0.025;0.025;0.025;0.025;0.025	0.381;0.025;0.122;0.124;0.202;0.076;0.094	t|1e1.1o1|2e1.1o1|3e2.1o5|3e2.3o5|4e2.1o5|4e2.2o5|4e2.3o5	TRUE	TRUE	TRUE	7	3	1	chr11	-	51817700-51818497;51817657-51818497;51815615-51817123;51815615-51816982;51815611-51817123;51815611-51817048;51815611-51816982	51813455-51817700;51818497-51818628;51818497-51818628	;;	;;
Cstf3	ENSMUSG00000027176	ENSMUSG00000027176:104609091-104611406:source	0.126088822596;0.0860993239252;-0.0420572002564;-0.164763250547	0.0189597956677;1.91738392337e-05;6.38738092928e-05;0.411618839935	0.025;0.025;0.093;0.905	0.148;0.112;0.025;0.740	s|1e1.2o3|1e1.3o3|1e2.1o1|1e3.1o1|2e0|3e0	TRUE	TRUE	TRUE	4	4	1	chr2	+	104609186-104610513;104609186-104610516;104609186-104638031;104609186-104644289	104609091-104611406;104638031-104638108;104644289-104644321	;;	;;
Gpd1l	ENSMUSG00000050627	ENSMUSG00000050627:114899341-114902502:source	0.000773157092303;-0.293571713288;0.0020634241007;0.00121826019809;0.203143385057	0.00125008289287;0.966489786339;1.28140422357e-09;2.00695197023e-06;0.764700172801	0.622;0.311;0.025;0.059;0.025	0.635;0.025;0.058;0.083;0.223	t|1e1.1o2|2e2.4o6|3e2.2o6|4e2.1o6|5e2.3o6	TRUE	TRUE	TRUE	5	3	1	chr9	-	114902502-114903661;114901454-114901684;114901333-114902334;114901300-114902336;114900007-114901858	114899341-114902502;114903346-114903767	;	;
Gpr155	ENSMUSG00000041762	ENSMUSG00000041762:73348137-73348274:target	-0.55952029357;0.55952029357	0.999999998487;0.999999998487	0.751;0.249	0.206;0.794	s|1e1.1o1|1e2.1o1	FALSE	FALSE	TRUE	2	3	0	chr2	-	73347759-73348137;73343757-73348137	73341506-73343757;73347647-73347759;73348137-73348274	;;	;;
Tacc1	ENSMUSG00000065954	ENSMUSG00000065954:25201122-25201449:target	0.258348059601;-0.258348059601	0.86876705262;0.86876705262	0.298;0.702	0.556;0.444	s|1e1.1o1|1e2.1o1	FALSE	FALSE	TRUE	2	3	0	chr8	-	25200206-25201122;25177994-25201122	25177934-25177994;25200091-25200206;25201122-25201449	;;	;;
Trappc9	ENSMUSG00000047921	ENSMUSG00000047921:72963560-72963686:source	0.351386725316;-0.351386725316	0.999997504117;0.999997504117	0.632;0.368	0.975;0.025	t|1e1.1o1|1e2.1o1	FALSE	FALSE	TRUE	2	3	1	chr15	-	72963686-72999972;72963686-72993047	72963560-72963686;72993047-72993057;72999972-73000115	;;	;;
Trappc9	ENSMUSG00000047921	ENSMUSG00000047921:73031522-73031643:source	-0.340229944223;0.314056882024;0.000230090073083	0.996434652233;0.989391568317;5.19692533568e-12	0.789;0.197;0.026	0.458;0.503;0.034	t|1e1.1o1|1e2.1o1|1e3.1o1	FALSE	FALSE	TRUE	3	4	1	chr15	-	73031643-73050595;73031643-73042177;73031643-73038533	73031522-73031643;73038533-73038543;73042177-73042203;73050595-73050723	;;;	;;;
Trappc9	ENSMUSG00000047921	ENSMUSG00000047921:73050595-73050723:target	0.257129087165;-0.257129087165	0.894321003912;0.894321003912	0.215;0.785	0.468;0.532	s|1e1.1o1|1e2.1o1	FALSE	FALSE	TRUE	2	3	0	chr15	-	73042203-73050595;73031643-73050595	73031522-73031643;73042177-73042203;73050595-73050723	;;	;;
Trappc9	ENSMUSG00000047921	ENSMUSG00000047921:73012806-73013022:target	0.224237044006;-0.224237044006	0.951345252758;0.951345252758	0.025;0.975	0.244;0.756	s|1e1.1o1|1e2.1o1	FALSE	FALSE	TRUE	2	3	1	chr15	-	73001501-73012806;73000115-73012806	72999972-73000115;73001336-73001501;73012806-73013022	;;	;;
1110001J03Rik	ENSMUSG00000019689	ENSMUSG00000019689:38539159-38539449:target	-0.535707351627;0.0030697067171;0.482311596896	1.0;1.12710392639e-17;1.0	0.684;0.025;0.313	0.162;0.059;0.783	t|1e1.1o1|1e2.1o1|1e3.1o1	FALSE	FALSE	TRUE	3	4	1	chr6	+	38533711-38539159;38534754-38539159;38535010-38539159	38533502-38533711;38534744-38534754;38534823-38535010;38539159-38539449	;;;	;;;
Alg2	ENSMUSG00000039740	ENSMUSG00000039740:47471581-47472458:target	0.278339131105;0.159588781716;-0.461107623681	0.99577612961;0.180153155851;0.999999931547	0.030;0.025;0.967	0.302;0.181;0.517	s|1e0|2e1.2o2|3e1.2o2|i	TRUE	TRUE	FALSE	2	2	1	chr4	-	47470335-47471768;47470335-47471581;47471580-47471581	47469833-47470770;47469833-47470770;47470771-47471580;47471581-47472458	;;;	;;;	(47470771, 47471580)
Cpsf2	ENSMUSG00000041781	ENSMUSG00000041781:101975974-101976261:source	0.588713559149;-0.588713559149	0.999999999985;0.999999999985	0.175;0.825	0.749;0.251	s|1e2.1o1|2e1.1o1	TRUE	FALSE	TRUE	2	3	1	chr12	+	101976134-101981914;101976261-101976784	101975974-101976261;101976784-101976794;101981914-101982095	;;	;;
Slc20a1	ENSMUSG00000027397	ENSMUSG00000027397:129199310-129199677:source	0.238212079539;-0.238212079539	0.985959586969;0.985959586969	0.026;0.974	0.258;0.742	s|1e1.1o1|2e0|i	TRUE	FALSE	FALSE	1	2	1	chr2	+	129199598-129199702;129199677-129199678	129199310-129199677;129199678-129199701;129199702-129200064	;;	;;	(129199678, 129199701)
Myo9a	ENSMUSG00000039585	ENSMUSG00000039585:59940002-59940077:target	0.790223747958;-8.93603010285e-05;-0.759018537677;-0.000132996239303	1.0;3.97864482819e-08;1.0;8.2753326974e-08	0.058;0.029;0.894;0.031	0.828;0.025;0.154;0.025	t|1e0|1e1.1o1|1e2.1o1|1e3.1o3|1e3.2o3	TRUE	FALSE	TRUE	4	4	1	chr9	+	59907063-59940002;59921103-59940002;59924867-59940002;59925001-59940002	59906913-59907063;59921093-59921103;59924571-59928866;59924571-59928866;59940002-59940077	;;;;	;;;;
E4f1	ENSMUSG00000024137	ENSMUSG00000024137:24443792-24444337:source	-0.25060751545;0.25060751545	0.969395073754;0.969395073754	0.975;0.025	0.731;0.269	t|1e1.1o1|i	FALSE	FALSE	FALSE	1	2	1	chr17	-	24444337-24444414;24444337-24444338	24443792-24444337;24444338-24444413;24444414-24444476	;;	;;	(24444338, 24444413)
E4f1	ENSMUSG00000024137	ENSMUSG00000024137:24444414-24444476:source	-0.365241419391;0.365241419391	0.999561444307;0.999561444307	0.975;0.025	0.619;0.381	t|1e1.1o1|i	FALSE	FALSE	FALSE	1	2	1	chr17	-	24444476-24444547;24444476-24444477	24444414-24444476;24444477-24444546;24444547-24444689	;;	;;	(24444477, 24444546)
Akap17b	ENSMUSG00000059708	ENSMUSG00000059708:36618603-36618733:source	-0.00300527678354;0.26333418927;7.77156117238e-16;-0.303935025817;-5.69405469625e-07;-0.000306859765423;-6.12177250235e-10;0.118299119857;1.02305927476e-11	1.10838301474e-17;0.992805122378;2.93022380883e-18;0.999993256861;2.93176683834e-18;3.76178180558e-18;2.93022546777e-18;0.0379074676391;2.93022383664e-18	0.059;0.241;0.025;0.372;0.025;0.035;0.025;0.234;0.025	0.025;0.497;0.025;0.076;0.025;0.025;0.025;0.355;0.025	t|1e0|1e1.1o1|1e2.1o1|1e3.1o1|1e4.1o1|1e5.1o2|1e5.2o2|1e6.1o1|1e7.1o1|1e8.1o1	TRUE	FALSE	TRUE	9	9	1	chrX	-	36618733-36645050;36618733-36636473;36618733-36633330;36618733-36633205;36618733-36632582;36618733-36632473;36618733-36631851;36618733-36623568;36618733-36622806	36618603-36618733;36622806-36622918;36623568-36624336;36631851-36631978;36632473-36632646;36632473-36632646;36633205-36633215;36633330-36633340;36636473-36636574;36645050-36645395	;;;;;;;;;	;;;;;;;;;
Akap17b	ENSMUSG00000059708	ENSMUSG00000059708:36623568-36624336:target	0.0215465137967;0.491458236514;-0.526872188524	3.90578759068e-12;1.0;1.0	0.025;0.446;0.539	0.074;0.926;0.025	s|1e1.1o1|1e2.1o1|i	FALSE	FALSE	TRUE	2	3	1	chrX	-	36622918-36623568;36618733-36623568;36623567-36623568	36618603-36618733;36622806-36622918;36622919-36623567;36623568-36624336	;;;	;;;	(36622919, 36623567)
Lrrc48	ENSMUSG00000056598	ENSMUSG00000056598:60370469-60370615:source	1.16603690053e-05;0.25248706386;-0.249511617575	3.62496812337e-08;0.892369339618;0.886709354007	0.025;0.725;0.269	0.026;0.972;0.026	s|1e1.1o1|1e2.2o2|1e3.1o1	FALSE	FALSE	TRUE	3	4	1	chr11	+	60370615-60370777;60370615-60375078;60370615-60384214	60370469-60370615;60370777-60372004;60374981-60375197;60384214-60384345	;;;	;;;
Dmxl1	ENSMUSG00000037416	ENSMUSG00000037416:49877683-49879365:target	-0.442980425189;0.230025725896;0.0797345649605;0.0524970480044;-4.83857478784e-10	1.0;0.973682850901;1.58809997425e-08;2.27660216562e-16;2.93025673301e-18	0.975;0.025;0.025;0.025;0.025	0.543;0.249;0.107;0.079;0.025	t|1e1.1o1|2e2.1o4|2e2.2o4|2e2.3o4|3e2.1o4	TRUE	TRUE	TRUE	5	3	1	chr18	+	49871791-49877683;49877759-49878495;49877830-49878495;49877999-49878495;49877759-49878744	49871570-49871791;49877683-49879365	;	;
Dmxl1	ENSMUSG00000037416	ENSMUSG00000037416:49877683-49879365:source	0.276033197175;4.16049413297e-07;1.63382488906e-07;0.102650660606;0.0702757466321;-0.554507280368	0.9999767931;2.93137690346e-18;2.93069013164e-18;5.40305419853e-06;3.01000164269e-10;1.0	0.025;0.025;0.025;0.025;0.025;0.975	0.294;0.025;0.025;0.126;0.098;0.434	s|1e1.2o3|1e1.3o3|1e3.1o2|2e1.2o3|3e1.2o3|4e2.1o1	TRUE	TRUE	TRUE	6	4	1	chr18	+	49877759-49878495;49877759-49878744;49877759-49894982;49877830-49878495;49877999-49878495;49879365-49880735	49877683-49879365;49880735-49880842;49894982-49895173	;;	;;
Mff	ENSMUSG00000026150	ENSMUSG00000026150:82741978-82745895:target	-0.467085828995;0.467085828995	0.999995879955;0.999995879955	0.852;0.148	0.397;0.603	t|1e0|2e1.1o2|2e2.2o2	FALSE	TRUE	TRUE	2	3	0	chr1	+	82735507-82745524;82741976-82745524	82735416-82736728;82741639-82741976;82741978-82745895	;;	;;
Fam135a	ENSMUSG00000026153	ENSMUSG00000026153:24046358-24046407:source	0.00108994994;0.240908690648;-0.268617665197	6.70716152689e-08;0.85429230251;0.91916024044	0.060;0.178;0.761	0.086;0.415;0.498	t|1e1.1o3|1e1.2o3|1e2.1o1	TRUE	FALSE	TRUE	3	3	1	chr1	-	24046407-24053223;24046407-24053183;24046407-24049130	24046358-24046407;24049130-24049207;24051764-24053336;24051764-24053336	;;;	;;;
Fam135a	ENSMUSG00000026153	ENSMUSG00000026153:24051764-24053336:target	0.00185372969395;0.00119330197009;-0.321306267431;0.245281122473	3.50875227449e-11;1.4474821712e-08;0.992057684428;0.887047376311	0.025;0.055;0.770;0.165	0.056;0.082;0.457;0.405	s|1e1.1o1|1e2.1o1|2e1.1o1|2e2.1o1|3e0	TRUE	TRUE	TRUE	4	3	1	chr1	-	24049207-24053223;24046407-24053223;24049207-24053183;24046407-24053183	24046358-24046407;24046358-24046407;24049130-24049207;24049130-24049207;24051764-24053336	;;;;	;;;;
2610316D01Rik	ENSMUSG00000097040	ENSMUSG00000097040:45378142-45378260:target	0.269878781553;-0.000644876699454;-0.278471281981;0.000136487362755	0.968555736977;9.82489469086e-08;0.960280679752;7.00328589582e-14	0.044;0.044;0.906;0.025	0.307;0.025;0.635;0.030	s|1e1.1o1|1e2.1o1|1e3.1o1|1e4.1o1	FALSE	FALSE	TRUE	4	5	1	chr3	-	45378010-45378142;45368170-45378142;45366348-45378142;45327858-45378142	45327771-45327858;45366305-45366348;45368035-45368170;45377868-45378010;45378142-45378260	;;;;	;;;;
2610316D01Rik	ENSMUSG00000097040	ENSMUSG00000097040:45327066-45327162:target	0.00366089208198;0.0808648221453;0.0388754541275;0.133846304453;-0.44807317832	8.46952165447e-05;0.138829243816;0.000225493678349;0.0889982848205;0.99996641022	0.070;0.093;0.025;0.025;0.833	0.120;0.231;0.096;0.157;0.396	s|1e0|1e1.1o1|1e2.1o1|1e3.1o1|1e4.1o1|1e5.1o1	FALSE	FALSE	TRUE	5	6	1	chr3	-	45326431-45327066;45325724-45327066;45311913-45327066;45300806-45327066;45282164-45327066	45281995-45282164;45300696-45300806;45311903-45311913;45325633-45325724;45326421-45326431;45327066-45327162	;;;;;	;;;;;
2610316D01Rik	ENSMUSG00000097040	ENSMUSG00000097040:45281995-45282164:source	-0.34907459177;0.34907459177	0.999477404869;0.999477404869	0.975;0.025	0.634;0.366	t|1e1.1o1|1e2.1o1	FALSE	FALSE	TRUE	2	3	1	chr3	-	45282164-45327066;45282164-45300696	45281995-45282164;45300696-45300806;45327066-45327162	;;	;;
Brf2	ENSMUSG00000031487	ENSMUSG00000031487:27123832-27124620:source	0.263021572381;-0.263021572381	0.980038419333;0.980038419333	0.717;0.283	0.973;0.027	t|1e1.1o1|1e2.1o1	FALSE	FALSE	TRUE	2	3	1	chr8	-	27124620-27125820;27124620-27125450	27123832-27124620;27125450-27125639;27125820-27126141	;;	;;
Pknox1	ENSMUSG00000006705	ENSMUSG00000006705:31592105-31592275:source	-0.206073608547;0.206073608547	0.7955282448;0.7955282448	0.970;0.030	0.763;0.237	s|1e0|2e1.2o3|2e1.3o3	TRUE	TRUE	FALSE	2	2	1	chr17	+	31592275-31595225;31592275-31595228	31592105-31592275;31594821-31595324;31594821-31595324	;;	;;
Cdh24	ENSMUSG00000059674	ENSMUSG00000059674:54638568-54638687:target	-0.204891190367;0.204891190367	0.766748991323;0.766748991323	0.975;0.025	0.775;0.225	s|1e1.1o1|1e2.1o1	FALSE	FALSE	TRUE	2	3	1	chr14	-	54638494-54638568;54638191-54638568	54638004-54638191;54638327-54638494;54638568-54638687	;;	;;
Cdh24	ENSMUSG00000059674	ENSMUSG00000059674:54638004-54638191:source	0.26917126195;-0.26917126195	0.989014274875;0.989014274875	0.025;0.975	0.287;0.713	t|1e1.1o1|1e2.1o1	FALSE	FALSE	TRUE	2	3	1	chr14	-	54638191-54638568;54638191-54638327	54638004-54638191;54638327-54638494;54638568-54638687	;;	;;
Zfp709	ENSMUSG00000056019	ENSMUSG00000056019:71887264-71887390:target	0.360708395254;-0.360708395254	0.999109167867;0.999109167867	0.591;0.409	0.943;0.057	t|1e0|1e1.1o1|1e2.1o1	FALSE	FALSE	TRUE	2	3	1	chr8	+	71882208-71887264;71883887-71887264	71882068-71882208;71883877-71883887;71887264-71887390	;;	;;
C330018D20Rik	ENSMUSG00000024592	ENSMUSG00000024592:56962401-56962518:source	0.268911532102;-0.111994340166;0.00267856976256;-0.00291990149715;-0.0697576925316	0.891720001677;0.0431825817524;1.58769471967e-06;0.000803242189073;0.126825564422	0.360;0.140;0.025;0.240;0.247	0.627;0.025;0.065;0.195;0.110	t|1e1.1o1|1e2.1o1|1e3.1o1|1e4.1o1|1e5.1o1	FALSE	FALSE	TRUE	5	6	1	chr18	-	56962518-56973384;56962518-56972805;56962518-56967093;56962518-56963412;56962518-56963358	56962401-56962518;56963358-56963368;56963412-56963422;56967093-56967189;56972805-56972943;56973384-56973484	;;;;;	;;;;;
Trak2	ENSMUSG00000026028	ENSMUSG00000026028:58935746-58935940:source	-0.387954195442;0.261016340391;0.0988019669931	0.999999992871;0.996870355383;0.000501119579284	0.975;0.025;0.025	0.597;0.280;0.124	t|1e1.1o2|1e2.1o1|1e3.1o1	FALSE	FALSE	TRUE	3	4	1	chr1	-	58935940-58946247;58935940-58944234;58935940-58938295	58935746-58935940;58938295-58938305;58944234-58944244;58945902-58946535	;;;	;;;
Dicer1	ENSMUSG00000041415	ENSMUSG00000041415:104723902-104724149:source	-0.00513493503907;-3.75053014812e-14;-6.8712857468e-07;-0.255734029225;0.316030562177	8.4755223844e-13;2.93022380894e-18;2.93208585559e-18;0.968259284813;0.999800427439	0.065;0.025;0.025;0.691;0.228	0.025;0.025;0.025;0.442;0.536	t|1e0|2e0|2e3.1o1|3e2.1o1|4e0|4e1.1o1|4e2.1o1|4e3.1o1|5e0	TRUE	TRUE	TRUE	5	4	1	chr12	-	104724125-104726291;104724119-104728333;104724070-104729128;104724070-104728333;104724070-104726291	104723902-104724149;104726291-104726351;104726291-104726351;104728333-104728493;104728333-104728493;104729128-104729262	;;;;;	;;;;;
Zrsr2	ENSMUSG00000031370	ENSMUSG00000031370:163958588-163958661:target	-0.278548099255;0.278548099255	0.960149948149;0.960149948149	0.974;0.026	0.703;0.297	s|1e1.1o1|i	FALSE	FALSE	FALSE	1	2	1	chrX	-	163958419-163958588;163958587-163958588	163958274-163958419;163958553-163958587;163958588-163958661	;;	;;	(163958553, 163958587)
Gm7221	ENSMUSG00000092335	ENSMUSG00000092335:42592437-42592547:target	0.305118586046;-0.305118586046	0.986176227659;0.986176227659	0.677;0.323	0.975;0.025	s|1e1.1o1|1e2.1o1	FALSE	FALSE	TRUE	2	3	1	chr7	-	42583032-42592437;42582707-42592437	42582647-42582707;42582906-42583032;42592437-42592547	;;	;;
Gm7221	ENSMUSG00000092335	ENSMUSG00000092335:42582647-42582707:source	-0.0221542067082;-0.176701810489;0.294770405354	0.0108627452963;0.455638920801;0.967939190971	0.142;0.198;0.660	0.047;0.025;0.948	t|1e1.1o1|1e2.1o1|1e3.1o1	FALSE	FALSE	TRUE	3	4	1	chr7	-	42582707-42665018;42582707-42592437;42582707-42582906	42582647-42582707;42582906-42583032;42592437-42592547;42665018-42665028	;;;	;;;
Tsc22d1	ENSMUSG00000022010	ENSMUSG00000022010:76416308-76416989:source	0.0360994415951;0.78187302301;-0.831271410986	4.12424673314e-06;1.0;1.0	0.025;0.149;0.835	0.088;0.911;0.025	s|1e1.3o3|2e0|3e0|4e0|5e0|6e2.1o2|i	TRUE	FALSE	TRUE	2	3	1	chr14	+	76416578-76416704;76416989-76417236;76416989-76416990	76416308-76416989;76416990-76417235;76417236-76418602	;;	;;	(76416990, 76417235)
Tsc22d1	ENSMUSG00000022010	ENSMUSG00000022010:76417236-76418602:target	0.854848289883;-0.854848289883	1.0;1.0	0.142;0.858	0.975;0.025	t|1e1.6o6|2e0|i	FALSE	TRUE	FALSE	1	2	1	chr14	+	76416989-76417236;76417235-76417236	76416308-76416989;76416990-76417235;76417236-76418602	;;	;;	(76416990, 76417235)
Tsc22d1	ENSMUSG00000022010	ENSMUSG00000022010:76438933-76439108:target	-0.197817977151;0.39100985783;5.60866803256e-08;-3.5150164389e-09;-0.226155763037;0.00152389865222	0.654310246773;0.999980840279;4.03203076864e-18;2.93023456637e-18;0.815593114497;1.35267931961e-07	0.374;0.160;0.025;0.025;0.399;0.058	0.177;0.542;0.025;0.025;0.178;0.091	t|1e0|2e1.1o1|2e2.1o1|3e1.1o1|3e2.1o1|4e1.1o1|4e2.1o1	TRUE	TRUE	TRUE	6	3	1	chr14	+	76419009-76438936;76437815-76438936;76419009-76438947;76437815-76438947;76419009-76438964;76437815-76438964	76418648-76419009;76418648-76419009;76418648-76419009;76437666-76437815;76437666-76437815;76437666-76437815;76438933-76439108	;;;;;;	;;;;;;
Tsc22d1	ENSMUSG00000022010	ENSMUSG00000022010:76418648-76419009:source	0.0791163168668;-0.117867187545;5.61672467748e-09;-0.156221402845;0.189989653534	0.00150689182141;0.142988822062;2.93033988971e-18;0.344333957921;0.611997787197	0.029;0.272;0.025;0.295;0.394	0.131;0.137;0.025;0.136;0.586	s|1e1.1o2|1e2.2o4|1e2.3o4|1e2.4o4|1e3.2o2	FALSE	TRUE	TRUE	5	4	0	chr14	+	76419009-76437666;76419009-76438936;76419009-76438947;76419009-76438964;76419009-76505249	76418648-76419009;76437666-76437815;76438933-76439108;76438933-76439108;76438933-76439108;76505098-76505737	;;;;;	;;;;;
Ttc3	ENSMUSG00000040785	ENSMUSG00000040785:94409684-94409729:target	0.162079735678;-0.369797167962;9.82267437461e-05;0.170525512899	0.340751437378;0.999990123959;1.68983238414e-17;0.38026132113	0.056;0.912;0.025;0.029	0.216;0.552;0.029;0.195	t|1e1.2o3|1e2.1o1|1e3.1o2|1e3.2o2	TRUE	FALSE	TRUE	4	4	1	chr16	+	94403368-94409684;94408716-94409684;94408815-94409684;94408901-94409684	94403314-94403807;94408554-94408716;94408747-94408901;94408747-94408901;94409684-94409729	;;;;	;;;;
Ttc3	ENSMUSG00000040785	ENSMUSG00000040785:94393112-94393174:source	0.014400567181;0.474269702615;-0.549549260287	3.82100990797e-05;0.99931229757;0.999947247466	0.027;0.106;0.884	0.084;0.568;0.349	s|1e2.1o1|2e1.1o1|2e2.1o1	TRUE	TRUE	TRUE	3	3	1	chr16	+	94393134-94403314;94393174-94394335;94393174-94403314	94393112-94393174;94394335-94396626;94403314-94403807;94403314-94403807	;;;	;;;
Ttc3	ENSMUSG00000040785	ENSMUSG00000040785:94403314-94403807:target	0.0171316669036;0.00920937402695;0.000668877469397;-0.525077266221;0.22907083192;0.00574278356978	0.0280197002516;2.49647004521e-06;4.73759524646e-08;0.999948023729;0.953392822905;7.49052829374e-05	0.180;0.038;0.026;0.706;0.026;0.073	0.278;0.101;0.042;0.194;0.249;0.132	t|1e1.1o2|1e1.2o2|1e2.1o2|1e2.2o2|1e3.1o4|1e3.2o4	TRUE	FALSE	TRUE	6	4	1	chr16	+	94370861-94403314;94370971-94403314;94393134-94403314;94393174-94403314;94394578-94403314;94394631-94403314	94370618-94370971;94370618-94370971;94393112-94393174;94393112-94393174;94394335-94396626;94394335-94396626;94403314-94403807	;;;;;;	;;;;;;
Mecp2	ENSMUSG00000031393	ENSMUSG00000031393:74026592-74036330:source	-0.000122196020863;0.424143744929;-0.418100165076	1.82916998322e-05;0.998835851458;0.995941163054	0.031;0.031;0.959	0.025;0.445;0.550	t|1e1.1o1|2e2.2o6|i	FALSE	TRUE	TRUE	2	3	1	chrX	-	74036330-74036440;74027443-74035348;74036330-74036331	74026592-74036330;74036331-74036439;74036440-74036494	;;	;;	(74036331, 74036439)
Rims1	ENSMUSG00000041670	ENSMUSG00000041670:22286251-22288640:source	-0.440868653257;0.00178327022377;0.188673042971;0.170336561231	1.0;3.29634029142e-12;0.611602679025;0.357854733086	0.975;0.025;0.025;0.025	0.545;0.055;0.209;0.191	t|1e1.1o1|2e2.1o6|2e2.2o6|2e2.3o6	TRUE	TRUE	TRUE	4	3	1	chr1	-	22288640-22290060;22287516-22288592;22287516-22288548;22287516-22288537	22286251-22288640;22290060-22290199	;	;
Traf3ip1	ENSMUSG00000034292	ENSMUSG00000034292:91494647-91495807:source	0.219009029787;-4.30804867927e-07;-0.210714342746;-4.89247880781e-07	0.829007844675;5.89337495632e-18;0.766595688225;6.36281762926e-18	0.708;0.025;0.275;0.025	0.922;0.025;0.070;0.025	s|1e1.1o1|2e1.1o1|3e1.1o1|4e1.1o1	TRUE	TRUE	FALSE	4	2	1	chr1	+	91494888-91497953;91495339-91497953;91495571-91497953;91495807-91497953	91494647-91495807;91497953-91498021;91497953-91498021;91497953-91498021;91497953-91498021	;;;;	;;;;
Trim71	ENSMUSG00000079259	ENSMUSG00000079259:114507133-114514096:source	-0.0280740883292;-0.618573982797;-1.08750017115e-08;0.000352736131075;0.166240961349;0.157888348683;0.174921835182;0.0114906099981	0.00911028126164;1.0;3.28188753429e-18;4.23753568652e-18;0.243713059557;0.0939181003523;0.410993403702;3.445576323e-17	0.262;0.733;0.025;0.025;0.025;0.025;0.025;0.025	0.175;0.130;0.025;0.036;0.187;0.179;0.196;0.070	t|1e1.1o1|2e2.1o5|3e2.2o5|4e2.3o5|5e2.4o5|6e2.4o5|7e2.4o5|8e2.4o5	TRUE	TRUE	TRUE	8	3	1	chr9	-	114514096-114515733;114513607-114513902;114513099-114513580;114512859-114513283;114512438-114512716;114508370-114512716;114507383-114512716;114507377-114512716	114507133-114514096;114515733-114515867	;	;
Fez2	ENSMUSG00000056121	ENSMUSG00000056121:78377885-78378745:source	-0.442640075314;0.120200600878;0.299453948829	0.999999419805;0.00539528791977;0.995626311607	0.950;0.025;0.046	0.518;0.143;0.338	t|1e1.1o1|2e1.1o1|2e2.1o2	TRUE	TRUE	TRUE	3	3	1	chr17	-	78378745-78381608;78378429-78381608;78378429-78378685	78377885-78378745;78381608-78381673;78381608-78381673	;;	;;
Gripap1	ENSMUSG00000031153	ENSMUSG00000031153:7801177-7801208:target	0.473505924867;-0.473505924867	0.999854493121;0.999854493121	0.077;0.923	0.538;0.462	t|1e1.1o1|1e2.1o1	FALSE	FALSE	TRUE	2	3	0	chrX	+	7800341-7801177;7800583-7801177	7800157-7800341;7800536-7800583;7801177-7801208	;;	;;
Gripap1	ENSMUSG00000031153	ENSMUSG00000031153:7800157-7800341:source	-0.456350043044;0.456350043044	0.999811506688;0.999811506688	0.920;0.080	0.475;0.525	s|1e1.1o1|1e2.1o1	FALSE	FALSE	TRUE	2	3	0	chrX	+	7800341-7800536;7800341-7801177	7800157-7800341;7800536-7800583;7801177-7801208	;;	;;
[truncated: 1,973 more rows]

## Sheet: S3 Table MAJIQ Summary
Local Splice Variants	2937
Genes	1966
Exons Affected	10266
Intron Retention Events	500
