# Supplementary material for: Nuclear m6A reader YTHDC1 regulates alternative polyadenylation and splicing during mouse oocyte development
Source: PLoS Genet. 2018 May 25;14(5):e1007412. doi: 10.1371/journal.pgen.1007412 (PMC5991768; doi:10.1371/journal.pgen.1007412)
Supplement: S4 Table — (XLSX) [file pgen.1007412.s012.xlsx]

## Sheet: KOvsWT_ROAR_Output
S4 Table. ROAR output of alternative polyadenylation events between wild-type and Ythdc1-deficient oocytes
Symbol	geneID	mM_treatment	mM_control	roar	pval	pvalue_1_1	pvalue_1_2	pvalue_1_3	pvalue_2_1	pvalue_2_2	pvalue_2_3	pvalue_3_1	pvalue_3_2	pvalue_3_3	counts_treatment	counts_control	length	treatmentFpkm	controlFpkm
Map4	17758_Mm.217318.1.75	0.0451618	0.00113143	39.9157	2.74248e-167	0.465631	3.65217e-16	0.0118799	2.82108e-13	0.0336307	1.53919e-20	1.91958e-23	1.09309e-76	4.43034e-17	15471.3	14411.7	1333	310.042	253.268
Fam91a1	210998_Mm.3224.1.51	0.174554	0.00161218	108.272	2.54528e-56	3.77652e-08	0.694801	0.150242	1.81297e-12	0.225128	0.754809	1.48942e-26	7.98601e-06	0.000176194	2726.33	845.333	933	78.0585	21.2248
Pbx2	18515_Mm.7103.1.24	0.0461631	0.00223617	20.6438	5.7198e-53	0.375023	2.47669e-17	0.301958	1.43306e-08	2.00171e-06	6.37063e-05	0.0175757	8.82868e-16	0.719195	1253	839.333	721	46.4236	27.2707
Tmem183a	57439_Mm.379087.1.3	0.874206	0.00278703	313.67	8.45377e-299	6.98978e-25	1.51949e-75	2.29623e-89	4.57295e-09	0.0375124	0.064692	6.15296e-08	4.80643e-43	1.0562e-50	752.333	950	725	27.7201	30.6961
Med12l	329650_Mm.228086.1.10	0.300437	0.00312828	96.0389	8.37518e-27	0.0613262	0.0925666	1.67781e-05	0.0425446	0.164449	0.673422	4.42905e-05	0.000441117	9.55261e-10	987.333	342	2743	9.61526	2.92077
Rwdd1	66521_Mm.379118.1.9	0.347192	0.0034259	101.343	9e-66	5.26693e-05	2.24671e-22	7.94982e-22	5.06012e-08	0.333358	0.643454	0.189746	1.04329e-05	4.4526e-05	251.333	160	91	73.7788	41.1885
Gpd1l	333433_Mm.38198.1.3	0.0327616	0.00652346	5.02212	2.27267e-282	0.524616	1.22866e-51	2.26056e-69	1.30299e-92	0.00503149	0.0195201	2.70713e-66	1	0.450215	12538	6957.33	1746	191.826	93.346
Senp7	66315_Mm.255784.1.15	0.013058	14.1944	0.000919944	7.19559e-198	8.89778e-36	1.53878e-19	5.05665e-13	5.53808e-36	2.24706e-20	7.37576e-14	5.41102e-33	2.98722e-19	7.00516e-13	37	34.6667	60	16.473	13.535
Cdip1	66626_Mm.157648.1.4	0.0136061	0.616728	0.0220618	2.76825e-214	5.25589e-34	1.27376e-54	1.71812e-40	0.0134586	1.92201e-10	0.00159251	1.31144e-17	8.56715e-35	5.19992e-22	1362.67	1150	1310	27.787	20.5648
Ube4a	140630_Mm.215069.1.3	0.014593	5.7687	0.00252968	0	2.29141e-116	1.84419e-52	2.04075e-63	4.77388e-61	8.94008e-28	1.39055e-27	1.92382e-44	2.63208e-19	5.16184e-17	2046.33	1673.67	2504	21.8306	15.6578
Dhdds	67422_Mm.100290.1.8	0.0113011	0.00919353	1.22925	7.29605e-08	0.306189	0.072386	0.0845289	0.0154839	0.608324	0.711342	0.0216844	0.489729	0.547318	157.333	132.333	343	12.2532	9.03799
Mysm1	320713_Mm.208868.1.3	0.0172886	1.87796	0.00920603	0	1.7194e-63	1.91028e-73	3.98832e-102	5.1078e-24	4.13689e-32	6.04625e-48	4.09696e-19	4.76596e-27	6.02776e-42	1858.33	2258.67	3745	13.2555	14.1285
Rnd3	74194_Mm.46497.1.3	0.547867	0.0107247	51.0845	9.52273e-35	0.0030601	0.514787	0.214632	3.97213e-14	1.72462e-07	0.0012959	1.90573e-05	0.00867293	0.191949	448.333	430	1626	7.36552	6.19505
Relt	320100_Mm.40336.1.2	0.124323	0.0109324	11.372	9.27158e-14	1	0.00129974	0.563415	0.0859829	0.162886	0.0554434	0.00139488	1	0.000116893	507.333	60.6667	1107	12.2425	1.28381
Nefh	380684_Mm.298283.1.2	0.377857	0.0125555	30.095	3.14006e-73	0.276743	0.35043	0.446261	1.15001e-14	8.71703e-08	8.39297e-18	5.50019e-13	1.07036e-06	1.46481e-15	6550	922	1821	96.0848	11.8609
Tmem168	101118_Mm.254845.1.6	0.491907	0.0125657	39.1468	1.9321e-135	5.0474e-11	3.46305e-46	4.09857e-57	1.41062e-08	0.214186	0.00577485	5.06332e-07	0.0236214	0.000129237	357.333	508.667	813	11.741	14.6568
Smc1a	24061_Mm.26412.1.14	0.517068	0.0140882	36.7021	5.83614e-140	0.000164863	0.732115	0.0113918	3.07064e-34	2.72481e-19	1.807e-30	4.65175e-23	2.41456e-11	2.49952e-19	811	663	125	173.314	124.251
Ube4b	63958_Mm.288924.1.2	0.14618	0.0145498	10.0469	4.51591e-100	0.00322068	0.000301483	1.42131e-11	9.0778e-17	0.124774	3.50284e-32	2.39162e-11	0.834271	4.13352e-24	10618.3	9888	935	303.367	247.739
Acox1	11430_Mm.356689.1.13	0.421735	0.0161112	26.1765	1.01715e-22	0.00431452	0.483351	0.0682386	6.90272e-06	0.0217958	0.000229387	9.47498e-05	0.0796797	0.00274328	490	85.3333	202	64.7989	9.8961
Dusp18	75219_Mm.374008.1.1	0.239333	0.0175253	13.6564	1.78795e-146	1.77912e-13	7.9897e-36	6.15773e-24	8.19566e-18	0.0135043	1.96304e-07	4.47888e-30	1.84048e-06	1.14054e-14	179.667	999.667	907	5.29156	25.8193
Pard3	93742_Mm.299254.1.52	0.0275248	3.77147	0.00729816	0	4.99436e-231	0	0	1.6666e-206	5.14478e-294	7.92583e-304	9.33923e-206	4.33118e-292	4.79728e-301	1064.33	1808	347	81.9354	122.058
Smad2	17126_Mm.152699.1.32	0.0282592	0.70142	0.0402885	0	1.57292e-61	0	5.45993e-168	1.91539e-06	1.11143e-62	8.03983e-07	0.00440574	2.16751e-70	7.31842e-11	2848.67	3176	538	141.443	138.291
Arl5b	75869_Mm.174068.1.12	0.0334995	0.0192759	1.7379	2.06725e-16	0.294607	0.00145932	0.938985	2.6432e-05	0.723132	0.00252252	0.703196	4.72186e-05	0.319868	886.667	520	2672	8.86435	4.55894
Ddx21	56200_Mm.25264.1.4	0.036936	13.1461	0.00280966	0	5.48798e-179	2.2113e-187	1.7397e-153	6.02195e-100	6.38459e-114	1.60007e-85	1.79769e-90	7.04372e-105	2.21359e-77	575.667	350	493	31.1923	16.631
Cbln1	12404_Mm.4880.1.3	1.99201	0.0205276	97.0403	1.17282e-109	6.80455e-33	7.40842e-16	2.42248e-20	8.28704e-22	5.17453e-08	5.28279e-11	0.000504633	0.840117	1	258.667	121	1029	6.71503	2.75465
Jup	16480_Mm.299774.1.12	0.364119	0.0210169	17.3251	1.03851e-19	0.0727396	0.143072	0.848815	1.28104e-09	0.00792257	0.000143625	0.039736	0.20297	1	255.333	48	243	28.0688	4.62735
Itpr1	16438_Mm.227912.1.25	0.290409	0.0222793	13.0349	3.90391e-103	0.943521	1.12408e-08	7.96623e-08	1.18856e-32	1.00565e-09	2.20347e-10	3.49409e-25	1.30598e-06	3.84458e-07	673	390	137	131.225	66.687
Pom121	107939_Mm.28399.1.4	0.279268	0.0224758	12.4253	1.00412e-167	2.02243e-19	3.9887e-76	1.81472e-13	0.482618	2.39027e-26	0.345178	0.0165384	2.39963e-32	0.43405	6801	4067.67	1404	129.398	67.8696
Ap3s2	11778_Mm.220173.1.6	0.717712	0.025139	28.5498	1.74171e-240	0.103695	1.54615e-18	0.00179639	3.62117e-39	0.0165625	7.37953e-17	2.90965e-95	3.98106e-16	1.17956e-52	521	570.667	850	16.3735	15.7275
Tsc1	64930_Mm.224354.1.27	0.110817	0.0278466	3.97954	9.47414e-54	0.472951	0.697029	1.48533e-10	3.4072e-11	2.04408e-15	0.0276039	0.0627832	0.477589	3.35649e-15	321.333	264.333	521	16.4756	11.8853
Mtpn	14489_Mm.182746.1.13	0.198082	0.0284514	6.96211	3.45582e-57	7.45417e-25	0.0839164	0.000131223	9.56607e-16	0.349309	0.00536971	0.243652	6.23644e-07	0.00154416	1295	1067.67	376	92.0037	66.5189
Pafah1b1	18472_Mm.56337.1.4	0.242139	0.0285246	8.48877	5.72616e-99	9.13277e-13	0.478717	0.0362687	1.00785e-30	7.11453e-05	7.82268e-11	5.53244e-28	0.000190004	6.12456e-10	3712	2770.67	1520	65.236	42.701
Dpp6	13483_Mm.42078.1.34	0.288861	0.0292759	9.86686	1.91812e-41	0.469972	1.59469e-06	1.05829e-05	1.22108e-07	0.545871	1	2.5505e-17	0.00364723	0.000390032	164.333	378.667	468	9.38	18.9543
Dnajc10	66861_Mm.21762.1.51	0.605702	0.0308644	19.6246	9.21316e-91	9.28477e-06	0.2556	0.647745	1.00057e-17	0.00239198	0.000210486	1.56459e-37	1.16957e-11	6.50155e-14	723.333	856.667	774	24.9644	25.9279
B4gat1	108902_Mm.29628.1.8	0.288613	0.0312756	9.22806	3.75918e-19	0.0367851	0.0162906	0.000562522	0.0160506	0.04042	0.571642	8.45941e-05	0.000490112	0.0725265	207.667	356	640	8.66782	13.0307
Kras	16653_Mm.373529.1.1	0.0406922	1.33422	0.030499	0	9.58101e-210	0	4.68337e-267	4.14706e-32	7.8399e-178	8.24493e-59	3.3232e-70	1.68063e-233	5.30548e-103	3545	4574.67	1256	75.3962	85.3231
Mctp2	244049_Mm.217412.1.2	0.105389	0.033343	3.16076	1.28322e-21	0.00385412	0.188411	6.23013e-05	0.00107628	0.52808	1.85055e-05	0.622537	8.03621e-06	0.539053	1517.67	6656.33	2415	16.7874	64.5676
Ehf	13661_Mm.10724.1.4	0.0468898	1.91762	0.0244521	0	1.31314e-36	7.12929e-40	2.06097e-20	5.80819e-100	2.93339e-106	2.40515e-67	3.01839e-124	2.42398e-131	1.25818e-86	552	9638.33	1333	11.062	169.383
Scp2	20280_Mm.379011.1.4	0.100776	0.0336728	2.9928	1.53638e-14	0.826964	0.0104745	0.0157001	0.350333	0.0647957	0.00221769	0.0525312	0.430998	9.9119e-05	826	344	382	57.7617	21.0956
Vps41	218035_Mm.27389.1.50	0.0238061	0.0342707	0.69465	1.48897e-19	0.801649	1.70681e-06	0.000776627	1.41178e-05	0.613278	0.559612	8.28292e-05	0.468762	0.744831	559.667	282	338	44.2319	19.5447
Tgfb2	21808_Mm.18213.1.3	0.0487273	0.931589	0.0523056	0	1.60846e-96	7.75291e-116	4.28796e-158	5.96163e-19	3.97011e-35	4.79402e-53	5.10202e-137	4.21071e-156	1.00736e-197	4377.33	9006	1382	84.6106	152.658
Mcl1	17210_Mm.1639.1.20	0.256943	0.0362345	7.09112	4.60266e-50	1.416e-07	2.18239e-06	0.518415	2.67827e-08	5.93881e-07	0.293994	7.8617e-12	1.03161e-09	0.0075755	6512	823	1231	141.312	15.6617
Dstyk	213452_Mm.257120.1.31	0.440461	0.0364463	12.0852	3.99187e-121	1.38534e-15	0.00049918	0.00660094	8.15554e-51	4.05454e-24	5.35529e-07	7.15253e-16	5.4127e-05	0.127558	7474.67	5532.33	3406	58.6233	38.0505
Pddc1	213350_Mm.290953.1.3	0.458527	0.0372128	12.3217	7.67298e-11	0.424901	0.0941184	0.233512	0.0133284	0.575512	0.00928694	0.016375	0.569124	0.0123765	105	39.6667	441	6.36025	2.10709
Srsf4	57317_Mm.2478.1.22	0.52225	0.0373488	13.983	1.40656e-60	5.80526e-05	0.131328	0.19404	5.09128e-21	0.00132343	2.34789e-10	4.56115e-14	0.0216472	6.08702e-07	1971	2368	1361	38.6858	40.7587
Selenoi	28042_Mm.168854.1.27	2.7206	0.0392033	69.3972	8.66518e-93	4.86673e-05	1.77159e-24	1.78518e-25	0.910194	1.77335e-08	6.09463e-09	0.120091	1.63612e-11	2.91269e-12	1664.67	2673.67	5439	8.17582	11.5156
Usp36	72344_Mm.232293.1.2	0.905896	0.0392992	23.0513	1.78342e-117	4.82555e-17	0.0222126	6.09019e-26	1.10112e-13	0.285074	2.4545e-20	8.43587e-16	0.104643	4.01682e-25	1323.67	261.667	733	48.2389	8.3626
Asnsd1	70396_Mm.285783.1.16	0.5367	0.0408166	13.1491	3.56824e-92	0.00845038	1.69036e-29	7.46837e-25	2.97291e-11	0.023798	0.13081	0.185042	2.06017e-13	9.48062e-11	240.333	133.667	58	110.69	53.9874
Senp2	75826_Mm.297431.1.37	0.674196	0.0418353	16.1155	7.34295e-40	0.258273	0.0714721	1.31946e-06	0.0022439	1	2.68393e-13	0.00393969	0.767707	1.65511e-14	405	124	979	11.0508	2.96713
Sipa1l1	217692_Mm.261333.1.17	0.442069	0.0426292	10.3701	2.86908e-282	1.10758e-73	4.51708e-46	5.49021e-89	1.91589e-21	2.22933e-08	8.14687e-30	6.46019e-07	0.169111	2.74769e-11	2089.67	3349.33	830	67.2546	94.5316
Alg9	102580_Mm.160035.1.28	0.345878	0.0428168	8.07811	1.40805e-33	4.4847e-11	8.02437e-05	6.84611e-05	1.19068e-07	0.00591557	0.00743798	0.570746	0.0639084	0.0299074	204.667	205.333	238	22.9717	20.2106
Ctdsp2	52468_Mm.29490.1.17	0.0592619	1.06894	0.0554397	0	3.69784e-31	1.69884e-129	1.77341e-69	5.50107e-05	6.77423e-69	2.01532e-20	0.000300679	5.95442e-63	1.71323e-17	2479.33	978.667	1584	41.8122	14.4736
Ube2j1	56228_Mm.259095.1.16	0.0650826	1.1315	0.0575187	1.82894e-189	2.23487e-25	1.03169e-24	2.16918e-06	1.92545e-33	2.14829e-32	2.91143e-10	9.32837e-28	4.39445e-27	7.40728e-08	647.333	347.667	338	51.1605	24.0959
Fbxo45	268882_Mm.256137.1.3	0.195861	0.0433618	4.5169	6.61489e-34	0.253764	0.477257	0.0127262	7.4463e-08	2.64727e-07	3.53594e-08	0.000567527	0.000684821	0.00158429	1973.67	368	1650	31.9531	5.22469
Smim7	66818_Mm.22565.1.6	0.642827	0.0434021	14.811	7.08805e-77	4.81844e-06	6.21401e-07	4.59135e-17	0.0692685	0.0401108	3.32479e-09	1.9612e-08	9.67469e-10	2.94164e-21	367.333	261.667	323	30.3795	18.9777
Sf3a1	67465_Mm.156914.1.38	0.036398	0.0434557	0.837588	4.87095e-26	6.30301e-10	0.0187394	0.85453	0.0225758	0.0626567	2.54418e-06	0.00322906	0.440639	0.000942463	231.333	433.667	244	25.3263	41.6354
Prrc2c	226562_Mm.245446.1.52	0.0584844	0.0452308	1.29302	2.0545e-202	1.30485e-07	3.21261e-63	7.64646e-29	1.42188e-51	0.00168925	1.38325e-20	3.66344e-25	0.324725	1.62168e-06	7297.67	6634.33	434	449.177	358.1
Slc12a7	20499_Mm.275800.1.57	0.260103	0.0453142	5.73999	6.75456e-116	1.25156e-19	6.80107e-51	4.55314e-23	7.74055e-08	0.0709196	8.97718e-06	0.592104	8.30972e-11	0.718776	727	707	564	34.4333	29.3655
Tcof1	21453_Mm.2215.1.9	0.0412979	0.0455345	0.906958	5.86836e-32	0.00311603	2.34019e-13	0.00694284	0.00303451	0.0469843	0.00350029	0.000295607	0.174715	0.000449714	1581.67	1087.33	511	82.6832	49.847
Tmem70	70397_Mm.194225.1.8	0.0867776	3.75478	0.0231113	0	2.1372e-87	1.23361e-74	4.45991e-96	3.54489e-91	6.37123e-79	3.94697e-99	3.86577e-116	2.33522e-101	1.24883e-126	1857.33	1650	850	58.3706	45.4739
Zfp592	233410_Mm.29525.1.27	0.294433	0.0462422	6.36719	1.3152e-90	1.04502e-06	4.65447e-06	0.0128745	6.46749e-34	0.121965	3.01194e-20	1.63479e-15	0.110651	4.88683e-08	3122	5322.67	1092	76.3719	114.184
Aco1	11428_Mm.331547.1.55	0.469605	0.0486427	9.65417	5.18733e-49	0.465687	0.0162921	0.590451	9.11875e-18	3.47525e-07	6.58177e-12	3.70031e-07	0.0539716	0.000277985	242	271	359	18.0071	17.6836
Ikzf4	22781_Mm.358648.1.5	0.135486	0.0495335	2.73523	2.0824e-25	0.0209597	2.91317e-06	6.75403e-05	0.000660458	0.342724	0.0855945	4.25861e-06	0.0783522	0.0078108	161.333	1905.67	904	4.76737	49.3828
Tmem70	70397_Mm.363019.1.1	0.0867776	3.75478	0.0231113	0	2.1372e-87	1.23361e-74	4.45991e-96	3.54489e-91	6.37123e-79	3.94697e-99	3.86577e-116	2.33522e-101	1.24883e-126	1857.33	1650	850	58.3706	45.4739
Mtcp1	17763_Mm.16366.1.8	0.268944	0.050753	5.29908	3.81174e-06	1	1	0.045343	0.693126	0.759059	0.0201282	0.619023	0.680675	0.0188397	48	54.6667	40	32.0556	32.0154
Kmt2e	69188_Mm.288728.1.1	1.77034	0.0523732	33.8024	6.91596e-191	0.217196	2.79504e-11	0.476107	4.07136e-34	3.84003e-65	5.53726e-41	3.87194e-06	8.39469e-27	8.50365e-10	781.333	273	1741	11.9884	3.67334
Ppp1r9a	243725_Mm.332901.1.22	0.087758	0.0524667	1.67264	4.03028e-48	0.935405	0.115935	0.861933	0.00298869	1.40208e-05	0.00814276	1.02257e-14	3.20358e-10	3.85741e-14	344.667	573.333	2575	3.57557	5.21587
Rap2c	72065_Mm.43152.1.3	0.0252306	0.0525707	0.479936	1.32993e-37	0.617254	8.53362e-14	0.028586	2.86264e-09	0.200359	9.08519e-06	0.00157846	9.84535e-05	0.10907	2740	570.667	1655	44.2258	8.07758
Mynn	80732_Mm.200378.1.25	0.0137228	0.0530833	0.258515	8.50482e-29	0.858022	0.595713	0.0205072	0.0362866	0.165729	0.000146499	1.20501e-08	2.67187e-09	0.000286047	1237.33	2849.67	1357	24.3573	49.1939
Fam91a1	210998_Mm.3224.1.52	0.331292	0.0539934	6.13579	5.7936e-65	4.48509e-22	8.52008e-09	0.000297219	1.33779e-13	5.8409e-05	0.0609829	2.06793e-10	0.0016425	0.315166	5442.67	1729	1871	77.7072	21.648
Cux1	13047_Mm.320317.1.5	1.19481	0.055423	21.5581	1.02064e-16	0.469605	3.90164e-05	0.197086	0.870181	0.000231957	0.424254	0.281162	9.08992e-06	0.129145	80.3333	22.3333	471	4.55615	1.11078
Lmo3	109593_Mm.44814.1.6	1.07312	0.0556287	19.2908	4.20488e-75	0.574028	0.046029	0.113385	3.76586e-21	1.28568e-14	5.67355e-15	1.20926e-09	9.47075e-08	4.46149e-08	66	363	457	3.8579	18.6075
Appl1	72993_Mm.202322.1.9	0.291314	0.0578863	5.03252	1.61881e-148	0.366563	0.00116913	2.27552e-69	0.299718	0.00242072	4.08363e-48	0.00765736	0.685222	1.06779e-23	2398.33	1762.67	325	197.128	127.053
Cmtm6	67213_Mm.28858.1.14	1.40895	0.0600109	23.4783	2.79498e-273	6.63843e-17	0.0563643	2.53554e-12	3.69347e-29	7.73865e-06	3.91377e-23	1.13333e-79	3.04602e-38	7.62875e-72	2780.67	2272	2534	29.3134	21.0038
Zfp869	66869_Mm.334581.1.9	0.909571	0.0604189	15.0544	5.76302e-138	4.06813e-08	0.0048908	2.45318e-26	2.37881e-17	9.14162e-10	2.25229e-43	4.2317e-08	0.00351088	1.62258e-24	2803	659	1730	43.2813	8.92352
Tbc1d30	74694_Mm.233833.1.7	0.27686	0.0607335	4.55859	3.88971e-86	0.554302	0.227979	5.41609e-29	0.964594	0.0780481	5.02236e-29	1.0001e-16	1.62232e-10	0.0926391	687	376	1408	13.034	6.25579
Lysmd2	70082_Mm.19119.1.9	0.166	0.061049	2.71912	7.64151e-06	0.354176	0.752813	1	0.417322	0.181958	0.060722	0.0633813	0.263858	0.371666	136.667	24.3333	338	10.8011	1.68648
Tab3	66724_Mm.119646.1.12	0.288445	0.0625521	4.61128	1.61849e-25	0.000985711	4.57035e-08	8.36485e-06	0.531317	0.082394	0.4895	0.0734899	8.90885e-05	0.00306126	892.667	443	653	36.5174	15.8923
Ssfa2	70599_Mm.272881.1.45	0.0360422	0.0635363	0.567268	1.04896e-28	0.0252598	7.39029e-06	0.850239	3.64695e-05	0.239989	1.19521e-08	0.00508122	3.15561e-06	0.394011	959.667	1472.67	987	25.9733	34.953
Gng12	14701_Mm.234342.1.4	0.0950069	0.448732	0.211723	1.86707e-272	8.57343e-44	2.89317e-44	0.0044807	4.59822e-33	4.35478e-35	0.0354847	2.50987e-53	3.43423e-54	2.74289e-09	3632.67	3388.67	810	119.802	98.0033
Zfp664	269704_Mm.138617.1.7	0.400572	0.0661163	6.05859	0	6.64618e-54	1.35914e-219	4.68783e-191	0.376584	8.49235e-62	8.35729e-43	1.28006e-06	6.11365e-31	9.03481e-17	10306	19132.3	2135	128.948	209.926
Tnrc6b	213988_Mm.131328.1.38	0.0973929	0.41107	0.236926	7.18004e-133	0.00141056	0.000400279	4.8825e-10	4.28993e-36	1.54165e-11	5.57166e-07	1.18787e-44	1.5499e-13	3.83916e-08	441	1836.33	722	16.3164	59.5815
Wdr7	104082_Mm.30850.1.43	0.0801494	0.0663909	1.20724	9.88512e-16	1	0.193229	1.15301e-06	0.00835435	0.150778	0.280495	0.000546714	0.022969	1	1956.67	346.333	2393	21.8422	3.39038
Arl2bp	107566_Mm.139700.1.10	1.25602	0.0670359	18.7365	4.08229e-51	3.81579e-06	0.0369126	0.607942	2.70138e-16	5.01172e-08	0.00353547	1.36022e-12	1.19346e-05	0.0613547	488.667	38.3333	256	50.9913	3.50779
Stip1	20867_Mm.258633.1.12	0.115397	0.0676912	1.70476	3.106e-10	0.00807254	0.00380752	0.00732678	0.130552	0.133058	0.0889994	1	1	0.892123	102.667	123	34	80.6629	84.7468
Vti1b	53612_Mm.3506.1.14	1.36559	0.0678946	20.1134	3.41355e-248	6.21371e-08	0.0520079	3.59498e-22	1.03974e-29	3.02903e-14	2.08613e-53	6.21724e-39	4.35403e-20	1.65208e-65	649.667	713.333	278	62.4265	60.1097
Orc3	50793_Mm.379632.1.15	0.365116	0.0697209	5.23683	2.608e-33	0.0295836	5.51927e-12	5.87713e-10	0.0127765	0.0407269	0.204685	0.915517	0.000148914	0.00187168	4414.33	4952	4111	28.6841	28.2183
Zfp790	233056_Mm.224766.1.16	0.699792	0.0702993	9.95447	8.54463e-42	0.00297061	0.902634	5.85886e-05	2.4366e-05	0.134174	2.07519e-07	5.19861e-09	0.00720842	2.13936e-12	571.667	753.667	2885	5.29322	6.1197
Capn7	12339_Mm.201535.1.29	0.839811	0.0714208	11.7586	2.51713e-137	4.78826e-12	5.97922e-47	1.12042e-48	0.0988914	2.01951e-06	3.74429e-07	1	2.74514e-09	3.82263e-10	370.333	630	258	38.3439	57.2029
Diexf	215193_Mm.173758.1.4	0.0987713	3.59757	0.027455	0	9.79441e-106	3.3215e-150	1.35129e-121	1.85371e-69	1.62067e-101	3.39636e-79	2.07326e-49	4.70107e-77	4.96477e-57	337.333	882	500	18.0224	41.3233
Rpp14	67053_Mm.378059.1.1	0.35106	0.0719303	4.88056	1.77187e-93	7.84156e-05	6.36118e-08	0.0105267	7.21378e-17	0.316119	0.112688	7.39744e-44	6.58348e-07	2.69633e-13	1794.67	1159.33	1502	31.9181	18.0815
Sos1	20662_Mm.60975.1.17	0.170962	0.07319	2.33587	4.24759e-53	0.611998	8.74519e-15	0.000272563	8.15262e-08	0.0036106	0.00762311	4.65758e-15	0.646792	4.30747e-09	460.333	97.6667	327	37.6052	6.99674
Larp7	28036_Mm.291032.1.12	0.468542	0.0738209	6.34701	2.49761e-15	0.682339	0.37785	0.171339	0.0342625	0.00541572	0.809556	0.000304212	1.62873e-05	0.0759634	80	56.6667	13	164.388	102.113
Lztfl1	93730_Mm.378263.1.8	0.0820827	0.0738591	1.11134	8.96444e-12	0.213773	0.526928	0.0878357	0.0479685	0.0251722	0.000123486	0.049906	0.130323	0.934281	107.333	327.333	447	6.41431	17.1546
Efcab11	78767_Mm.235920.1.7	0.468278	0.0762993	6.13738	7.4403e-23	0.011036	0.113717	0.406799	2.93496e-07	2.86886e-05	0.000321784	0.00428776	0.0566625	0.221397	219.333	130	198	29.5912	15.3807
Fgfr1op	75296_Mm.379240.1.9	0.113973	0.0764301	1.49121	1.59369e-36	0.692701	0.0853311	3.05224e-08	0.472864	0.172575	2.97416e-09	1.24487e-05	4.94077e-13	0.591744	373.333	96	233	42.802	9.65189
Zfp292	30046_Mm.38193.1.1	0.0483182	0.0764575	0.631961	4.28e-14	0.154087	0.680401	0.000572566	0.00861092	0.106958	0.0197874	0.155465	0.681465	0.000369283	281.667	29	546	13.7805	1.24423
Znrf2	387524_Mm.286149.1.8	0.219262	0.0764784	2.86698	7.31542e-70	0.193478	0.685875	0.00012513	1.33576e-08	1.9138e-09	8.78411e-21	1.65696e-06	2.8502e-07	4.15426e-16	1543	2572.33	253	162.918	238.179
Ctbs	74245_Mm.45396.1.13	0.12882	0.0768886	1.67541	1.36298e-17	0.821638	0.858963	0.29073	0.00141623	0.00612477	0.00015691	0.00254067	0.00110941	0.0173153	85	284.333	369	6.15341	18.0509
Phkg2	68961_Mm.25220.1.1	0.162622	0.0769598	2.11308	2.70336e-10	0.580725	0.0236282	0.112567	0.000181337	0.570925	0.169265	0.0741671	0.207088	0.65027	77	58	90	22.8545	15.0967
Steap2	74051_Mm.274956.1.11	0.0544924	0.0789215	0.690463	1.27041e-14	0.339421	0.00149346	0.000327097	0.000101077	0.126714	0.20437	0.243991	0.435501	0.275473	206.667	382.333	233	23.694	38.44
Pafah1b1	18472_Mm.56337.1.2	1.04665	0.0797135	13.1301	0	3.90555e-93	0.32453	5.27929e-10	1.79058e-177	2.93128e-25	3.34557e-51	1.48115e-241	3.91701e-55	1.21963e-89	6929.33	4968.33	2709	68.3291	42.9634
Rap2c	72065_Mm.43152.1.4	0.0753223	0.0803046	0.937958	3.60916e-42	0.841571	1.70363e-14	0.0501125	5.5936e-11	0.246595	5.39619e-07	0.000139581	0.00016387	0.0295055	2686.67	554.333	1587	45.2231	8.18259
Hexim2	71059_Mm.273871.1.9	0.0625923	0.0828188	0.755774	2.20019e-31	3.74807e-07	2.33638e-10	0.222714	0.686125	0.772162	1.88665e-08	0.145456	0.0129418	0.000599561	948.667	1009.67	1001	25.3164	23.6288
Zfp790	233056_Mm.224766.1.14	0.812849	0.0829398	9.80047	1.64375e-50	0.00104018	0.671801	3.79227e-06	7.55742e-06	0.0820864	8.74367e-09	1.85463e-10	0.00173444	3.55493e-15	570.333	740	2820	5.4026	6.14723
Nrg4	83961_Mm.262663.1.2	0.223598	0.0829794	2.69462	6.18101e-12	0.621473	0.211045	0.0521874	0.00360551	0.238247	4.86519e-05	0.887293	0.0912672	0.266822	84.6667	214.333	108	20.9417	46.4904
Ing5	66262_Mm.64065.1.8	0.389408	0.0838643	4.6433	1.3564e-22	0.298675	1.0474e-07	1.05282e-05	0.0308131	0.0583615	0.326042	0.631514	0.00021407	0.00519571	217	102.333	158	36.6881	15.1725
Ikzf4	22781_Mm.358648.1.4	0.129799	0.0843584	1.53866	3.6e-24	0.00370787	5.85221e-06	1.05357e-05	0.0124677	0.437615	0.29928	2.5535e-05	0.0288295	0.0130998	170.333	2062	960	4.73971	50.317
Kcng4	66733_Mm.358699.1.2	0.952895	0.0869264	10.9621	2.33783e-103	0.424862	3.58515e-05	0.00037235	1.82562e-07	1.12669e-27	8.4846e-27	0.00201316	2.49466e-17	4.70297e-16	1019.67	795.667	1759	15.4852	10.5965
Chuk	12675_Mm.3996.1.10	0.494948	0.0880489	5.62129	2.09206e-37	0.232405	2.47801e-12	1.49397e-10	0.0097492	0.00186324	0.0307704	0.127382	2.86248e-05	0.00119306	221.667	133.333	229	25.8576	13.6396
Tomm40	53333_Mm.214803.1.4	0.361035	0.0881588	4.09528	6.69579e-22	0.83416	3.08078e-05	0.842713	2.13336e-06	0.420005	3.1322e-07	0.080448	0.0202197	0.067726	227.333	105.333	381	15.939	6.47646
Htatip2	53415_Mm.20801.1.9	0.970422	0.0887651	10.9325	1.19474e-41	9.00105e-06	0.612757	0.000186239	0.101877	0.00331284	0.39246	1.85693e-13	3.20188e-05	1.4769e-11	66	39	312	5.65083	2.92824
Cep120	225523_Mm.193678.1.26	0.0685055	0.089481	0.765587	2.57164e-07	0.281767	0.879962	0.0314679	0.688272	0.0905437	0.55441	0.168894	0.00793189	0.71211	497	247	83	159.956	69.7133
Arpc5	67771_Mm.288974.1.7	0.543852	0.0899811	6.04407	6.91723e-58	0.00635251	0.00685205	0.472339	2.28647e-13	9.89995e-12	1.20524e-06	1.98279e-10	1.70417e-09	3.64966e-05	2472.33	805.667	1004	65.7804	18.7983
Vps4a	116733_Mm.236004.1.25	0.314011	0.0900591	3.48672	1.64032e-42	1.30744e-06	0.0641619	0.00546186	3.61222e-17	0.3305	7.65068e-10	0.00278835	0.000430387	0.326615	799	996	427	49.9853	54.6422
Vps13a	271564_Mm.211963.1.48	0.101867	1.5625	0.0651946	0	3.1441e-92	1.95911e-50	6.4422e-94	1.8173e-73	7.94192e-42	8.83527e-80	1.38123e-20	1.08537e-08	2.04208e-30	604.333	732	66	244.6	259.815
Pard6g	93737_Mm.24678.1.15	0.0153295	0.0916085	0.167337	1.13087e-13	0.126502	0.0119203	0.00241211	0.0018613	0.0480323	0.0910008	0.581495	0.123653	0.0531479	314	875.667	2142	3.91592	9.57671
Wwp1	107568_Mm.78312.1.29	0.428847	0.0922554	4.64847	6.3485e-15	0.0720159	0.487756	0.00831047	0.0568388	0.39119	0.00691062	0.00407233	0.0869208	0.000399851	130.667	115	125	27.924	21.5519
Slc25a51	230125_Mm.260210.1.4	0.102482	6.67815	0.0153459	0	9.45366e-252	5.64851e-209	3.03178e-284	1.14451e-194	6.43232e-167	1.81286e-223	5.9553e-189	3.99017e-163	5.82874e-217	2047.33	1517.67	1756	31.1449	20.2464
Sc5d	235293_Mm.32700.1.7	0.102878	1.13067	0.090989	0	2.91326e-48	2.15443e-136	7.85994e-47	0.00998375	5.62085e-38	0.00154442	5.22059e-09	2.76465e-57	4.23995e-10	1539.67	1380.67	731	56.2642	44.2454
Nktr	18087_Mm.32842.1.39	0.0156877	0.0937713	0.167297	7.71707e-12	0.0584185	0.827809	0.00889452	0.198544	0.87834	0.0350723	0.0210165	0.00057719	0.241816	1648.33	487.333	2394	18.3926	4.76869
Eif4ebp2	13688_Mm.259516.1.2	0.344144	0.0947433	3.63238	7.95807e-73	0.000498695	5.67273e-05	0.000503987	1.46095e-34	0.0213118	3.25666e-07	9.98431e-19	1	0.0551334	4293	965	969	118.348	23.3292
Foxk2	68837_Mm.209750.1.34	0.455254	0.0953442	4.77485	1.45239e-143	0.238201	0.000183441	2.35306e-09	4.60037e-08	2.08466e-15	1.87896e-24	1.45007e-17	4.41871e-28	1.22343e-40	1820.67	3417	1130	43.0403	70.8375
Fzd3	14365_Mm.243722.1.1	0.202604	0.0957391	2.11621	1.95978e-42	0.150362	0.255244	0.0980422	2.32162e-11	1.1078e-08	1.95674e-19	0.133859	0.186563	0.414425	808.333	573.333	603	35.8093	22.2734
Senp8	71599_Mm.279070.1.8	0.393326	0.0962604	4.08607	3.40657e-72	1.34715e-05	0.000237207	0.328386	2.35296e-19	0.751714	6.37018e-08	2.28124e-25	0.104399	1.20977e-11	579.333	3428.67	487	31.7777	164.928
Atp6ap1	54411_Mm.21961.1.17	0.378051	0.0970058	3.8972	7.79202e-29	2.08601e-06	4.88301e-06	0.0396415	0.000804961	0.000841988	0.472885	5.0921e-05	6.96076e-05	0.169866	809	300.333	169	127.875	41.6307
Ppp1r9a	243725_Mm.332901.1.21	0.151731	0.0979109	1.54969	1.21074e-49	0.569143	0.0516619	0.930645	0.00104151	1.62374e-05	0.0224301	2.00965e-14	1.5615e-10	3.7171e-15	338.667	558.333	2443	3.70316	5.35386
Sh3rf1	59009_Mm.27949.1.32	0.0476158	0.0985506	0.483161	5.90351e-11	0.11734	0.000951498	0.00318541	0.0225153	0.807244	0.4237	0.882145	0.105269	0.232118	374.667	637.333	446	22.4405	33.4756
Errfi1	74155_Mm.318841.1.6	0.444868	0.0986957	4.50747	7.69003e-157	1.08606e-19	5.28757e-28	7.17303e-65	0.072698	0.380308	2.04976e-08	0.000429527	1.23761e-08	6.19697e-26	2268.67	1156	217	279.276	124.794
Trim39	79263_Mm.40624.1.2	0.164366	0.0991934	1.65702	2.83779e-52	0.229455	1.42801e-10	5.75863e-08	0.00023795	0.20163	0.915562	1.28364e-17	6.02689e-05	4.42557e-09	2109.33	2253.33	1813	31.0793	29.1155
Med19	381379_Mm.219643.1.17	0.158206	0.0996002	1.58841	8.0297e-05	0.131756	0.218408	0.0254277	0.865218	0.621743	0.629275	0.760627	0.552646	0.771184	417.333	429.667	917	12.1573	10.9764
Tmem183a	57439_Mm.379087.1.4	1.07028	0.100257	10.6754	1.52507e-301	1.65769e-25	5.68566e-76	5.08684e-90	7.44515e-09	0.036383	0.0631056	2.84393e-08	1.64124e-43	3.98683e-51	743	930.667	666	29.8015	32.7353
Wdr89	72338_Mm.341719.1.1	0.203982	0.10054	2.02887	4.29983e-09	0.0461065	0.11249	0.533944	0.0212405	0.126098	0.408478	0.0302425	0.104176	0.450454	626	529.333	2572	6.50169	4.8212
Calm2	12314_Mm.378892.1.3	0.110925	0.100968	1.09862	3.90854e-27	0.110767	0.0430177	3.11167e-05	4.12388e-06	2.08691e-06	0.287179	0.530238	0.957214	2.10146e-08	4603.67	3714.67	109	1128.24	798.344
Serf2	378702_Mm.262252.1.7	0.104619	12.3966	0.00843936	0	0	0	0	0	0	0	0	0	0	1372.67	2740.33	491	74.6804	130.743
Pdha1	18597_Mm.250754.1.6	0.22165	0.101727	2.17886	1.36345e-36	0.162479	0.0328831	1.61741e-11	0.058302	0.0101814	3.88007e-12	1.57083e-05	0.000734435	0.5938	1395	886.333	602	61.9015	34.4903
Srsf6	67996_Mm.24042.1.16	2.35082	0.101936	23.0618	0	3.68962e-46	9.86126e-41	4.16405e-25	8.3676e-44	3.87747e-39	1.72396e-24	4.35032e-72	4.80571e-66	1.13383e-46	1367	295	937	38.9719	7.37529
Rpp14	67053_Mm.210048.1.13	0.405362	0.102358	3.96023	4.85422e-92	3.70963e-05	3.89909e-07	0.0244114	2.36123e-16	0.351281	0.0990025	2.54466e-43	4.17147e-07	1.57716e-13	1817.67	1173.67	1510	32.1559	18.2081
Slc7a7	20540_Mm.182340.1.27	0.0459821	0.102778	0.447394	0.000126938	0.122377	1	0.830993	1	0.117493	0.0615466	0.172615	1	1	9	42.3333	214	1.12345	4.6341
Sccpdh	109232_Mm.136458.1.14	0.564424	0.103112	5.47387	5.62642e-15	0.00496873	0.702867	0.0208259	1.2976e-05	0.552231	0.898074	2.1726e-05	0.553296	1	238.667	7	120	53.1292	1.36651
Ccdc34	68201_Mm.181767.1.13	0.112494	1.11895	0.100536	1.83473e-129	9.52159e-38	1.49096e-19	1.93049e-26	0.000329499	0.0257716	0.00123015	8.21931e-17	1.42837e-10	5.45884e-14	482	662	414	31.1007	37.4589
Slc25a12	78830_Mm.30928.1.3	0.124075	0.103591	1.19773	5.03664e-19	0.357924	0.0532514	0.0220284	0.0960415	0.32081	0.253377	3.48954e-08	0.00333208	0.00132154	297	189.667	611	12.9849	7.27188
Dot1l	208266_Mm.152371.1.30	0.369601	0.103623	3.56679	8.01461e-22	0.25056	7.52768e-05	0.0133656	0.00459646	0.876334	0.142261	0.0278002	5.18217e-07	0.000385109	125.667	159	312	10.7594	11.9382
Tmem183a	57439_Mm.379087.1.9	0.863298	0.104563	8.25624	1.16347e-159	1.06651e-15	2.25645e-39	4.76295e-56	5.71376e-05	0.344566	0.0470951	0.00177273	5.50225e-17	1.12236e-25	459.667	568.667	401	30.6212	33.2208
Tceal9	22381_Mm.512.1.3	1.65444	0.107383	15.4069	4.60722e-17	0.303034	0.529078	0.345712	0.0865642	4.13432e-05	5.91765e-05	0.0990076	0.00815589	0.00486051	111	34	523	5.6695	1.52291
Pcid2	234069_Mm.103427.1.3	0.713911	0.107455	6.64381	6.68724e-93	0.00105682	0.00374392	7.08105e-17	0.0661477	0.024929	0.000257292	9.62819e-13	2.48385e-11	2.35237e-42	758	748.333	514	39.3939	34.1059
Psmd9	67151_Mm.278997.1.23	0.251934	0.107476	2.34409	3.87258e-39	1.1815e-06	0.00937487	0.00098532	1.50486e-11	0.247952	3.24297e-07	0.0159592	3.84194e-08	0.478254	369.333	337.667	239	41.2804	33.0969
Kif18a	228421_Mm.274086.1.22	0.0208412	0.107944	0.193075	1.13425e-10	0.749052	0.0175222	0.0735589	0.0102847	1	0.590064	0.360453	0.00365155	0.0147081	70.6667	133	65	29.0419	47.9331
Kmt2a	214162_Mm.2389.1.21	0.290607	0.10987	2.645	3.38007e-19	0.14367	0.632697	0.42103	0.165392	0.000875647	0.0486447	4.66767e-05	9.95699e-05	0.000269737	16	10.3333	73	5.85491	3.316
Dhdds	67422_Mm.100290.1.3	0.27661	0.110196	2.51017	4.65649e-25	0.146731	0.108045	0.0697996	1.14461e-08	0.0153432	1.32065e-09	0.826049	0.0038698	0.567578	557.333	438.333	1084	13.7344	9.47266
Racgap1	26934_Mm.379055.1.10	0.396371	0.112839	3.51271	3.63798e-82	6.93769e-12	1.30444e-21	4.09512e-33	3.03588e-09	0.0056485	0.459123	0.282216	0.065331	6.76252e-05	295.333	575.333	191	41.305	70.564
Psmd9	67151_Mm.278997.1.14	0.245233	0.114817	2.13587	3.1555e-38	2.99456e-06	0.00700976	0.00224309	1.63387e-11	0.277738	4.49512e-07	0.0408597	1.09182e-08	0.736454	361.667	334	235	41.1115	33.2947
Nudcd3	209586_Mm.25321.1.3	1.7392	0.117842	14.7587	0	7.48341e-57	0.0850188	1.50582e-18	2.04056e-208	2.91046e-56	1.32844e-118	3.89741e-215	9.50406e-62	5.67671e-125	6794.67	7684.67	2236	81.1745	80.5101
Gtpbp1	14904_Mm.19080.1.47	0.314528	0.118076	2.66378	1.85648e-104	0.00257624	6.82918e-09	3.02141e-07	1.9753e-42	0.00227317	2.2887e-05	7.35943e-35	0.0915399	0.00504447	4138.67	3089.67	971	113.858	74.54
Nolc1	70769_Mm.78861.1.25	0.542417	0.120121	4.5156	1.25224e-120	0.779174	0.0707375	2.87414e-07	1.75435e-07	2.66963e-13	4.84651e-28	2.74343e-12	1.50118e-19	8.45606e-36	1575.33	1167	590	71.3253	46.3357
Prkacb	18749_Mm.16766.1.3	0.297918	0.1213	2.45605	7.51285e-152	0.0167278	9.5328e-22	1.39253e-08	5.68098e-48	0.288697	3.64724e-10	1.45153e-52	0.186461	2.08975e-11	6052	1321.33	2350	68.7946	13.1717
Incenp	16319_Mm.29755.1.22	0.345575	0.121321	2.84843	2.63206e-53	0.350333	4.6104e-09	0.000369857	0.0323679	4.54788e-07	0.0104642	0.155191	6.89717e-20	2.67225e-11	1279	774.667	120	284.716	151.227
Adgrg6	215798_Mm.22723.1.3	0.883652	0.121925	7.24747	2.18826e-30	3.44925e-09	2.27112e-06	0.000898731	2.68419e-05	0.000835674	0.0530613	0.652826	0.274165	0.00145903	34	61.6667	780	1.16441	1.85205
Tada2a	217031_Mm.45159.1.3	0.956166	0.122912	7.77927	4.75422e-48	0.0084614	0.380962	6.5041e-05	3.71185e-11	3.81293e-07	1.9219e-18	0.0136233	0.447787	0.000136657	208	314.333	419	13.2609	17.5741
Usp36	72344_Mm.232293.1.3	1.06775	0.123675	8.63351	1.18947e-118	3.00537e-17	0.0252442	4.00943e-26	1.02259e-13	0.307558	1.73938e-20	5.02985e-16	0.104643	1.35807e-25	1322	260.667	694	50.8856	8.79879
Lrch3	70144_Mm.364825.1.11	0.113408	1.24569	0.0910403	8.26131e-30	0.00174899	0.00151164	0.00472892	0.000480431	0.000404028	0.00198305	6.23295e-05	9.26024e-05	0.000297414	52.6667	47.3333	61	23.0637	18.1775
Stxbp1	20910_Mm.278865.1.7	0.47284	0.123892	3.81654	1.12065e-88	1.06691e-05	0.314443	1.89642e-13	0.000155707	0.410109	6.22832e-11	1.15604e-19	2.66775e-07	1.43605e-30	3407	1280	1052	86.5126	28.503
Dhdds	67422_Mm.100290.1.5	0.0454669	0.123918	0.366912	2.68498e-21	0.140014	9.31734e-06	0.0430728	0.000123994	0.525337	0.000986935	0.279959	2.73924e-05	0.0969229	316	280	674	12.5242	9.73184
Atg5	11793_Mm.22264.1.19	0.331643	0.125577	2.64095	0	0.666464	1.23211e-52	2.81736e-13	7.16348e-118	1.55437e-17	9.98907e-58	1.00076e-52	0.169865	5.66688e-18	3115.33	5067.33	698	119.226	170.067
Taok1	216965_Mm.340436.1.3	0.11601	1.87851	0.0617565	0	0	0	1.12122e-298	0	0	2.64102e-185	7.2447e-181	7.53558e-217	1.54021e-37	8357.67	19712.7	5403	41.3212	85.4687
Myo6	17920_Mm.4040.1.37	1.00552	0.126442	7.95244	1.46126e-187	6.57079e-13	0.457419	1.74432e-26	1.08089e-27	3.2937e-06	1.68799e-44	2.67408e-26	3.1054e-06	5.58528e-42	1094	736.333	1719	17.0006	10.0345
Brd1	223770_Mm.254438.1.2	0.733782	0.126832	5.78544	2.32033e-188	5.61275e-37	1.55145e-51	2.71635e-69	0.00717284	7.93011e-08	3.12493e-15	0.909785	0.00844348	7.18422e-07	2941.33	3859.67	1177	66.7561	76.8193
Rdh10	98711_Mm.274376.1.18	0.476538	0.127591	3.73488	4.27435e-107	5.0758e-11	1.96776e-55	1.11481e-19	0.239768	2.87511e-11	0.130422	0.0760745	1.60292e-09	0.350146	2699.67	6240	1064	67.7785	137.385
St13	70356_Mm.180337.1.21	0.150253	0.131401	1.14347	1.33976e-57	8.35489e-06	6.83776e-13	0.000808053	1.07296e-15	9.37672e-05	0.922842	6.87353e-13	7.88818e-06	0.576522	618	398.667	57	289.625	163.845
Ttc33	67515_Mm.254979.1.19	0.794701	0.131789	6.03009	1.00566e-40	8.7114e-05	2.33138e-09	5.72116e-08	0.000701161	1.35222e-08	3.38666e-07	0.899701	0.0303606	0.0986788	382.333	1907.67	936	10.9116	47.7445
Ric3	320360_Mm.376101.1.29	1.35563	0.134254	10.0976	1.28582e-39	6.43541e-07	0.000336065	0.0889755	0.00135209	0.0385128	1	1.07218e-11	8.25023e-09	1.45065e-05	2117	576.667	4425	12.78	3.05287
Ahsa2	268390_Mm.13148.1.11	0.184895	0.134385	1.37585	7.9291e-101	0.533285	1.32813e-15	5.13949e-30	1.34749e-27	0.000155911	0.207938	1.0135e-22	0.00569913	0.863247	263.333	202.333	151	46.5856	31.3897
Rusc2	100213_Mm.248096.1.26	0.987109	0.134476	7.34043	1.27115e-12	0.463817	0.00857935	7.76708e-05	0.584352	0.165851	0.00272061	0.192133	0.828436	0.0979974	29.6667	8	72	11.0068	2.60288
Lztfl1	93730_Mm.378263.1.6	0.127616	0.136019	0.938225	2.82561e-17	0.0547551	0.000472259	1.597e-05	0.0032753	0.560778	0.23313	0.000919817	0.668782	0.259762	224.667	692.667	925	6.48814	17.542
Rnf185	193670_Mm.136973.1.6	0.828162	0.136208	6.08013	0	2.10975e-13	2.60884e-50	7.31248e-25	0.0266724	4.11162e-10	0.37049	3.7442e-100	3.21289e-203	2.43527e-140	1416	3310	283	133.66	273.992
Ppm1e	320472_Mm.341988.1.2	1.16937	0.137573	8.50001	2.75845e-88	6.48142e-17	0.067693	7.93857e-19	0.0203806	6.1288e-07	0.0259154	5.47257e-20	0.00765199	5.84244e-22	392.333	457.667	3643	2.87686	2.94298
Cd55	13136_Mm.101591.1.12	0.165678	0.13782	1.20213	9.90808e-58	0.197675	1.7338e-09	6.09887e-09	1.3606e-24	0.000384529	0.000451844	0.000217677	0.00252265	0.0036515	558.667	1141.67	167	89.3633	160.147
Lsm14a	67070_Mm.276503.1.5	0.320101	0.138033	2.31903	8.59396e-241	6.47044e-44	3.65144e-102	1.27583e-28	3.15928e-05	5.70283e-34	0.208309	1.17503e-10	0.431294	1.49898e-19	4990	12837	718	185.652	418.828
Tchp	77832_Mm.239698.1.18	0.133957	0.139722	0.958745	4.82133e-18	0.538471	7.42385e-07	0.0714145	0.00055248	0.342268	0.012079	0.0281219	0.00951758	0.276251	210	254	1043	5.37846	5.70488
Cep170	545389_Mm.369385.1.1	0.156974	2.53089	0.0620231	2.645e-205	8.67218e-39	1.17082e-31	3.86162e-20	2.47126e-21	9.66094e-20	2.28509e-12	1.74298e-26	2.65472e-24	2.67231e-16	223.667	311.333	497	12.0218	14.6746
Fam122a	68034_Mm.195675.1.3	0.355598	0.142	2.50421	6.91998e-21	0.0779368	0.292178	0.884972	6.18617e-06	0.0922539	0.00747148	9.04153e-07	0.0392256	0.00227071	424.667	1286.33	724	15.6687	41.6209
Mcmbp	210711_Mm.97383.1.8	0.138498	0.143351	0.966149	0.000408602	0.16656	0.864374	0.210293	0.676674	0.19795	0.662561	0.801882	0.247162	0.767274	552	635.667	383	38.5002	38.8801
Fdx1l	68165_Mm.196137.1.3	0.255235	0.143368	1.78028	1.6564e-15	0.675584	0.00351342	0.897627	0.00527141	0.39266	0.0358705	3.27264e-05	0.53978	0.00059274	760.667	420.667	201	101.093	49.0274
Fryl	72313_Mm.381466.1.3	0.171737	0.143994	1.19267	3.17071e-14	0.0434348	0.186616	0.000138353	1	0.00182536	0.0730639	1	0.00289562	0.0732128	340.333	352	103	88.2654	80.0576
Pik3cb	74769_Mm.213128.1.2	0.496023	0.144036	3.44375	7.20174e-25	0.094172	0.00626189	3.44045e-05	0.461126	0.740301	0.158867	0.00134624	2.50957e-05	1.93736e-08	629.333	374.667	870	19.3234	10.0884
Etf1	225363_Mm.329353.1.5	0.011392	0.144428	0.0788763	8.48519e-93	0.302697	0.0228554	1.34255e-14	3.82763e-13	0.000128072	0.142053	4.40519e-36	6.46196e-20	4.60862e-05	1380.67	1383	592	62.3003	54.7265
Ino80e	233875_Mm.378908.1.9	0.498824	0.146222	3.41141	2.59767e-37	0.000211478	1	0.00403639	3.17916e-06	0.574329	0.000180396	1.07297e-11	0.0126807	6.79035e-09	746	686.667	287	69.4353	56.0481
Mrps25	64658_Mm.87062.1.2	0.161164	29.9298	0.00538472	0	0	0	0	0	0	0	0	0	4.05391e-268	2318.33	3878	2943	21.0431	30.8684
Smg1	233789_Mm.309053.1.2	0.433483	0.147084	2.94719	1.24014e-79	8.30263e-12	2.25525e-10	4.12863e-07	1.34469e-18	1.06916e-16	4.41651e-13	0.00482886	0.00423702	0.123482	4081.33	6615.33	3093	35.2489	50.1036
Tmem56	99887_Mm.26088.1.3	0.0542572	0.14712	0.368797	2.11981e-18	0.10376	0.210369	0.000475296	0.000617442	0.0057315	0.0965355	0.000743186	0.00743675	0.108216	382	44	492	20.7406	2.095
Tmem216	68642_Mm.31236.1.7	0.187963	0.148458	1.2661	6.80457e-19	0.00441172	0.0269434	0.833162	1.39105e-06	0.198564	0.28397	0.347026	1.08115e-05	0.0233479	163.333	253	259	16.8461	22.8832
Dido1	23856_Mm.156909.1.2	0.165802	1.38983	0.119297	2.45451e-117	0.00094299	5.78388e-12	4.36824e-11	3.6159e-14	3.79272e-26	1.27058e-28	0.000517124	3.49507e-12	3.27123e-11	3205.67	2380.33	4232	20.2347	13.1762
Kmt2d	381022_Mm.309904.1.1	0.32948	0.149467	2.20436	9.24386e-123	4.92579e-10	1.71984e-13	0.246052	4.88525e-56	0.000110325	6.74578e-20	6.33604e-16	9.04785e-06	0.212767	1590	2498.67	906	46.8805	64.6066
Samd4b	233033_Mm.54120.1.2	0.16792	0.4967	0.338071	4.45189e-206	2.47377e-18	1.69725e-08	2.73913e-06	2.24117e-76	0.00102447	5.05371e-09	4.03559e-77	0.0013314	6.20912e-09	2838	2170.67	970	78.1563	52.4226
Rrp7a	74778_Mm.379160.2.22	1.83367	0.150398	12.1921	6.80646e-219	3.40727e-05	0.241377	0.293535	9.32799e-63	4.40046e-40	3.29589e-48	8.98261e-33	5.09985e-13	4.54926e-20	732	231.333	304	64.3222	17.8263
Gpt2	108682_Mm.200423.1.36	0.167962	0.780031	0.215327	8.24349e-43	0.000149741	0.0104909	0.000482172	0.000623314	0.0273433	0.0020231	1.49889e-10	4.52032e-07	4.65846e-10	1696.33	987.667	1730	26.1932	13.374
Nub1	53312_Mm.5856.1.11	0.394841	0.151225	2.61095	3.28861e-20	4.71891e-05	0.0392173	1.23596e-08	0.306566	0.246876	0.0050727	1	0.0349494	0.107154	188.667	112	83	60.7212	31.6109
Zfp91	109910_Mm.290924.1.41	0.756636	0.15144	4.99627	6.70386e-26	0.414894	0.604913	0.731177	2.49728e-08	0.000135229	3.34648e-05	5.97834e-05	0.0110217	0.0049059	63	137	45	37.3982	71.319
Wbscr17	212996_Mm.299204.1.2	0.459339	0.151849	3.02498	1.61201e-07	0.131911	1	0.242542	0.013568	0.38293	0.0240325	0.149172	1	0.270509	1038	648.333	1598	17.3518	9.50426
Zfp653	319601_Mm.366080.1.8	0.22073	0.152335	1.44897	8.26535e-09	0.00181108	0.053464	0.00398457	0.858068	0.130954	0.868108	0.747731	0.293711	1	43.6667	103.667	50	23.3294	48.5698
Eprs	107508_Mm.154511.1.10	0.159617	0.152421	1.04721	2.61414e-08	0.00655295	0.175602	0.111745	0.510377	0.492806	0.67524	0.471154	0.0366389	0.0693434	1564	349.333	105	397.897	77.9377
Arf1	11840_Mm.371546.1.10	0.237184	0.152738	1.55289	2.67121e-158	3.1486e-07	2.68348e-24	0.463332	2.17533e-65	0.121568	1.99151e-25	6.46198e-28	0.00104519	1.91829e-07	10995.7	9035	360	815.91	587.926
Ubxn6	66530_Mm.28000.1.8	0.161361	0.155325	1.03886	5.92541e-19	0.615213	0.87358	0.838602	0.000536116	0.000330331	0.000219003	0.00125305	0.00676044	0.00400157	269.333	296.667	150	47.9647	46.3313
Knop1	66356_Mm.374809.1.2	0.0195539	0.155526	0.125727	5.81083e-70	3.99073e-12	6.66094e-07	5.49251e-16	0.000136169	0.0361595	7.5176e-06	9.31849e-08	1.49906e-09	7.69726e-11	284	306.333	2302	3.29561	3.11735
Rrp7a	74778_Mm.358719.1.1	1.81439	0.158626	11.4382	5.58269e-212	4.44676e-05	0.262053	0.319738	8.76644e-61	8.27187e-39	7.27126e-47	7.90973e-32	1.8517e-12	1.9402e-19	724.333	230.333	301	64.2828	17.9262
Mdp1	67881_Mm.24601.1.1	0.181938	0.159986	1.13721	0.000156857	0.801683	0.235103	0.423543	1	0.0752079	0.50515	0.809363	0.146153	0.437229	79	64	1169	1.80524	1.28251
Matr3	17184_Mm.215034.1.61	0.381058	0.160664	2.37177	5.36434e-70	0.838483	5.60733e-10	0.00368601	2.28384e-15	0.0386907	9.54322e-08	2.07591e-20	0.000216327	8.17376e-12	447.333	669.333	428	27.9197	36.635
Ppig	228005_Mm.11815.1.21	0.249511	0.160687	1.55277	1.8931e-44	0.00732716	3.11635e-09	6.97413e-21	9.05393e-06	0.23433	0.0397386	0.00028191	0.613118	0.0081577	811	1195	125	173.314	223.952
Kras	16653_Mm.373529.1.10	0.177581	0.814263	0.218088	6.08709e-157	3.16739e-16	1.19831e-63	1.62139e-21	0.0356233	4.43321e-25	0.000407073	0.0197073	3.02468e-23	0.000258121	657	782.333	205	85.612	89.3995
Galns	50917_Mm.34702.1.4	0.330613	0.162897	2.02958	0.00049615	0.579171	0.0638631	0.260673	1	0.666372	0.814419	0.213169	0.754865	0.589253	58.6667	66.6667	789	1.98627	1.97938
Ccnyl1	227210_Mm.39706.1.5	0.0418404	0.163381	0.256091	8.98522e-95	1.61093e-05	8.00578e-37	3.21515e-30	2.86423e-11	0.0623877	0.780001	0.00215712	1.21139e-06	0.000594961	2082	3526.67	687	80.9556	120.255
Stk38l	232533_Mm.322121.1.19	0.388864	0.163543	2.37775	7.99659e-18	0.000660727	0.222784	0.00122872	0.870361	0.0275189	0.707336	0.000169255	0.0577821	0.000266841	1496	1627	2973	13.4419	12.82
Shb	230126_Mm.251716.1.4	0.226474	0.163612	1.38422	1.82493e-21	0.00660016	0.00704286	0.0109518	0.000403745	0.0574349	0.000609518	0.701469	3.796e-07	0.952475	326.667	205.667	450	19.3917	10.7065
Atp6v1c1	66335_Mm.276618.1.30	0.456764	0.163905	2.78676	8.62819e-93	9.86297e-13	0.0139201	5.14685e-07	4.47727e-31	6.39061e-12	7.21766e-21	1.41236e-07	0.4196	0.000997688	4531	3628.67	587	206.195	144.812
Senp2	75826_Mm.297431.1.38	1.02587	0.164394	6.2403	3.00546e-43	0.0312066	0.875896	6.95824e-06	4.85668e-05	0.112819	2.37537e-12	2.77084e-05	0.115013	3.8098e-14	497.667	153.667	1142	11.6411	3.15218
Dgke	56077_Mm.153695.1.3	0.131858	0.164878	0.79973	1.47372e-53	0.000813708	0.00016385	2.32811e-16	0.0254328	0.221063	0.0147208	1.57165e-15	3.69991e-10	0.00986517	900.333	673.333	1226	19.6172	12.8658
Atg5	11793_Mm.22264.1.20	0.412477	0.1656	2.49081	0	0.926819	2.12751e-50	5.39514e-14	1.71424e-124	3.40185e-20	8.8959e-59	2.94212e-66	0.00104817	1.14099e-23	3301	5336	724	121.795	172.653
Dnajc1	13418_Mm.246674.1.20	0.18196	1.57808	0.115305	2.15539e-65	0.00750211	0.0121788	6.17826e-07	3.94939e-11	1.21192e-11	1.15102e-21	0.00212299	0.0039965	8.16883e-08	69.6667	124.667	39	47.7181	74.8829
Wtap	60532_Mm.275521.1.10	0.175501	0.168277	1.04293	1.94468e-93	0.000885325	3.77663e-06	3.67548e-36	1.27693e-12	1.1931e-08	0.0172502	2.54158e-16	8.04766e-12	0.294384	1239.33	1215.33	1209	27.3832	23.5487
Cmpk2	22169_Mm.271839.1.19	0.321003	0.168331	1.90697	2.97767e-66	0.242881	4.32621e-07	5.58666e-06	5.51299e-19	0.00992337	6.4433e-05	8.00018e-21	0.000839911	2.1416e-06	2055.33	1666.33	963	57.0137	40.5352
Kif23	71819_Mm.259374.1.25	0.0276	0.168834	0.163474	3.12897e-22	0.115598	1.15693e-06	0.473322	0.1532	4.40002e-06	0.438395	0.0294099	6.59268e-07	0.862683	348	1379.67	79	117.673	409.114
Pafah1b2	18475_Mm.200859.1.2	0.182422	1.62108	0.112531	5.45903e-281	1.63397e-36	4.31187e-30	1.71465e-21	3.56349e-59	1.92372e-51	5.34316e-40	4.53328e-21	2.07863e-16	1.30926e-10	6663	1474	2645	67.2926	13.0548
Ugt8a	22239_Mm.306021.1.3	0.288231	0.170207	1.69341	8.45428e-35	0.751907	0.175935	0.000385606	7.51872e-07	2.35799e-06	0.0256264	5.32282e-08	2.43002e-07	0.00282029	1285	315.667	749	45.8294	9.87288
D17Wsu92e	224647_Mm.196577.1.7	0.503796	0.170549	2.95396	0	1.09502e-39	5.22717e-124	8.67136e-94	1.33246e-18	0.00350959	0.0195308	0.906837	7.57652e-28	1.62398e-11	1773	1559	393	120.515	92.9288
Whamm	434204_Mm.181641.1.19	0.195979	1.29922	0.150843	2.58226e-150	3.99179e-23	3.02253e-36	5.36226e-14	2.92119e-05	1.72378e-12	0.0497031	1.28581e-19	2.17791e-32	5.69471e-11	699.333	1098.67	595	31.3972	43.256
Prcc	94315_Mm.35089.1.6	0.758392	0.174331	4.3503	8.59283e-10	0.0262327	0.182291	0.000449329	0.451134	1	0.0725658	0.294901	1	0.0414238	140.333	17.3333	144	26.0328	2.81979
Kitl	17311_Mm.45124.1.21	1.44787	0.176086	8.22251	1.9334e-78	1.29647e-09	0.756636	0.135801	1.47444e-37	4.32339e-06	3.44822e-14	9.55552e-10	0.178322	0.00387493	292	105.667	972	8.0249	2.54665
Fam35a	75698_Mm.45406.1.10	0.204601	0.176306	1.16048	1.65155e-08	0.0180951	0.619705	0.239183	0.416947	0.07512	0.0165521	0.0962016	0.507735	0.243168	220.333	495.333	392	15.0147	29.6011
Selenot	69227_Mm.270950.1.15	0.384783	0.17631	2.18243	7.44737e-88	1.16673e-06	2.5896e-25	3.06924e-41	2.49758e-05	0.258783	0.00135759	2.75916e-07	0.909175	0.0364857	1026	1483	313	87.5641	110.993
Zfp598	213753_Mm.219581.1.34	0.379876	0.178604	2.12691	6.1615e-67	0.034046	3.72757e-09	0.546001	2.49962e-25	0.270188	1.55661e-17	3.74291e-08	0.00177926	0.000127009	4113	3843.33	790	139.077	113.967
Gpld1	14756_Mm.291831.1.36	0.0359197	0.181146	0.198291	4.51386e-50	6.64546e-07	0.00161887	0.000140033	1.16547e-23	0.127558	0.102008	9.15359e-08	0.0108833	0.00198329	417.667	210.667	720	15.496	6.85426
Cmpk2	22169_Mm.271839.1.18	0.337524	0.181491	1.85973	1.99591e-63	0.360239	6.47763e-07	3.28936e-05	1.78244e-17	0.012654	2.38254e-05	1.37633e-19	0.000803912	4.37328e-07	2003.67	1620.67	929	57.6146	40.8672
Mpdz	17475_Mm.153039.1.3	0.786469	0.181744	4.32735	1.44033e-87	5.25605e-21	3.13203e-22	1.57646e-32	1	0.783628	0.04205	0.00274042	0.00115312	5.32999e-07	642.667	891	547	31.385	38.1582
Pik3ip1	216505_Mm.46653.1.20	0.199651	2.35503	0.0847761	5.03872e-210	1.32238e-16	5.68738e-49	8.23609e-32	3.08052e-09	2.78458e-36	1.17747e-18	3.78619e-07	2.86109e-32	7.43469e-15	888.667	417.667	834	28.464	11.7317
Rarres2	71660_Mm.290764.1.11	2.09987	0.182428	11.5106	0.00814737	1	1	1	1	1	1	0.409164	0.0804526	0.247502	5.33333	1	18	7.91497	1.30144
Dhdds	67422_Mm.100290.1.6	0.0616384	0.183381	0.336122	8.72335e-11	0.320453	0.00176758	0.00832107	0.0519864	0.79026	0.757553	0.791799	0.0134796	0.0557179	243.667	223	512	12.713	10.2031
Ppp2r5c	26931_Mm.240396.1.4	0.759787	0.183484	4.14089	1.96714e-90	4.08824e-10	3.00617e-25	1.85976e-32	0.0122881	0.0195801	0.00030883	0.263681	2.1254e-07	2.06676e-10	378.667	308.333	139	72.7722	51.964
2610002M06Rik	67028_Mm.355087.1.2	0.371329	0.184542	2.01217	6.04923e-27	0.236429	0.00129445	4.6235e-10	0.738351	0.0219809	4.41476e-07	0.000199627	0.134017	0.223021	847.333	974	3655	6.19284	6.24264
Kalrn	545156_Mm.379362.1.2	0.689929	0.186754	3.69431	7.04603e-49	1.09781e-05	1.4314e-08	1.74031e-18	0.18909	0.00304686	9.78079e-09	1.74511e-05	0.0397298	0.659466	593.333	345	924	17.1534	8.7467
Slc7a2	11988_Mm.4676.1.15	0.207332	1.7299	0.119852	0	1.23259e-304	3.81512e-190	0	2.34306e-221	1.25436e-152	3.12098e-303	1.62782e-282	3.99912e-191	0	8057.33	6697.33	1724	124.847	91.0042
Bdp1	544971_Mm.288546.1.34	0.163028	0.188613	0.864354	3.84126e-36	7.89238e-06	1.29658e-13	4.2065e-05	0.0294506	0.375069	0.000470828	0.00221793	1	7.73628e-06	210.333	91	161	34.8984	13.2407
Rock2	19878_Mm.276024.1.56	0.208331	2.05942	0.10116	2.13598e-236	1.29797e-42	3.99704e-25	2.29986e-16	6.51801e-31	1.16705e-17	3.95146e-09	2.88289e-48	2.46078e-30	8.3952e-22	543.667	268.667	589	24.657	10.6855
Vps13b	666173_Mm.81622.1.8	0.789004	0.191335	4.12368	6.99924e-78	0.00240458	7.43205e-06	2.23188e-07	0.392595	0.0105595	0.00148753	2.68445e-17	1.28509e-19	8.24876e-23	548	203.667	271	54.0175	17.6055
Cant1	76025_Mm.177551.1.2	0.118424	0.191417	0.618671	6.69932e-09	0.18478	0.529067	0.00746351	0.30828	0.726092	0.0123644	0.0753642	0.0667375	0.659593	110	67.3333	452	6.50096	3.4897
Esyt2	52635_Mm.273755.1.41	0.171503	0.191844	0.89397	5.94741e-27	2.51931e-06	0.00331943	4.52396e-05	0.00171085	2.92788e-05	0.00128532	0.141828	0.0159169	0.108159	1390	3631.67	1374	27.0241	61.9179
Tma16	66282_Mm.294985.1.10	0.513424	0.192691	2.66449	1.06305e-09	0.0159652	0.395446	0.010314	0.0236412	0.483733	0.0192026	0.343223	0.726138	0.298288	65.6667	151.667	93	18.8619	38.2036
Rnf169	108937_Mm.323087.1.2	0.211979	0.268032	0.790871	2.18308e-217	2.0608e-13	7.24904e-100	7.59915e-05	8.96704e-18	8.05948e-07	7.0368e-36	0.000376905	1.45772e-26	6.88254e-14	5591.67	5598	3108	48.06	42.1938
Lsm8	76522_Mm.275158.1.5	0.432696	0.195332	2.21518	1.18035e-08	0.087427	0.123065	0.000212355	0.318812	0.262002	0.518625	1	1	0.119254	107.333	74	227	12.6308	7.63665
Mmd	67468_Mm.277518.1.23	0.03791	0.196429	0.192996	6.85699e-13	0.00128252	0.204461	1.30197e-05	0.876528	0.101632	0.188217	0.615532	0.0547016	0.355759	124	95.6667	746	4.44024	3.00413
Cnot2	72068_Mm.351553.1.6	0.565647	0.196621	2.87684	3.5452e-70	4.32387e-20	3.05274e-16	8.17424e-21	3.42714e-05	0.000606154	1.0689e-05	0.219101	0.534829	0.126276	1278.33	863.667	287	118.983	70.4955
Slc25a26	67582_Mm.245210.1.1	0.511349	0.196691	2.59976	7.37831e-34	1.6554e-05	0.0816745	0.454035	9.79868e-14	0.198976	3.58959e-05	6.46587e-08	0.497753	0.0533612	1524.33	1165	982	41.4659	27.7915
Ccnt2	72949_Mm.268672.1.31	0.543976	0.196712	2.76535	2.7942e-45	0.00258436	0.694846	2.24818e-08	0.148035	0.000270691	3.47208e-20	1	0.0828358	6.00534e-10	1752.67	5013.67	2571	18.2104	45.6825
Eapp	66266_Mm.156440.1.16	0.22493	0.197235	1.14041	5.20883e-12	0.0174477	0.292411	0.205182	0.0269136	0.255211	0.247717	0.571436	5.56719e-05	0.0919261	140.333	139.333	95	39.4603	34.358
Dpp8	74388_Mm.202749.1.42	0.235376	0.198091	1.18822	2.46528e-16	0.00381926	0.1016	0.00464743	0.0271738	0.00090119	0.00940171	0.0341667	0.367679	0.0472643	395.333	62.3333	1254	8.42149	1.16445
Tspan5	56224_Mm.31927.1.18	0.215086	0.198257	1.08489	5.65116e-94	3.97463e-06	4.96788e-18	6.62911e-20	4.74032e-06	0.796048	0.845418	3.78785e-29	2.91772e-09	1.2245e-09	2003	2074.33	1210	44.22	40.1597
Add3	27360_Mm.44106.1.39	0.215931	1.00776	0.214269	2.99731e-288	5.39786e-64	1.07463e-63	2.01137e-15	1.71376e-35	9.58293e-38	0.000589517	1.18058e-33	3.60704e-36	0.000623112	2519.33	1391	902	74.6109	36.1258
Kras	16653_Mm.373529.1.3	0.218254	1.1518	0.189489	0	9.34897e-71	6.32968e-196	1.21565e-103	4.28347e-10	6.77561e-75	1.05685e-23	9.21261e-25	1.32705e-98	2.82278e-42	2168	2664.67	671	86.3098	93.0288
0610030E20Rik	68364_Mm.52711.1.16	0.0542995	0.199115	0.272704	2.25659e-18	1.25966e-06	0.000386009	3.86224e-06	0.230224	0.832943	0.709633	0.539904	0.16429	0.0995486	604	185.667	692	23.316	6.28528
Cep83	77048_Mm.296971.1.32	0.387086	0.199444	1.94083	2.0246e-15	0.101007	0.0527655	0.0198687	0.0111434	0.0456638	0.0736938	0.00180012	0.0115583	0.0245049	73	340	154	12.6627	51.7196
Arl6ip6	65103_Mm.37623.1.6	0.782959	0.200333	3.90828	1.84133e-34	0.000128518	1.16773e-05	7.04044e-12	0.00825496	0.00094235	1.01146e-07	0.65198	0.660201	0.0514567	162.667	218.333	239	18.1813	21.4003
Cd55	13136_Mm.101591.1.10	0.220078	0.150019	1.467	3.54483e-76	0.000544456	8.04746e-10	2.12839e-07	1.05805e-35	8.35883e-05	7.21471e-06	1.04007e-07	0.000661805	0.00865485	1021.33	2036.67	299	91.2472	159.568
Zkscan6	52712_Mm.340052.1.13	0.451642	0.200895	2.24814	7.03702e-19	0.359038	0.24001	0.00445501	0.00321243	0.00133037	4.42089e-08	0.110367	0.18329	0.479598	525	1463	980	14.3106	34.9716
Ppm1b	19043_Mm.249695.1.25	0.234414	0.203084	1.15428	2.34383e-69	0.000818575	5.92867e-11	7.47579e-11	4.46271e-21	4.98862e-08	2.42435e-11	8.07864e-06	0.247054	0.0599718	3369.33	4004	576	156.259	162.843
Hspa8	15481_Mm.336743.1.23	0.317054	0.204132	1.55318	8.06515e-109	1.59257e-29	3.67849e-17	7.11383e-42	0.000401397	0.815436	9.14321e-11	0.0492735	4.45231e-07	0.294767	4025.33	4448.67	112	960.079	930.484
Rwdd2a	69519_Mm.272517.1.9	0.818786	0.205873	3.97715	2.11854e-24	8.8288e-05	0.0554282	0.000765892	0.0101612	0.826583	0.0721012	4.137e-06	0.00720991	3.12932e-05	621.333	238	761	21.8104	7.32638
Psd2	74002_Mm.196944.1.23	0.330276	0.208134	1.58685	1.255e-07	0.341891	0.543024	0.724287	0.157533	0.00685224	0.00624364	0.463489	0.481511	0.620497	1060	1259.33	1946	14.5508	15.1598
Spcs3	76687_Mm.86437.1.3	0.188542	0.20826	0.90532	8.59662e-81	0.00207663	0.00790029	1.09376e-23	1.44507e-14	0.104535	0.00112048	8.37844e-29	2.04528e-06	0.16517	2238.33	423.333	1348	44.3566	7.35681
Tpm1	22003_Mm.121878.1.18	0.237792	0.20882	1.13874	1.27942e-55	0.00234938	0.446994	6.76175e-11	0.0720919	0.487315	7.56616e-09	5.36319e-12	7.10043e-19	0.00178	338.333	115	271	33.3502	9.94089
Phf20	228829_Mm.371242.1.27	0.375788	0.209218	1.79616	6.75392e-22	0.177643	1.69159e-07	2.43688e-07	0.00841264	0.238474	0.259723	0.141817	0.0328738	0.037968	245.667	400.667	64	102.539	146.656
Cep162	382090_Mm.335338.1.12	0.0461104	0.209311	0.220296	1.56289e-15	0.150893	0.293644	0.169218	0.0373459	0.0176047	0.0261632	0.00360814	0.00143958	0.00233298	154.333	226.333	106	38.8935	50.0195
Elovl5	68801_Mm.19130.1.9	0.430677	0.210711	2.04392	7.30625e-222	3.36668e-05	8.53311e-76	5.65949e-62	1.47669e-48	0.626072	0.0739977	3.9466e-07	3.75465e-16	4.43284e-10	711	939.667	134	141.739	164.273
Fstl4	320027_Mm.44518.1.8	1.12371	0.211033	5.32481	1.11433e-60	1.9413e-06	0.94901	0.129833	4.98833e-24	2.33208e-06	7.35523e-11	3.21144e-11	0.13677	0.00123959	247.333	213.667	381	17.3413	13.1374
Hif1a	15251_Mm.3879.1.50	0.14393	0.211156	0.681631	5.99846e-61	0.916281	0.180626	0.000308441	0.881617	0.220178	0.00287718	5.61818e-23	5.95674e-22	6.28686e-10	5810	6315	1535	101.109	96.3744
Hsp90b1	22027_Mm.87773.1.25	0.273686	0.211362	1.29487	2.0123e-41	4.15909e-11	5.1661e-13	3.15747e-09	0.539133	0.282895	0.899076	0.001385	0.00407859	0.000382927	2108.67	1386.33	85	662.693	382.072
Srsf5	20384_Mm.43331.1.18	0.40938	0.211458	1.93599	7.12565e-37	0.345744	6.39748e-06	0.0222012	5.21874e-11	0.16648	6.15301e-05	4.7013e-10	0.240576	0.000239992	1163.33	659.667	452	68.7526	34.1887
Abhd13	68904_Mm.142570.1.11	0.63778	0.212284	3.00437	3.11339e-210	1.7981e-10	4.337e-05	0.677795	3.37677e-36	1.67911e-25	5.24731e-13	8.30622e-56	1.32895e-42	1.79351e-26	1966.33	6078	1667	31.5097	85.4126
Hsp90aa1	15519_Mm.341186.1.18	0.370707	0.213366	1.73742	0	0.0563492	2.49188e-101	3.35309e-114	2.54951e-18	4.41391e-46	2.66759e-52	2.65268e-30	7.20967e-26	2.32105e-29	8713.33	11501.7	94	2476.17	2866.35
Cgnl1	68178_Mm.99961.1.2	0.224564	12.1107	0.0185426	0	0	0	0	0	0	0	0	0	0	1277.67	1971	590	57.848	78.2585
Rab24	19336_Mm.220923.1.2	1.97859	0.21359	9.26349	3.15531e-61	1.3441e-10	0.0451985	0.0774457	7.81204e-18	0.000122071	0.000148161	1.49102e-17	0.000569473	0.000559015	149	66	331	12.0249	4.67103
Lpin1	14245_Mm.153625.1.4	0.0086906	0.213969	0.0406162	3.60615e-24	0.00361882	6.15003e-11	0.130234	0.953901	0.000102456	0.109963	0.861819	0.000271788	0.0494246	1678	261.333	1879	23.8555	3.2581
Pafah1b1	18472_Mm.56337.1.5	0.395461	0.214009	1.84787	3.64167e-48	2.16524e-10	0.543768	0.0388038	1.86998e-13	0.0371344	0.00070342	4.8016e-14	0.0153582	0.000221285	3253.33	2483	1217	71.4103	47.7951
Epc2	227867_Mm.29167.1.28	0.108697	0.214483	0.506784	4.80488e-217	0.252502	1.04211e-23	1.11963e-49	1.92844e-46	0.00844896	0.819031	6.84044e-78	2.69296e-13	6.63449e-07	759	874.667	484	41.8909	42.3345
Aatf	56321_Mm.257482.1.24	0.0645916	0.215101	0.300285	1.94112e-29	1.23378e-11	0.0490907	0.158025	3.82097e-09	0.731175	0.830778	3.61938e-07	0.699366	0.345201	448.667	346.667	92	130.274	88.2716
Smap1	98366_Mm.329963.1.16	0.13472	0.215103	0.626307	1.78688e-07	0.142366	0.00230403	0.896287	0.871659	0.0649199	0.369331	0.966785	0.0903021	0.333107	444.333	214.667	76	156.177	66.168
Pole4	66979_Mm.195753.1.7	0.65845	0.216971	3.03474	6.16364e-221	2.80439e-07	0.232707	0.7372	4.25092e-86	1.6116e-41	2.78038e-44	3.63907e-27	2.42982e-08	7.60669e-10	1386	2810	306	120.994	215.121
Nckap1l	105855_Mm.30805.1.38	2.9127	0.217447	13.395	8.33078e-44	0.00973184	0.0270683	0.00431492	1.64664e-06	1.45562e-05	6.55814e-08	3.86808e-07	1.28495e-06	9.38097e-08	37	303.667	528	1.87194	13.4729
Lmo3	109593_Mm.44814.1.7	0.573451	0.218368	2.62608	8.57169e-24	0.117316	0.00586605	0.0438364	9.65253e-08	9.42187e-05	8.58663e-06	0.0783348	0.265659	0.174843	41.3333	290.333	325	3.39735	20.9272
Sec24a	77371_Mm.33878.1.5	0.235578	0.761628	0.309308	3.47109e-168	0.00234667	1.29225e-55	2.54501e-52	3.19558e-28	0.000531354	0.0432476	5.4915e-17	5.16686e-07	0.000215855	563	318	423	35.5542	17.611
Ap3s2	11778_Mm.220173.1.7	1.02856	0.218769	4.7016	2.93149e-242	0.200911	2.33228e-20	0.000113305	5.59639e-40	0.0158105	4.65826e-16	2.05674e-96	4.39774e-16	1.48105e-50	507.667	557.667	716	18.9404	18.2456
Wdr1	22388_Mm.2654.1.12	0.413008	0.218887	1.88685	2.04637e-16	0.755636	0.00445122	0.0204799	0.0792597	0.170291	0.000417223	0.0205478	0.485214	5.29122e-05	110.667	61	34	86.9483	42.0289
Cltc	67300_Mm.254588.1.5	0.142701	0.222094	0.642522	9.3955e-62	0.00825566	8.19465e-12	1.82896e-10	6.51326e-11	0.0199801	0.0386284	0.541337	1.24767e-13	2.23647e-12	2857.67	3124.33	660	115.662	110.895
Cdyl	12593_Mm.29002.1.20	0.260336	0.223875	1.16286	7.85183e-13	0.490922	0.81549	0.000599631	0.685238	0.479349	3.92009e-05	0.0185875	0.0755413	0.180909	1559	1036.67	305	136.543	79.6226
4930503L19Rik	269033_Mm.87470.1.12	0.236697	1.83832	0.128757	7.08878e-110	4.15187e-16	2.57841e-07	1.02193e-13	1.05659e-12	6.11728e-06	3.69582e-11	9.44627e-21	3.40549e-10	8.43217e-18	223	254.333	353	16.8754	16.8782
Ncoa1	17977_Mm.232526.1.1	0.631299	0.224171	2.81615	1.78724e-27	1.26095e-06	0.109782	0.0657538	1.0045e-07	0.607203	0.00881349	8.20235e-08	0.741235	0.00600769	984.667	1581.67	2078	12.6581	17.8306
Cdh20	23836_Mm.103640.1.7	0.491809	0.224381	2.19185	6.41929e-44	1.25142e-16	0.134674	0.791007	4.24394e-17	0.36031	0.472256	2.95357e-06	0.00193273	0.116809	350.667	406.333	800	11.7092	11.8984
Gpbp1	73274_Mm.57286.1.3	0.238727	0.265294	0.899857	1.14417e-138	0.00037595	0.00250863	1.48673e-48	1.38914e-19	0.00547511	8.00191e-16	1.30546e-34	7.73391e-10	1.32799e-05	3507.67	6966	488	192.009	334.396
Srsf6	67996_Mm.24042.1.15	2.69514	0.225584	11.9474	0	2.02147e-46	1.96987e-40	1.11266e-28	1.23035e-41	1.79556e-36	2.47502e-26	7.83163e-62	7.61682e-56	3.24469e-43	1295.33	271	796	43.4702	7.97541
Dnajc8	68598_Mm.29685.1.10	0.502678	0.225613	2.22805	3.95623e-16	0.00620517	0.00038679	0.0076745	0.496771	0.131459	0.471448	0.0187569	0.00180888	0.0205613	249.333	256.333	46	144.792	130.54
Nedd9	18003_Mm.288980.1.5	0.712899	0.225759	3.15778	9.13344e-71	0.0381344	0.646334	8.76439e-12	8.48018e-13	1.20641e-05	6.59902e-32	0.0749516	0.766806	1.08967e-08	681.667	671.667	838	21.7296	18.7762
Luzp1	269593_Mm.92659.1.21	0.380708	0.225881	1.68543	6.09109e-54	0.318008	2.12965e-18	5.36459e-06	0.014824	1.83666e-09	0.0303767	0.234771	3.98366e-14	0.000216747	2380	4524	2227	28.5483	47.5882
Avpi1	69534_Mm.30060.1.7	0.256053	0.225973	1.13312	8.79707e-30	0.0759593	1.88759e-09	8.28368e-10	0.000224408	0.80316	0.092273	0.000101412	0.96718	0.0454061	1458	396.667	259	150.377	35.8776
Gorab	98376_Mm.32901.1.13	0.741261	0.227671	3.25584	5.09744e-11	0.0264674	0.206413	0.00481351	0.258301	0.757751	0.0948291	0.0453197	0.275439	0.00836634	195.667	37.3333	335	15.6025	2.61065
Atp2c1	235574_Mm.326247.1.2	0.220483	0.228369	0.965465	6.01557e-95	0.703017	3.85918e-37	3.19465e-07	1.25332e-27	0.331705	4.54204e-09	4.64551e-07	1.10586e-09	0.715478	2616	8600.33	802	87.1338	251.211
Wasf3	245880_Mm.332849.1.6	0.221309	0.229992	0.962246	2.33434e-13	0.00175339	0.0244104	0.408179	0.505518	0.945647	0.114827	0.0747601	0.0173174	0.000188016	112.667	106.667	85	35.4079	29.3973
Dusp18	75219_Mm.32588.1.11	0.26369	0.230065	1.14616	2.40662e-31	0.645423	8.56059e-10	0.000170503	0.00227912	0.0111077	0.859365	7.65208e-11	0.60039	0.00255591	532.667	3428.33	2951	4.8218	27.2152
Ubl4a	27643_Mm.3979.1.5	1.16939	0.230666	5.06962	1.29317e-32	0.000100294	0.421358	0.0114502	5.24299e-11	0.00212531	0.51619	2.49817e-10	0.00366031	0.508119	99	57.6667	95	27.8378	14.22
Racgap1	26934_Mm.379055.1.17	0.91323	0.232253	3.93206	3.91991e-47	1.5675e-10	1.39688e-11	1.89249e-14	0.0587137	0.0120155	0.00102135	0.075378	0.0147153	0.00118362	178	211.333	57	83.4196	86.8541
Usp48	170707_Mm.347995.1.1	0.191952	0.23362	0.821641	2.64146e-43	0.00034632	2.69283e-05	0.00880844	0.149474	2.95484e-10	2.33036e-06	1.51199e-15	0.581452	0.0355364	810.333	897	2011	10.764	10.4491
Stk24	223255_Mm.374864.1.3	0.303703	0.234094	1.29736	3.6902e-24	2.67712e-06	5.03959e-08	0.396525	0.610035	0.328349	0.000957051	0.00388249	0.000101653	0.911714	5701	5459	567	268.591	225.542
Cd99l2	171486_Mm.283879.1.12	0.222817	0.235109	0.947719	1.49973e-19	0.017342	3.13005e-07	0.000229483	0.00101977	0.644829	0.011342	0.119904	0.258676	0.520459	271.667	195.667	202	35.9259	22.6915
Pard6g	93737_Mm.24678.1.14	0.370527	0.236871	1.56426	7.03998e-24	0.575538	6.25412e-05	0.00164166	1.2377e-09	0.191549	0.0151658	7.89237e-05	0.619629	0.67756	214	558	1244	4.59533	10.5078
Csnk2a1	12995_Mm.298893.1.15	0.216556	0.237271	0.912694	1.04205e-30	0.094084	5.05029e-08	1.27307e-07	1.06317e-07	0.141985	0.156512	5.66669e-06	0.352316	0.365213	2602	2223.33	1369	50.7723	38.045
Ttc1	66827_Mm.271974.1.18	0.445067	0.241713	1.8413	3.23801e-92	0.881856	1.07174e-06	6.66487e-18	0.0229051	0.00132022	1.04698e-13	0.0420366	2.17814e-16	1.77325e-34	3282.33	3312.33	363	241.546	213.759
Peak1	244895_Mm.379437.1.1	0.186631	0.242581	0.769354	1.17516e-77	3.77377e-12	1.81464e-18	0.0388356	2.65624e-08	0.000613671	3.73687e-19	7.50645e-07	2.65986e-11	0.363328	5118.33	12299	2483	55.0649	116.035
Sptbn1	20742_Mm.123110.1.79	0.0851216	0.242643	0.35081	5.93192e-119	0.091659	9.7532e-43	6.68089e-31	2.74707e-08	3.35753e-13	7.14557e-07	1.10515e-13	3.40742e-05	0.0400189	1673.67	1737.33	575	77.7543	70.7803
Usp32	237898_Mm.178524.1.8	0.462609	0.242693	1.90615	2.99868e-58	0.139799	0.00710926	0.091811	0.12971	0.0185687	0.176153	1.24848e-11	1.15211e-20	5.38502e-20	1067.33	492.667	328	86.9259	35.1865
Pced1a	319513_Mm.345070.1.8	0.461911	0.242721	1.90305	3.57037e-31	0.00163916	8.46867e-12	8.98744e-07	0.010626	0.327957	0.664794	2.83528e-06	0.280886	0.015511	48	33.3333	367	3.4938	2.1277
Hnrnpf	98758_Mm.122366.1.11	0.448918	0.242899	1.84817	5.01939e-154	8.10384e-28	0.151306	0.303246	1.38121e-60	2.15612e-12	1.67467e-05	1.45812e-42	4.8045e-06	0.0386372	18814	11980.7	1445	347.805	194.227
Lrig1	16206_Mm.280725.1.22	0.938575	0.244182	3.84375	3.90097e-94	5.24556e-13	1	2.86108e-05	2.93822e-32	2.04547e-07	1.00292e-19	6.35519e-14	0.341841	1.98498e-06	2667	2910	1349	52.8122	50.5333
Trak2	70827_Mm.222887.1.2	0.0307219	0.244827	0.125484	4.85671e-74	1.28125e-07	5.76492e-31	2.11633e-15	1.47564e-11	0.873274	6.69886e-05	9.01018e-05	0.0195049	0.204797	1645.67	960.333	2992	14.6928	7.51895
Slc35g1	240660_Mm.262085.1.7	0.337426	0.24506	1.37691	1.39773e-15	0.885524	0.182095	1.06508e-06	0.000855058	0.0285976	0.731868	0.287741	0.961789	0.00164325	2021.67	554	1989	27.1518	6.52487
Arfgap1	228998_Mm.33765.1.34	0.40929	0.246204	1.6624	4.65247e-16	0.000162762	0.0974111	0.000702597	0.0261222	0.0945005	0.102074	0.799246	0.000257454	0.805521	98	303.667	1265	2.06947	5.62346
Phtf1	18685_Mm.378981.1.21	0.724905	0.246322	2.94292	3.46117e-56	1.14441e-09	0.000595342	1.07715e-08	0.329904	0.0329035	0.794462	8.27484e-15	9.76574e-07	6.76755e-14	291.667	457	269	28.9639	39.798
Limk2	16886_Mm.124176.1.8	0.316042	0.246617	1.28151	9.93533e-36	0.048625	7.8866e-05	6.61898e-10	2.50159e-11	2.13457e-05	0.0791028	0.00220963	0.46414	0.0903555	512.333	564	408	33.5441	32.3829
Zkscan1	74570_Mm.213114.1.17	0.126968	0.24685	0.514354	2.3026e-31	3.07269e-12	0.0434273	5.75048e-06	0.346235	0.00138194	0.228461	5.2206e-07	0.728475	0.00721816	2055.67	3680.33	3895	14.0984	22.1349
Ppfibp2	19024_Mm.2817.1.13	0.465624	0.247077	1.88453	5.24541e-19	0.00119817	0.116929	0.00700015	0.0978988	1	0.177266	1.38554e-05	0.00726016	0.000306381	431	404.667	93	123.799	101.932
Mfap1b	100034361_Mm.354425.1.4	0.191776	0.248082	0.773034	6.98162e-41	0.730299	1.37639e-06	9.27221e-15	9.98841e-06	0.593419	0.0017572	2.707e-11	0.229345	0.115845	1315	1360.67	483	72.728	65.9936
Ywhab	54401_Mm.34319.1.15	0.238902	0.141632	1.68678	3.69609e-120	2.43513e-11	3.47538e-07	7.15198e-05	2.66385e-66	0.000241804	4.7893e-08	7.24779e-17	0.000209181	0.0130562	8389.67	15121	1211	185.065	292.505
Kif1b	16561_Mm.252497.1.5	0.689548	0.249405	2.76477	1.50178e-62	6.47115e-09	1.81059e-08	1.30093e-08	8.56389e-13	3.64039e-12	3.25743e-13	0.116211	0.150323	0.555371	1657.33	607	1948	22.7271	7.29956
Mtss1	211401_Mm.215481.1.28	0.45956	0.249496	1.84196	2.78812e-20	0.0463627	0.0582698	0.20048	3.25561e-06	0.559401	0.000116225	0.000126832	0.937359	0.00204568	386.333	363.333	92	112.175	92.5155
Pafah1b2	18475_Mm.200859.1.6	0.240997	1.60671	0.149994	0	1.93443e-49	1.04507e-109	9.07693e-42	6.55122e-16	1.35031e-51	5.1219e-12	1.15794e-06	8.05234e-31	0.000194211	1636.33	541	569	76.8215	22.2732
Scg3	20255_Mm.2386.1.15	0.209102	0.251893	0.830121	5.9954e-08	0.823824	0.234979	0.0764611	0.288816	0.037431	0.323367	0.124146	0.0125839	0.741681	701.667	837.667	177	105.896	110.865
Zfp106	20402_Mm.195877.1.2	0.248513	2.26794	0.109577	0	4.20519e-85	3.41683e-54	5.03523e-27	5.89511e-77	3.4776e-48	1.40826e-21	2.63739e-66	4.59006e-41	1.25098e-15	7281	1383.67	2310	84.1981	14.0319
Fam131a	78408_Mm.177761.1.1	4.24629	0.256219	16.5729	1.66613e-17	0.0964629	0.400394	0.248719	0.00118258	0.0904174	0.0336439	1.60288e-05	0.0120785	0.00249029	98.6667	697	1563	1.6863	10.4465
Tulp4	68842_Mm.28251.1.21	0.262905	0.256449	1.02517	2.52648e-51	2.08686e-19	0.434262	0.650803	7.12508e-05	0.000306771	2.14162e-07	0.000728425	1.17003e-05	1.07372e-09	3566.33	2961.67	1994	47.7771	34.7943
Pias1	56469_Mm.306663.1.2	0.325542	0.258311	1.26027	5.74447e-20	0.936328	0.00436318	0.00773732	0.000105889	0.152674	0.105438	0.0841611	8.24026e-05	0.000153732	2716.33	7956.67	1939	37.4221	96.1281
Bace1	23821_Mm.24044.1.21	0.333351	0.25897	1.28722	5.05331e-39	0.00398837	0.0010302	1.69406e-12	0.000245743	0.000109545	1	7.91909e-07	1.46466e-07	0.232511	258.667	254	1389	4.97464	4.28379
Mrpl49	18120_Mm.181290.1.4	0.271069	0.259022	1.04651	0.000201235	0.415811	0.336565	0.467459	0.406409	0.343178	0.33375	0.772317	0.716997	0.119338	293.667	109	737	10.6441	3.46462
Erlin2	244373_Mm.277699.1.27	1.07455	0.259174	4.14606	2.29736e-42	0.00767438	0.873914	1.79861e-06	0.0377142	0.754017	9.32007e-05	9.19165e-09	0.00558096	1.40078e-18	1866.67	317	2155	23.1389	3.44595
Dpp10	269109_Mm.242090.1.2	0.123293	0.259387	0.475324	1.01777e-40	0.0336946	5.89163e-18	9.10374e-05	6.79906e-09	0.714843	3.52223e-05	0.488949	0.000115581	0.582115	142	621.667	648	5.85378	22.474
Tmem19	67226_Mm.29647.1.7	1.38574	0.259869	5.33244	5.15968e-45	1.51095e-05	0.00244587	0.0777364	5.65443e-12	5.13451e-08	5.42807e-05	1.15073e-07	0.000100026	0.00990134	101	129	249	10.8354	12.1363
Fam214a	235493_Mm.208955.1.26	1.30507	0.260275	5.01419	7.90731e-279	4.20789e-55	1.22219e-44	4.16241e-81	3.79409e-28	1.03505e-24	9.89216e-46	0.225002	0.27283	0.0154897	1425.67	2408	571	66.6968	98.791
Ggnbp2	217039_Mm.356653.1.26	0.167465	0.260524	0.642801	4.85875e-07	0.247637	0.510446	0.0818868	0.00728482	0.447672	1	0.0266983	0.711915	0.757275	380.333	23.6667	95	106.946	5.83593
Tmem57	66146_Mm.99793.1.4	0.250613	1.26919	0.197459	0	5.18151e-56	1.925e-116	5.36441e-53	1.25312e-40	2.41064e-92	6.83966e-38	8.92941e-24	3.24123e-66	1.98606e-21	1673.67	2318.67	454	98.4773	119.641
Gnb5	14697_Mm.17604.1.27	0.758899	0.262951	2.88609	5.08108e-10	0.900943	0.891403	0.527156	0.00396085	0.00869473	0.0172991	0.0879472	0.11754	0.194881	94.6667	79.6667	525	4.81683	3.55479
Ttc3	22129_Mm.213408.1.100	0.135651	0.263761	0.514295	7.36099e-35	0.0574791	1.83544e-11	6.13399e-08	4.15878e-10	0.869278	0.218979	0.0162878	0.00611108	0.144357	742.667	219	506	39.2073	10.1389
Gpr158	241263_Mm.166647.1.5	1.06536	0.264101	4.03391	3.7713e-69	1.01013e-14	2.54169e-05	0.0262544	2.17894e-20	1.24615e-11	8.93994e-08	1.58484e-08	0.0055827	0.260502	394.667	1255.33	2292	4.5998	12.8304
Bace1	23821_Mm.24044.1.25	0.551999	0.264117	2.08998	2.27345e-19	0.0546693	7.35596e-05	0.71231	3.2116e-05	0.296547	0.00453474	0.00186701	0.00914398	0.107643	400	396.667	2353	4.5411	3.94912
Usp7	252870_Mm.295330.1.2	0.44925	0.264943	1.69564	4.81677e-115	0.0594749	0.0177578	1.45184e-26	0.849157	0.834057	4.57094e-17	2.40107e-11	5.77424e-13	6.99883e-47	5546	6518	962	154.003	158.722
Med1	19014_Mm.12926.1.12	0.258797	1.21989	0.212148	0	8.14981e-54	3.32399e-28	1.88519e-07	8.66344e-101	1.59717e-66	1.17632e-33	1.54922e-68	3.07661e-43	3.4318e-19	971	2514	1011	25.6561	58.252
Cenph	26886_Mm.273502.1.4	0.60306	0.267887	2.25117	7.04571e-37	0.00219021	0.3456	0.746323	4.46349e-12	0.0142693	0.000113723	3.69909e-11	0.0209454	0.000222244	468.667	789.667	185	67.673	99.9929
Dazap2	23994_Mm.292530.1.4	0.265359	0.10336	2.56733	0	3.56278e-07	1.82413e-40	9.41005e-14	4.47234e-151	1.16729e-08	9.61658e-37	3.44046e-50	0.000258372	0.0127196	4491	3566	264	454.425	316.428
Stx12	100226_Mm.28237.1.3	0.233922	0.268812	0.870205	2.55357e-19	0.756839	0.281882	0.0835059	0.649549	0.384912	0.075628	5.17094e-06	9.23558e-08	0.00158735	10036.7	8614	1198	223.798	168.44
Oxnad1	218885_Mm.202257.1.22	0.468061	0.271304	1.72523	1.66724e-09	0.305103	0.538864	0.604469	0.00208334	0.00676659	0.00568699	0.828786	0.564136	0.44757	458.333	567	810	15.1154	16.3982
Inppl1	16332_Mm.5028.1.2	0.110908	0.271628	0.408306	7.31006e-07	0.242744	0.128842	0.0050455	0.858554	0.640181	0.183246	0.0750872	0.612547	1	125	46.6667	705	4.73635	1.55065
Stk16	20872_Mm.1155.1.3	0.978462	0.271992	3.5974	3.01481e-12	0.462681	0.105543	0.29827	0.0760289	0.000261552	0.00924508	0.465797	0.0163389	0.147935	418	1839.33	1742	6.4099	24.7348
Lactb	80907_Mm.157882.1.8	0.0781448	0.27431	0.284877	7.73273e-10	0.0906641	0.759558	0.38475	0.00367232	0.15114	0.947596	0.00151726	0.0649295	0.563262	130.667	149.667	144	24.2396	24.3478
Slc25a1	13358_Mm.229291.1.7	1.28966	0.275414	4.68263	4.28703e-51	0.868567	0.274078	0.673079	9.53758e-07	0.000286315	3.20111e-07	9.77484e-13	1.04664e-09	2.99173e-13	266.333	189	377	18.8715	11.744
Cdk17	237459_Mm.374874.1.27	0.277347	0.275418	1.007	5.77903e-46	0.0381387	0.00133065	1.4832e-10	1.373e-06	0.00331259	0.632146	6.51775e-13	5.64422e-08	0.000725884	1258	1442.33	557	60.3321	60.6607
2610507B11Rik	72503_Mm.237103.1.98	0.60097	0.275564	2.18087	1.11974e-57	0.106646	7.91515e-06	0.000107934	2.49665e-09	0.00348282	2.00646e-05	1.04424e-15	8.1167e-07	8.31109e-11	1116.33	669.333	520	57.3474	30.1534
Ttc3	22129_Mm.213408.1.101	0.107619	0.276274	0.389537	2.66439e-34	0.00406883	1.13823e-12	3.29104e-07	4.14333e-08	0.62176	0.109497	0.0909786	0.0025177	0.270549	793.667	238	551	38.4778	10.1186
Rtf1	76246_Mm.33437.1.32	0.266674	3.9985	0.0666934	0	3.89413e-167	5.65159e-105	5.10328e-38	4.20066e-162	4.62646e-104	1.65837e-38	2.34354e-178	1.9776e-121	8.70252e-54	1004	1131.67	885	30.305	29.9552
Cmtr1	74157_Mm.155783.1.47	0.512067	0.276878	1.84944	5.12612e-21	0.167788	0.36325	0.444335	1.87313e-07	0.00547466	0.00409631	1.35133e-05	0.065767	0.0507017	851	517.333	534	42.5708	22.6948
Ppp2r2b	72930_Mm.26134.1.7	0.7492	0.278793	2.6873	5.07573e-40	0.00085323	0.00143431	0.0601541	2.39477e-06	7.08372e-06	0.000695644	6.11356e-08	2.83009e-07	3.37689e-05	400	347.333	124	86.1711	65.6178
Ubr2	224826_Mm.28234.1.6	0.273509	1.49246	0.18326	2.55431e-70	7.01633e-16	4.86461e-10	3.52845e-14	4.16394e-09	8.887e-06	1.70978e-08	9.41938e-05	0.00341213	0.0001043	412.667	146.333	255	43.2297	13.4431
Nip7	66164_Mm.334789.1.11	0.274773	5.76441	0.0476671	0	3.57711e-59	6.22828e-109	1.41222e-113	3.97263e-24	9.54636e-54	9.60809e-50	2.94793e-16	2.20174e-40	3.24586e-35	476.333	354	661	19.2501	12.5458
Mzt1	76789_Mm.38912.1.9	0.0189485	0.279791	0.0677238	2.77569e-28	0.00067924	8.44066e-10	1.69761e-08	0.802297	0.0192735	0.0853904	0.540869	0.0026751	0.0149279	454.333	644.333	433	28.0291	34.8594
Fam120a	218236_Mm.315118.1.5	0.43808	0.280355	1.56259	3.6143e-48	0.160538	0.0203218	8.05555e-15	0.0931738	0.0414789	7.02916e-13	0.299547	0.0126813	1.33271e-14	6295	1351.33	885	190.01	35.7698
Tesk1	21754_Mm.188157.1.1	1.18949	0.280472	4.24102	1.12084e-52	0.131204	0.0755302	0.240116	1.30957e-16	6.27748e-05	3.85853e-08	2.49204e-14	0.00170302	3.49898e-06	542	592.667	1125	12.8697	12.3411
Hspa4l	18415_Mm.39330.1.39	0.670126	0.280559	2.38854	7.61848e-51	0.00106862	0.188278	0.035294	1.33623e-26	1.59318e-08	2.19022e-07	0.000605972	0.364117	0.104284	325	349.333	388	22.3756	21.0914
Ahctf1	226747_Mm.128165.1.7	0.277823	1.40492	0.19775	1.09621e-263	1.20248e-51	6.05821e-61	1.11927e-08	3.1255e-36	5.98099e-46	3.98898e-05	1.10222e-24	6.95051e-34	0.0235342	942.667	844.333	438	57.492	45.1582
Dda1	66498_Mm.304247.1.11	0.279652	1.0028	0.278872	1.49038e-127	1.08413e-18	1.81477e-28	9.15223e-14	1.66295e-14	3.31158e-24	1.03479e-09	7.07216e-07	1.77909e-13	0.00115439	931.667	812.667	603	41.273	31.5713
Ctsz	64138_Mm.156919.1.2	0.28446	0.282058	1.00852	0.00384405	0.257076	1	0.804575	0.683846	0.549916	0.332717	0.229786	1	0.646412	125.667	18.3333	378	8.88079	1.13618
Ctnnd2	18163_Mm.321648.1.38	0.251247	0.282954	0.887943	9.49166e-11	0.686147	0.764134	0.0120266	1	0.591672	0.0432084	0.000995529	0.00310929	0.190217	706.333	174.667	852	22.1459	4.8025
Psmd7	17463_Mm.18347.1.4	0.906616	0.283842	3.19409	1.32844e-74	3.0602e-08	0.0628397	1.77895e-06	2.14949e-05	0.848197	0.00165876	4.09995e-21	4.14676e-10	7.55247e-23	973.667	424.333	382	68.0879	26.022
Tfap2a	21418_Mm.85544.1.5	1.86475	0.284173	6.56201	8.44531e-37	7.70888e-05	0.742538	6.00184e-07	9.66388e-07	0.166124	1.118e-08	4.5623e-05	0.707156	4.24519e-07	69.6667	100	680	2.73678	3.44499
Mkrn2	67027_Mm.101316.1.23	0.80885	0.28435	2.84456	4.5595e-186	4.034e-16	1.09089e-07	7.86566e-05	5.8732e-65	0.000355376	9.54797e-38	1.64451e-37	0.450523	8.92141e-18	1349.67	1724.67	451	79.9417	89.583
Drg2	13495_Mm.41803.1.24	0.0524223	0.285165	0.183831	1.36816e-16	0.0419225	1.37338e-06	0.0902547	0.122219	0.0889008	0.0493297	0.52929	0.00011183	0.829893	74.6667	53.6667	179	11.1429	7.02342
Crebbp	12914_Mm.132238.1.27	0.316762	0.285245	1.11049	3.8788e-45	0.208497	5.00794e-12	7.68143e-11	2.38006e-09	0.0245023	0.138254	2.00053e-10	0.0870328	0.344507	1221.67	1053.67	84	388.505	293.847
Prrc2b	227723_Mm.25504.1.65	4.21562	0.285817	14.7494	1.63634e-139	9.89099e-09	6.47396e-17	4.9521e-09	9.39954e-11	2.19593e-19	5.30073e-11	2.60652e-20	2.38712e-29	7.5802e-20	1802.33	101.667	2234	21.5514	1.06609
Map4k4	26921_Mm.19073.1.45	0.180967	0.286268	0.632157	4.76724e-78	0.780379	3.57715e-34	6.03197e-07	2.23288e-12	2.54715e-07	0.0825037	6.43409e-08	1.11821e-11	0.838612	1357.33	594.667	325	111.565	42.8635
Atp11c	320940_Mm.327798.1.3	0.417495	0.286401	1.45773	2.99112e-13	0.0142952	0.824114	1	5.37892e-06	0.0304391	0.0135262	0.652073	0.124698	0.140993	255.667	314	172	39.7072	42.766
N4bp2	333789_Mm.332398.1.16	0.37556	0.286624	1.31029	7.96071e-10	0.0784106	0.822811	0.679157	0.272518	0.00441014	0.00253601	1	0.0937351	0.0635923	431.333	408.333	121	95.225	79.0545
Tlk2	24086_Mm.126976.1.45	0.726412	0.28724	2.52894	1.67597e-71	1.11678e-20	0.626737	5.71042e-05	2.81035e-29	0.0110042	1.2044e-09	7.04316e-05	0.00205121	0.779249	1066.33	603.667	844	33.75	16.7553
Sod2	20656_Mm.290876.1.3	0.286419	18.0733	0.0158476	0	1.23913e-230	4.34288e-250	1.19893e-174	1.10567e-89	3.11684e-112	6.01032e-51	4.43032e-158	2.52839e-180	1.01364e-108	453.333	484	584	20.7361	19.4146
Arl5b	75869_Mm.174068.1.9	0.106003	0.289148	0.366604	5.57749e-30	0.946812	0.0261505	0.00261916	8.43919e-07	0.0880989	0.143633	0.000672072	1.80146e-06	6.6522e-09	125.667	84.3333	348	9.64637	5.67697
Iqgap1	29875_Mm.207619.1.9	0.426003	0.290906	1.4644	3.36528e-37	0.557114	4.15756e-05	0.00132453	8.91201e-05	0.552667	0.0422984	6.24648e-12	0.0155143	5.4331e-11	1180	135.667	400	78.8034	7.9453
Usp39	28035_Mm.281900.1.20	0.0968881	0.292081	0.331717	1.43219e-12	0.783321	0.00214691	0.143126	0.363918	0.000200783	0.349276	1	0.00313632	0.0743374	49.6667	86.3333	64	20.7304	31.6006
Mrpl49	18120_Mm.181290.1.3	0.309016	0.292843	1.05523	0.00809546	0.415959	0.499151	0.935344	0.577671	0.664522	0.626897	1	0.854638	0.202684	308.333	114.333	768	10.7246	3.48745
Map4k4	26921_Mm.19073.1.48	0.205944	0.29293	0.70305	5.5372e-38	0.847958	5.80627e-15	0.505642	0.00184211	2.40242e-07	0.0452985	0.118408	1.59487e-11	0.587514	2470	1056.33	599	110.152	41.3115
Acox1	11430_Mm.356689.1.3	1.3922	0.293904	4.73693	6.42447e-134	5.74656e-15	6.92081e-34	2.0269e-46	0.102646	4.92713e-10	3.79743e-13	0.361436	4.62493e-08	2.48243e-10	2504.33	484.333	1048	63.8343	10.8263
Nup155	170762_Mm.295168.1.63	0.12316	0.294018	0.418886	3.87211e-91	1.28133e-15	2.13644e-33	7.26728e-27	5.49481e-08	0.527295	0.00379745	5.81692e-06	0.957675	0.0317552	2284.33	2103	1192	51.1925	41.3295
Bnip3	12176_Mm.378890.1.6	0.733699	0.29515	2.48585	9.33649e-23	0.0288705	0.00495845	1.356e-05	0.096728	0.0215895	0.000120102	0.0789106	0.0172888	0.000140566	442.667	190	300	39.4166	14.8364
Dhx33	216877_Mm.35399.1.4	0.465032	0.29587	1.57174	1.60691e-25	0.0525761	0.0198765	0.0011769	0.810184	5.82908e-06	9.46498e-09	6.64787e-05	0.408738	0.107571	272.667	297.333	918	7.93437	7.58749
Dcun1d2	102323_Mm.368890.1.2	0.26557	0.296225	0.896513	5.89788e-16	0.0369045	4.85651e-05	0.23984	0.0112867	0.563565	0.000135344	0.355532	0.0046349	0.967172	388.333	683	778	13.3336	20.5654
Arpc4	68089_Mm.289306.1.6	0.501892	0.297455	1.68729	1.29738e-68	0.424385	2.44324e-10	5.00825e-25	8.39973e-14	0.794706	0.0102877	3.1423e-06	0.00453334	2.55387e-11	1252.67	450.667	289	115.787	36.5304
Ep300	328572_Mm.258397.1.17	0.247454	0.297617	0.831449	5.01252e-06	0.47442	0.0252855	0.0256699	0.376007	0.495251	0.634329	0.226919	0.694425	0.874512	760	348	134	151.507	60.8375
Psmd14	59029_Mm.218198.1.18	0.363153	0.298271	1.21753	5.3282e-10	1	0.688923	0.367718	0.0090907	0.00215345	0.0777965	0.184288	0.395817	0.0189327	325.333	205	119	73.0306	40.3556
Zfp687	78266_Mm.379263.1.4	0.54408	0.298432	1.82313	3.65237e-11	0.72429	0.518956	0.318023	0.242151	0.943304	0.586023	3.30809e-05	0.00580072	0.0118949	458.333	1042.33	1130	10.8349	21.6085
Tpp2	22019_Mm.234139.1.60	0.287679	1.4828	0.194011	3.45594e-58	3.29772e-06	2.16863e-09	0.000365124	1.30361e-08	7.37083e-12	4.48111e-06	1.46122e-05	4.26058e-08	0.000493737	188.333	180.333	236	21.3176	17.9003
Rit1	19769_Mm.4009.1.18	1.10374	0.300127	3.67757	1.44725e-37	7.73073e-06	6.53285e-05	3.04227e-13	0.0096439	0.0321245	7.86215e-10	0.213228	0.124943	0.145156	87	297.667	554	4.19501	12.5869
Arf6	11845_Mm.27308.1.8	0.289137	0.583911	0.495173	5.96529e-205	1.65395e-16	1.28753e-81	9.90799e-69	3.10877e-13	2.56843e-06	0.00883172	3.01914e-13	8.24978e-06	0.0160968	3946.33	2568.67	1460	72.2045	41.2147
Ranbp2	19386_Mm.142730.1.39	0.299217	0.301741	0.991635	2.93345e-10	0.0815548	0.121348	0.203385	0.0825149	0.0180662	0.0111531	0.122406	0.217961	0.328549	168	100	266	16.8714	8.80674
Dock1	330662_Mm.323610.1.61	0.468296	0.301882	1.55126	0.000120498	0.0440787	1	0.907001	0.389413	0.501741	0.210558	0.146843	0.834261	0.598038	127.333	11.6667	93	36.5748	2.93874
Litaf	56722_Mm.294753.1.5	0.687608	0.301928	2.27739	2.66618e-62	1.97023e-16	9.10394e-21	3.76659e-22	0.577071	0.174951	0.0633071	0.961546	0.129717	0.0495025	288.333	717.333	683	11.2771	24.6035
Med19	381379_Mm.219643.1.6	0.0975722	0.301989	0.323099	1.61101e-08	0.00149792	0.015355	0.118797	0.746894	0.663954	0.178138	0.140765	0.529225	0.895924	31.6667	39	66	12.8169	13.8426
Aar2	68295_Mm.253648.1.12	1.5838	0.30283	5.22999	4.77509e-08	0.00354132	0.0922753	0.0848733	0.137001	1	0.621072	0.0401393	0.504108	1	24.3333	2.66667	54	12.0374	1.15684
Stag2	20843_Mm.290422.1.50	0.562136	0.303443	1.85253	4.08679e-11	0.00022567	0.467716	0.00291496	0.60877	0.029315	0.724028	0.238969	0.147265	0.292114	328	295.667	912	9.60732	7.59459
Wdr33	74320_Mm.277705.1.18	0.265866	0.303579	0.875772	1.85376e-05	1	0.878793	0.877722	0.0996045	0.0969332	0.0947493	0.355031	0.27371	0.270348	92.6667	66.3333	39	63.472	39.8441
Mxd1	17119_Mm.279580.1.2	0.384833	0.304403	1.26422	1.85453e-45	0.000275701	0.186252	2.39388e-07	1.31994e-09	0.176374	1.31186e-13	0.0238232	4.8458e-10	0.427905	2303.33	6905	1249	49.2626	129.508
Nebl	74103_Mm.120298.1.2	0.510222	0.304927	1.67326	3.28961e-11	0.294095	0.017202	1	0.0623555	0.161699	0.330835	0.000349668	0.821288	0.00678786	317.333	407	1711	4.95437	5.57239
Awat2	245532_Mm.118171.1.2	0.0466564	0.305243	0.15285	1.06531e-09	0.563165	0.0481316	0.159669	0.00644426	0.113088	0.0371326	0.900232	0.0384003	0.263121	37.6667	54.3333	446	2.25603	2.85383
Sgol2a	68549_Mm.32800.1.15	0.326112	0.306184	1.06509	3.98081e-26	0.23802	0.00391488	0.000223116	0.299995	0.53485	0.217097	1.29461e-09	2.80705e-05	0.000151259	704.667	1256	433	43.4729	67.9514
Glrx	93692_Mm.25844.1.3	0.295804	0.0657765	4.49711	2.06039e-163	2.48496e-42	1.21303e-07	4.04429e-09	1.31067e-40	1.51523e-07	5.92856e-09	1.35725e-37	4.31052e-07	2.4536e-08	3383	5549.67	149	606.511	872.524
Tmem168	101118_Mm.254845.1.4	0.911688	0.308206	2.95805	6.23296e-75	0.00531814	9.53092e-15	1.59794e-29	0.248965	0.00113178	1.63711e-10	0.39622	0.000174607	2.41136e-12	609.667	966	1371	11.879	16.5058
Fam160b1	226252_Mm.358870.1.25	0.98522	0.308426	3.19435	3.04501e-38	0.445996	0.010892	0.341177	1.3388e-08	0.000239201	3.84494e-10	4.38143e-06	0.00673948	5.05314e-07	814	797.333	2829	7.68625	6.60243
Mrps25	64658_Mm.87062.1.5	0.298258	52.4638	0.00568502	0	0	0	0	0	0	0	0	0	0	985	3700.67	1092	24.0955	79.3879
B4galt1	14595_Mm.15622.1.3	0.541255	0.310283	1.74439	1.99451e-16	2.26758e-07	0.143545	0.0261602	0.000664076	0.536712	1	0.0169512	0.109022	0.355609	593.667	105.333	1382	11.4751	1.78548
Edem1	192193_Mm.21596.1.28	0.0961666	0.310381	0.309834	1.09663e-31	0.15768	7.34639e-14	0.732097	0.144603	1.97535e-05	0.0155583	0.537363	7.23336e-10	0.748601	192.667	293	298	17.2708	23.0329
Trnt1	70047_Mm.290085.1.3	0.144759	0.312466	0.463278	8.66866e-21	0.875441	2.50885e-05	4.80226e-05	0.973416	0.000197882	0.00033132	0.136765	0.0233043	0.0404054	646.333	459.667	78	221.353	138.053
Camk1d	227541_Mm.191949.1.5	0.23123	0.312619	0.739654	7.87472e-45	0.0117006	0.0642188	6.55646e-06	0.00837619	5.25253e-10	1.60048e-18	3.60239e-06	0.566708	0.111193	2142.67	2202.67	1232	46.4587	41.8827
Wars2	70560_Mm.316754.1.13	0.535791	0.313737	1.70777	5.1288e-73	1.1609e-14	1.20698e-07	0.0124148	0.920902	0.0292196	1.14217e-23	1.06919e-15	2.03753e-07	0.000440358	423.667	340.667	1896	5.9691	4.20909
Ibtk	108837_Mm.22315.1.2	0.240235	0.315216	0.762129	4.97677e-23	0.108848	0.0859322	6.14465e-05	0.000599961	0.926176	0.026147	0.773231	0.000440674	1.74908e-08	3020.33	7015.67	973	82.9211	168.909
Golga4	54214_Mm.10409.1.12	0.207538	0.315528	0.657747	4.84681e-17	0.215583	0.815326	0.00348569	0.000329446	0.00608181	0.388385	8.48656e-05	0.00164414	0.728571	476.333	420.667	42	302.96	234.631
Tesk2	230661_Mm.30534.1.2	0.2401	0.315839	0.7602	1.00486e-08	0.245413	0.304855	0.378578	0.0264681	0.731795	0.586058	0.318828	0.00888144	0.0110374	178.667	666.333	1411	3.38251	11.0627
Glo1	109801_Mm.379295.1.5	1.21303	0.317402	3.82174	2.79293e-45	0.009905	6.03779e-09	4.13083e-13	0.693693	0.000118246	2.80978e-07	0.650743	8.41768e-05	8.95491e-08	245	126.333	378	17.314	7.8293
Samd8	67630_Mm.102765.1.1	0.158775	0.317552	0.499996	3.59752e-61	0.00229387	1.8534e-06	7.87898e-35	0.000426027	0.204072	3.67663e-06	0.00030577	0.126819	8.66452e-05	1817.67	2403	2861	16.9715	19.6758
Metap2	56307_Mm.379077.1.20	0.795371	0.318313	2.49871	5.35076e-28	0.0350905	0.00249243	0.00659233	0.361704	0.0773893	0.137055	9.65623e-06	5.88721e-08	4.25516e-07	194	180	34	152.421	124.02
Aars2	224805_Mm.329063.1.29	0.687212	0.318634	2.15675	1.36906e-08	0.0186069	0.344868	0.516192	0.134711	0.391339	0.172055	0.000720705	0.632273	1	41	68.6667	420	2.6077	3.82995
Cd160	54215_Mm.305654.1.1	0.491865	0.319338	1.54027	2.28454e-61	0.0407992	5.70583e-05	0.613156	4.9731e-25	2.90912e-05	5.84685e-15	4.95496e-09	0.848248	0.000450175	2698	4211.33	978	73.693	100.874
Dnm1l	74006_Mm.218820.1.8	0.44666	0.320733	1.39262	2.16072e-68	0.799011	6.69498e-06	7.42224e-07	4.19582e-13	0.00299018	0.00607331	2.07733e-23	3.77794e-09	9.10042e-09	1013	1177.67	210	128.859	131.371
Capn7	12339_Mm.201535.1.35	1.46209	0.320892	4.55633	3.7384e-175	4.87658e-27	2.63644e-56	1.25805e-59	0.221027	1.86451e-08	9.02123e-10	0.168622	7.22087e-08	5.10593e-09	847.333	1748.67	671	33.733	61.0494
Dimt1	66254_Mm.9563.1.24	1.65506	0.321162	5.15335	5.20114e-51	4.13639e-08	1.02264e-05	0.00130563	5.36996e-14	1.47775e-10	7.23194e-08	0.00274651	0.0262883	0.22728	115.333	111	263	11.7145	9.88699
Zfp592	233410_Mm.29525.1.26	0.439985	0.321381	1.36904	3.36403e-57	7.37476e-11	0.665249	6.21381e-16	2.06986e-07	0.140938	3.05616e-12	0.397719	9.54127e-12	0.326169	1968	3376.67	599	87.765	132.056
Mex3d	237400_Mm.268389.1.2	0.905632	0.322786	2.80568	5.29232e-09	0.0226711	0.357829	0.0272387	0.0376028	0.459633	0.0559291	0.13625	0.886812	0.205057	1465.33	259.333	2142	18.2743	2.83619
Lmnb1	16906_Mm.4105.1.21	0.517902	0.324304	1.59696	6.42168e-20	0.889003	0.23139	0.0221839	2.74987e-09	0.000578043	0.00825174	0.00594574	0.248014	0.72755	312	167	225	37.0421	17.3872
Rad23b	19359_Mm.196846.1.30	0.919749	0.324853	2.83128	0	2.6288e-97	4.98802e-151	1.37334e-104	1.19438e-32	2.33221e-68	7.0951e-37	0.0912936	5.43371e-13	0.0147979	5323.67	6025	877	162.157	160.936
Pls1	102502_Mm.11869.1.2	0.367737	0.325084	1.13121	4.65339e-44	0.949743	0.000137737	3.9515e-20	6.18919e-08	0.29515	0.0117758	3.73737e-09	0.0829214	0.135037	3855.33	3295	696	147.971	110.903
Smndc1	76479_Mm.313687.1.4	0.324656	0.326359	0.994782	3.42829e-25	0.00123692	0.000957967	0.0936226	0.0755851	2.19016e-05	0.00586577	2.92911e-09	0.97475	0.111465	1563.67	1063.33	655	63.7714	38.0299
Rnf146	68031_Mm.41728.1.14	0.403944	0.326788	1.2361	1.32914e-203	6.96662e-11	3.33388e-46	3.60471e-27	7.49306e-16	0.476489	0.00025722	6.03167e-55	7.52206e-19	3.8101e-30	1760.33	3097	2427	19.3753	29.8929
Stau1	20853_Mm.73276.1.7	0.615324	0.327605	1.87825	1.17519e-144	1.36488e-09	0.0608979	0.0469031	3.8469e-18	0.0897108	0.101289	1.68905e-66	2.93898e-24	1.73721e-24	2103	6020.67	504	111.463	279.841
Cbx7	52609_Mm.323442.1.2	0.0148157	0.327681	0.0452138	5.97441e-18	0.00333858	0.555258	0.538682	5.15547e-05	0.129296	0.284766	2.51149e-06	0.0310197	0.0404572	763.667	87	769	26.5278	2.65027
Rad51ap1	19362_Mm.204634.1.3	0.634153	0.328259	1.93187	1.67462e-09	0.00899973	0.00346747	0.260571	0.138157	0.0923104	0.672299	0.243647	0.184627	0.533959	449.333	108.333	666	18.0226	3.81052
Pcp4	18546_Mm.5023.1.2	0.059457	0.328392	0.181055	4.67914e-05	0.792183	0.291305	0.861653	0.0627167	0.644623	0.0327016	0.461397	1	0.385769	10.6667	9	95	2.99936	2.2193
Pcyox1	66881_Mm.30849.1.5	1.44473	0.329489	4.38477	4.25823e-208	8.56805e-12	0.19954	3.30071e-16	3.51209e-47	2.33638e-15	2.49418e-61	8.22136e-24	0.00010156	4.41575e-32	2311.67	2059	2246	27.494	21.4755
Cul1	26965_Mm.87611.1.37	0.561429	0.329999	1.7013	3.17448e-109	6.97472e-14	4.99884e-42	4.91767e-33	0.000524416	0.00731082	0.214334	0.392853	5.90775e-10	9.70806e-07	1774.67	3438.33	75	632.09	1073.95
Srrm2	75956_Mm.5222.1.18	0.298717	0.407741	0.732614	0	4.2599e-17	4.49853e-158	1.01707e-259	2.2458e-72	9.82239e-05	1.42372e-14	1.348e-36	6.43067e-15	4.99142e-33	70039.7	33634	3020	619.527	260.897
Orc3	50793_Mm.260931.1.8	0.111729	0.33058	0.337979	4.98585e-55	3.6175e-06	5.87497e-23	5.87713e-10	4.1576e-09	0.870723	0.000206627	0.697042	2.99771e-05	0.255389	258	347	221	31.1853	36.7819
Tpd52l1	21987_Mm.7821.1.6	0.351292	0.331145	1.06084	5.97656e-22	0.00865066	0.028161	1.60915e-06	0.112707	0.140196	0.334631	5.67526e-05	8.77524e-05	0.0578977	33.3333	30	269	3.31016	2.61256
Prkar1a	19084_Mm.30039.1.19	0.575233	0.332157	1.73181	8.1999e-273	0.45618	3.67924e-51	3.83851e-27	6.95834e-71	0.0160909	7.38412e-19	4.74121e-78	0.000132615	2.44841e-24	2175.33	1044.67	366	158.77	66.8642
Psg16	26436_Mm.143686.1.20	0.981814	0.332515	2.95269	3.41328e-16	0.281897	0.0255543	0.463557	0.375414	0.0127839	0.568809	0.0991477	4.17609e-08	0.00904315	164.667	25.3333	501	8.77993	1.18454
Kif9	16578_Mm.42170.1.22	1.2255	0.332722	3.68325	5.00548e-28	0.509989	0.447556	0.00655735	1.84592e-05	0.0115867	6.50722e-11	0.0137962	0.356538	4.88512e-06	128.333	113.333	400	8.57043	6.63735
Slc35f6	74919_Mm.247985.1.18	0.166098	0.33446	0.496616	4.52305e-77	4.76614e-11	2.02807e-24	9.71146e-31	1.39264e-06	0.493996	0.660001	3.34303e-06	0.618981	0.512829	325.667	417.667	810	10.7402	12.0793
Map2k1	26395_Mm.248907.1.4	0.382499	0.335086	1.1415	2.29424e-190	0.0553472	1.95339e-45	8.09186e-28	3.87492e-67	1.84736e-05	4.9301e-13	1.44718e-31	0.965413	0.00531863	9953	6667.67	640	415.429	244.057
Ptpn11	19247_Mm.8681.1.7	1.3621	0.336175	4.05177	0	1.64708e-57	9.30532e-126	3.22447e-147	7.67608e-11	6.36569e-49	1.52401e-59	0.293606	3.49763e-13	2.24601e-17	1326	1146.33	279	126.959	96.2506
Yaf2	67057_Mm.4714.1.3	0.299923	1.92722	0.155624	0	1.52883e-95	3.54338e-148	2.48034e-85	5.72658e-17	1.73727e-47	4.13098e-16	2.25315e-22	1.18386e-53	3.31522e-21	1685	1835	771	58.3806	55.7543
Zfp592	233410_Mm.371051.1.1	0.445334	0.337645	1.31894	5.80991e-55	1.95381e-10	0.83658	3.15613e-15	8.90972e-07	0.0621967	3.49958e-11	0.376616	4.04169e-12	0.381518	2010.67	3468.33	613	87.6199	132.543
Mapkap1	227743_Mm.270866.1.27	0.364924	0.337817	1.08024	6.12313e-10	0.41863	0.800023	0.00094663	0.0859656	0.565964	0.023828	0.147512	0.695432	0.0162397	409.333	418.667	98	111.577	100.078
Mapre3	100732_Mm.332295.1.12	0.417011	0.338319	1.23259	5.45283e-05	1	0.0637741	0.900071	0.521345	0.200209	0.340414	0.367474	0.369705	0.19679	102	21.6667	93	29.2982	5.45766
Eif5	217869_Mm.271222.1.16	0.518471	0.338646	1.53101	8.59e-35	0.132927	3.93027e-15	2.38252e-08	6.02511e-06	0.184356	0.640322	0.0140139	0.00303024	0.22849	479.333	414.333	25	512.178	388.246
Ncbp3	66874_Mm.41903.1.26	0.97452	0.339101	2.87383	2.9101e-66	0.002799	0.232923	0.399779	3.29508e-21	7.09226e-10	1.35529e-14	4.17356e-11	0.00321093	2.63058e-06	458.333	224.667	547	22.3829	9.62162
Wasl	73178_Mm.1574.1.14	0.0985384	0.340376	0.289498	5.45993e-76	2.57095e-05	5.79464e-14	1.66182e-37	4.38168e-05	0.977676	2.30609e-05	0.140566	0.0341647	4.6485e-10	762	813.333	103	197.625	184.981
Araf	11836_Mm.220946.1.13	0.0824143	0.340571	0.241989	6.86764e-14	0.286023	0.429371	0.0103322	0.00222635	0.000699392	0.0961875	0.0376441	0.0160399	0.598482	95.6667	61.3333	304	8.4064	4.72629
Col4a3bp	68018_Mm.24125.1.30	0.760581	0.341661	2.22613	4.06376e-143	1.00853e-14	5.40228e-11	1.58826e-60	6.78801e-07	3.34749e-05	2.60925e-35	0.577623	0.229054	5.98658e-13	1234.67	3660.67	920	35.8497	93.2115
Glo1	109801_Mm.379295.1.7	1.36241	0.341845	3.98546	3.5176e-51	0.0707856	1.84624e-08	1.73118e-14	1	3.82209e-05	6.56443e-10	0.894005	2.69672e-05	2.57038e-10	207.333	100	290	19.0983	8.07791
Arid4b	94246_Mm.193588.1.16	0.375765	0.341846	1.09922	2.2821e-28	0.0299514	1.25743e-08	9.2503e-06	1.1962e-06	0.0592806	8.91649e-05	0.0664071	0.223736	0.697291	319.667	93.3333	125	68.3141	17.4914
Sugp2	234373_Mm.284505.1.40	0.86542	0.342549	2.52641	2.95964e-08	0.864086	0.454691	0.740901	0.424103	0.860837	0.87918	0.000784618	0.0708455	0.00569856	44	31.3333	146	8.0505	5.02748
Secisbp2l	70354_Mm.138091.1.4	0.302183	0.0203171	14.8734	0	6.28407e-06	2.3771e-26	2.79152e-43	4.88856e-212	3.52252e-59	1.30487e-46	1.15304e-98	2.61347e-16	4.18772e-10	2876.33	6450.33	1746	44.0066	86.5436
Tesk1	21754_Mm.10154.1.23	1.35786	0.343657	3.95119	1.48654e-54	0.139042	0.0357363	0.148782	5.99609e-17	0.000152764	8.91662e-08	1.18123e-15	0.00132908	1.56818e-06	557	614.667	1160	12.8269	12.4131
Tmem206	66950_Mm.236300.1.17	1.91981	0.345289	5.56001	8.44548e-121	6.29518e-10	4.45025e-06	7.93667e-05	3.48553e-20	1.13207e-13	6.3953e-12	6.11742e-26	5.16128e-18	4.76721e-16	763	142	664	30.6958	5.00976
Trove2	20822_Mm.40370.1.4	0.157353	0.346388	0.454267	3.72061e-15	0.228205	0.426438	0.123559	0.0150027	9.00148e-05	0.0466451	0.0590562	0.000551654	0.150778	126	97.6667	980	3.43453	2.33463
Tsr1	104662_Mm.131443.1.6	0.0263176	0.346444	0.0759649	8.94638e-41	1.29298e-13	0.293722	0.962372	1.91062e-13	0.317349	1	1.37256e-13	0.294126	1	495.667	240	310	42.7121	18.1362
Phf14	75725_Mm.212411.1.4	0.338828	0.346587	0.977613	4.85584e-186	3.0049e-11	1.11937e-41	9.71079e-17	7.37558e-62	6.05478e-05	0.0888943	2.53106e-36	6.45276e-15	0.0229291	1077.33	1275.33	187	153.898	159.764
Uba5	66663_Mm.224935.1.6	0.585096	0.346645	1.68788	5.09166e-09	0.699849	0.598965	0.163731	0.0326902	0.275921	0.00163077	0.237698	0.0240166	0.883465	141	20	192	19.6174	2.4402
Palld	72333_Mm.29933.1.12	0.433705	0.346675	1.25104	3.48246e-18	0.439987	1.67163e-05	0.184874	2.40076e-05	0.622435	0.00162844	0.0038214	0.60311	0.0456664	254.667	242	121	56.2225	46.8519
Mkrn2	67027_Mm.101316.1.22	0.85965	0.347509	2.47375	2.96579e-167	5.3583e-15	4.25925e-07	0.000287072	8.07611e-60	0.000723823	6.62902e-34	4.48495e-33	0.302118	8.62128e-15	1222.67	1556.33	390	83.7465	93.4835
Rab11fip1	75767_Mm.205335.1.6	0.308634	1.57583	0.195854	1.36115e-279	3.56241e-70	4.14662e-63	1.05576e-17	2.96653e-28	9.87936e-28	0.0473115	1.00534e-36	3.69162e-35	0.000169601	684.333	507.667	367	49.8109	32.4048
Mettl16	67493_Mm.45748.1.23	0.395212	0.348519	1.13397	3.23177e-44	1.40038e-06	1.16044e-06	3.76126e-13	1.37676e-05	3.6206e-07	0.00665643	0.00565941	0.00115192	0.244435	1155	990.667	966	31.9395	24.0241
Hspd1	15510_Mm.378944.1.4	0.336179	0.349865	0.960882	2.71472e-46	1.5217e-06	2.84897e-06	0.165113	7.24279e-15	0.0334886	0.0954386	0.000372855	4.3255e-11	0.00101583	5180	2250.67	389	355.716	135.537
Fam206a	230234_Mm.268148.1.14	0.311315	1.36497	0.228075	4.03265e-138	1.24941e-08	3.23578e-14	9.55456e-17	1.42837e-12	1.27412e-18	6.56309e-22	4.51549e-12	4.25899e-18	4.54494e-21	665.667	364.333	431	41.2575	19.8024
Rcan3	53902_Mm.331970.1.4	0.370054	0.350777	1.05496	1.99667e-30	0.57759	0.676816	4.65056e-07	0.983821	0.896948	6.75527e-06	1.49978e-09	7.91716e-09	0.155162	1608.33	1335.67	595	72.2075	52.587
Ston2	108800_Mm.312234.1.2	0.317168	0.755296	0.419925	6.74211e-136	8.0797e-40	6.05076e-35	2.30438e-17	3.6761e-12	2.71768e-12	0.00234281	1.24399e-09	6.0358e-10	0.0340535	2125	1409	522	108.746	63.2321
Ubox5	140629_Mm.27090.1.2	0.623722	0.353119	1.76632	9.15708e-11	0.00439776	0.596627	0.154787	0.384526	0.194462	0.421204	0.000608519	0.277868	0.0423373	112.333	88.3333	685	4.38068	3.02086
Sc5d	235293_Mm.32700.1.18	0.284574	0.354891	0.801865	3.78509e-19	0.177777	7.90971e-05	0.00468715	0.354304	0.00122927	0.00663051	0.287884	0.000738819	0.00934987	597.333	419.333	208	76.7143	47.2273
Cs	12974_Mm.58836.1.24	0.326902	0.0717361	4.55701	4.73036e-247	1.94144e-09	0.00270864	0.00252556	5.94175e-51	1.19128e-09	1.07019e-32	1.07943e-70	3.41183e-22	1.2767e-50	5908	8156.33	795	198.516	240.339
Pik3ip1	216505_Mm.46653.1.18	0.328684	2.76816	0.118737	7.50787e-236	8.45824e-21	1.28078e-51	1.22294e-27	1.24461e-15	2.52016e-44	9.1603e-21	5.01405e-11	2.08734e-36	1.88453e-13	779.333	392	682	30.5254	13.4648
Cep120	225523_Mm.381116.1.2	0.436079	0.358942	1.2149	2.21935e-128	0.83436	1.32976e-35	1.47315e-07	3.41548e-40	0.824631	6.41759e-16	9.25722e-24	0.00724925	1.11943e-06	6113.33	2565	761	214.593	78.9586
Aktip	14339_Mm.324588.1.5	0.177151	0.358999	0.493458	4.3057e-21	1	0.125134	0.0505196	2.78084e-08	6.81847e-05	0.000210532	0.0102495	0.319962	0.520268	749.667	961.667	787	25.4458	28.6251
Scyl1	78891_Mm.182396.1.60	0.312826	0.359507	0.870152	0.00897172	0.376466	0.865875	0.86765	0.602146	0.367093	0.44668	0.370908	0.866182	1	22	39.6667	68	8.64245	13.6651
Adsl	11564_Mm.38151.1.21	0.39326	0.362319	1.0854	3.18488e-15	0.000929163	0.254265	0.0558978	0.0502501	0.838827	0.000287883	0.00329309	0.449424	0.0134287	387.333	30.6667	152	68.0714	4.72629
Gda	14544_Mm.45054.1.4	0.201676	0.362322	0.556621	1.44773e-196	0.923045	1.12208e-46	1.3599e-59	2.17878e-32	0.019435	0.000416718	0.0012743	5.59207e-23	8.17433e-30	11417.7	6571.67	2211	137.947	69.628
Kif1bp	72320_Mm.258955.1.4	0.45663	0.362785	1.25868	3.26064e-27	0.035356	0.132458	0.0680589	1.9414e-06	5.48093e-07	8.23397e-07	0.0364258	0.0139403	0.0229942	2672.67	1520.67	557	128.178	63.9552
Ccsap	73420_Mm.157746.1.6	0.787747	0.362887	2.17078	1.40639e-28	0.161075	0.0565521	0.166098	0.65589	0.000458077	0.447331	2.71628e-09	0.00135183	1.88352e-10	42	54.6667	409	2.74315	3.13109
Ppp1r9a	243725_Mm.332901.1.23	0.400445	0.365122	1.09674	1.06241e-64	0.000371972	0.00189641	0.599111	7.42331e-05	0.000834058	0.664292	1.08629e-14	2.02419e-13	2.77964e-24	672.667	1135.67	4965	3.61913	5.35832
Zbtb7b	22724_Mm.262184.1.9	0.709302	0.365463	1.94083	1.5159e-48	0.816503	0.124224	0.00744076	0.00500146	0.155053	0.503024	7.31677e-08	8.35435e-13	8.42348e-23	804.667	339.333	717	29.9792	11.0868
Baz1b	22385_Mm.40331.1.16	0.295691	0.365663	0.808644	3.1281e-15	0.651198	0.687686	0.33835	0.000676032	0.000259365	1.49374e-05	0.288457	0.286835	0.0952672	4081.33	3271	566	192.623	135.382
Glo1	109801_Mm.379295.1.6	1.34376	0.36588	3.67268	1.06951e-47	0.0236125	1.01268e-07	2.6537e-14	0.689681	0.000216511	2.61051e-09	0.742845	0.000259892	2.23963e-09	226.667	113.333	327	18.5167	8.11908
Gnb1	14688_Mm.2344.1.15	0.988852	0.367761	2.68884	7.92553e-19	0.205997	0.0418271	0.02511	0.00176551	0.000140363	5.49837e-05	0.207565	0.0424393	0.0305201	166.333	63	27	164.565	54.6605
Dync1i2	13427_Mm.249479.1.37	0.595161	0.368115	1.61678	1.64386e-45	2.37682e-07	4.09396e-15	5.72685e-16	0.628031	0.000935192	0.000611817	0.0888335	0.317951	0.290648	1807.33	2242.67	287	168.221	183.054
Prrc2b	227723_Mm.25504.1.64	4.42542	0.368518	12.0087	2.7189e-136	2.92526e-08	2.83079e-16	2.2556e-08	1.25952e-10	4.10425e-19	1.29497e-10	4.36864e-20	4.05365e-29	1.22792e-19	1796.67	101.667	2171	22.1071	1.09702
Tnfsf11	21943_Mm.249221.1.2	2.35058	0.369427	6.36278	1.91544e-27	0.0176345	0.750933	0.000354431	1.78784e-06	0.0144083	8.097e-09	0.0114697	0.432324	0.00039459	173.333	123.333	1190	3.89097	2.4279
Psrc1	56742_Mm.214328.1.19	0.647304	0.369481	1.75193	6.22379e-55	0.338045	2.68054e-07	0.000116091	4.04358e-26	0.00191629	1.78724e-06	1.91894e-09	0.784502	0.283788	529	1717.33	296	47.7405	135.913
Ythdf3	229096_Mm.23834.1.17	0.989613	0.370502	2.67101	2.91473e-117	4.6061e-19	0.10938	0.056594	3.76359e-32	0.000150935	6.04084e-11	3.56542e-34	8.48794e-06	9.8436e-13	563	1735.67	496	30.3214	81.975
Cept1	99712_Mm.14816.1.17	0.387526	0.371229	1.0439	1.96598e-17	0.195753	0.113592	0.000242346	1.80375e-05	8.29044e-05	0.0708375	1	0.823982	0.0417977	106.333	113.667	113	25.137	23.5641
Plxnc1	54712_Mm.256712.1.2	0.33909	1.75757	0.192931	0	2.17209e-79	2.24583e-134	7.65648e-125	9.37404e-34	4.40108e-75	1.44759e-56	1.2885e-08	1.22146e-33	1.81134e-17	3104	2396	1066	77.7835	52.6534
Pccb	66904_Mm.335385.1.5	0.117625	0.372234	0.315998	5.26066e-20	0.000188728	9.27989e-08	0.00530102	0.193908	0.00155848	0.844373	0.38576	0.00684493	0.84098	334.333	258.667	285	31.337	21.2614
Elovl7	74559_Mm.286127.1.18	1.22389	0.374058	3.27192	4.39012e-146	2.04117e-16	0.00214048	1.23095e-19	4.68665e-40	8.53197e-18	1.38142e-44	0.0925076	5.50991e-07	0.289927	737.333	3119.67	2589	7.60773	28.2275
Trim44	80985_Mm.315002.1.2	0.343821	0.42578	0.807508	4.77915e-198	0.0495216	1.80062e-23	1.01433e-58	5.09035e-08	2.60071e-12	6.78727e-41	2.57213e-51	0.00853316	0.000267926	7968.67	9727.33	2138	99.5637	106.582
Cltc	67300_Mm.254588.1.6	0.343612	0.374864	0.916632	8.84659e-40	0.0175356	7.72624e-08	5.57798e-05	6.25586e-12	0.616753	0.590618	0.511114	3.85988e-09	2.60383e-06	2114	2279	433	130.419	123.297
Gna12	14673_Mm.370185.1.3	0.353905	0.376874	0.939052	9.60647e-07	0.611316	0.289559	0.254451	0.0917038	0.955961	0.0178051	0.530506	0.0263354	0.978033	1538.67	965.333	492	83.5416	45.9631
Klhdc10	76788_Mm.277308.1.17	0.345974	8.995	0.0384629	0	0	0	0	0	0	0	0	0	5.85681e-258	2402.33	1906.67	937	68.4884	47.6686
Acer3	66190_Mm.334041.1.1	0.412148	0.378521	1.08884	2.56375e-23	0.00469952	0.385111	1	0.0562169	0.7723	0.753424	5.19535e-06	8.13884e-07	1.02415e-07	163.333	50	448	9.73913	2.6145
Cdip1	66626_Mm.157648.1.3	0.348816	1.20435	0.289631	1.03956e-161	7.34378e-19	6.13669e-23	1.13704e-28	4.55538e-07	6.43136e-10	2.31496e-13	2.49606e-17	1.56793e-21	7.64304e-28	2117.67	1627.33	1810	31.2538	21.0618
Vcp	269523_Mm.379457.1.5	0.458114	0.379848	1.20605	4.57492e-143	0.691135	4.44593e-38	7.3501e-23	1.88529e-45	0.747337	6.72438e-07	1.72972e-29	0.0243493	0.0507641	4402.67	1896	314	374.55	141.451
Cd2ap	12488_Mm.378895.1.3	0.356829	1.73093	0.206149	0	2.26801e-64	1.0905e-26	1.16338e-20	3.2218e-113	9.75567e-67	2.6009e-59	3.74542e-62	1.2136e-27	6.73886e-22	1777.67	8470.33	2068	22.9627	95.9504
Glo1	109801_Mm.379295.1.4	1.24025	0.381993	3.2468	3.83464e-42	0.0126883	2.99104e-09	1.65427e-11	1	0.000218068	1.4193e-05	0.484636	1.24496e-05	3.2708e-07	273.667	148	434	16.8444	7.98857
Smc2	14211_Mm.2999.1.25	0.214435	0.382061	0.56126	1.12543e-14	0.00493311	0.736987	0.000124459	0.0359697	0.391045	0.00213632	0.202056	0.134612	0.0304316	699.667	238	159	117.549	35.0652
Gjb2	14619_Mm.34118.1.3	0.695466	0.382752	1.81701	8.87929e-18	0.0016458	0.351758	0.00395559	0.000635527	0.0387911	0.000877343	0.212073	0.00259012	0.326366	239.667	407	1807	3.54301	5.27635
Hspa4l	18415_Mm.39330.1.38	0.856029	0.383898	2.22984	2.40086e-41	1.41688e-05	0.523724	0.613005	1.50206e-21	3.18615e-05	5.47108e-06	0.000121748	0.367697	0.450285	261.667	270	277	25.2343	22.8339
Rab10	19325_Mm.378993.1.4	0.292734	0.384435	0.761465	1.23919e-74	2.56841e-39	1.98833e-09	0.162026	4.05497e-09	1	5.42447e-06	6.1446e-08	0.926215	1.19634e-05	10280.3	8930	1094	251.023	191.219
Myo1b	17912_Mm.3390.1.7	0.299723	0.385137	0.778225	3.37747e-49	0.0411194	9.8916e-08	7.62443e-07	9.42686e-20	0.348016	0.422709	8.107e-15	0.968729	1	1132.33	413	272	111.206	35.5695
Taf3	209361_Mm.86343.1.18	0.320145	0.385249	0.831008	5.95724e-51	0.208659	2.12832e-06	1.37047e-07	0.000956685	0.0125103	1.37915e-12	5.29389e-05	0.0498939	2.24508e-15	5837	18888	1198	130.154	369.34
Prrc2c	226562_Mm.245446.1.51	0.362447	0.30983	1.16982	1.17613e-271	0.0443227	9.47094e-59	3.71623e-35	2.08063e-79	1.46683e-05	1.96852e-18	7.84627e-63	0.00557095	2.87096e-12	11097.7	9845.33	522	567.916	441.832
Aktip	14339_Mm.324588.1.4	0.238326	0.387169	0.61556	5.96016e-22	0.566891	0.0211911	0.0156619	3.84895e-10	0.00160379	0.00129571	0.0070004	0.76484	0.739723	805.667	1017.67	837	25.713	28.4824
Aktip	14339_Mm.235580.1.45	0.239113	0.387277	0.617422	6.59451e-22	0.50368	0.0211911	0.0176051	3.63098e-10	0.00209208	0.00147179	0.00604902	0.732338	0.70858	806.667	1018.67	838	25.7142	28.4764
Tfap2a	21418_Mm.85544.1.4	3.74716	0.38834	9.64917	9.25364e-61	1.65299e-07	0.00089591	1.44673e-16	6.14612e-07	0.000430619	8.68648e-14	0.00331959	0.120728	4.6877e-09	88.3333	122.667	818	2.88466	3.51294
Shmt2	108037_Mm.29890.1.7	0.409113	0.38847	1.05314	8.00232e-16	0.155398	0.00021667	0.000524042	9.4496e-05	0.162891	0.100083	0.102563	0.463418	0.619405	1543.33	499	296	139.281	39.4917
Ubtf	21429_Mm.2845.1.37	0.223953	0.388535	0.576404	2.82461e-08	0.268298	0.1752	0.188945	0.00268433	0.705636	0.204958	0.0144954	0.904659	0.624703	123	34.6667	142	23.1388	5.71901
Ubtf	21429_Mm.380650.1.1	0.223953	0.388535	0.576404	2.82461e-08	0.268298	0.1752	0.188945	0.00268433	0.705636	0.204958	0.0144954	0.904659	0.624703	123	34.6667	142	23.1388	5.71901
Exosc4	109075_Mm.322752.1.4	0.0792951	0.388638	0.204034	2.567e-56	0.00907444	3.50049e-17	2.53616e-16	2.18087e-08	0.844568	0.00148151	0.703278	2.24774e-07	7.38684e-05	329	144	405	21.7002	8.32922
Fam129a	63913_Mm.157700.1.26	1.03919	0.390706	2.65978	1.46818e-09	1	0.00752752	0.000868967	0.308804	0.229715	0.281257	0.417512	0.135897	0.198276	741.667	124.667	1976	10.0264	1.47795
Slc35f6	74919_Mm.247985.1.17	0.249331	0.391686	0.636558	4.81664e-83	3.32859e-10	1.34407e-24	4.82186e-33	3.88866e-08	0.312737	0.565787	1.87071e-08	0.27525	0.630205	314	396.667	743	11.2892	12.5064
Ska1	66468_Mm.283406.1.4	0.363618	4.89359	0.0743049	0	5.59497e-217	8.42785e-135	2.75818e-94	3.88864e-112	1.2219e-54	2.73967e-30	5.33347e-156	1.42836e-86	1.97338e-54	314	1270.67	277	30.2812	107.46
Top2a	21973_Mm.4237.1.73	0.736061	0.394406	1.86625	1.56527e-24	0.637362	0.704285	0.0313397	1.09123e-05	2.94604e-05	0.0955414	4.61272e-06	1.33785e-05	0.0587011	174.333	238.333	65	71.6457	85.8951
Bloc1s4	117197_Mm.46744.1.2	0.209382	0.395616	0.529255	1.56673e-06	0.524967	0.919396	0.0315597	0.743944	0.91694	0.0191171	0.761157	0.92337	0.0112221	223.667	181	1041	5.73949	4.0731
Wdr83	67836_Mm.334680.1.3	0.384534	0.396167	0.970637	3.05814e-09	0.656292	0.401275	0.65953	0.00310318	0.0213523	0.00436329	0.634696	0.246958	0.388534	8.33333	12.6667	112	1.98758	2.64936
Erlin2	244373_Mm.277699.1.25	1.33714	0.396617	3.37137	3.90913e-55	0.00258497	0.404762	1.48874e-05	6.03526e-05	0.942622	2.46225e-08	1.70723e-12	0.00899055	1.16725e-21	1694	274	1739	26.0218	3.69103
Cds2	110911_Mm.284503.1.25	1.65379	0.396965	4.1661	4.09562e-156	0.0155779	2.81339e-20	2.83382e-55	3.20111e-06	0.00326739	2.25287e-22	0.561424	4.56265e-11	5.46341e-40	246	152.667	233	28.2035	15.3492
Tmem19	67226_Mm.29647.1.3	1.73526	0.397474	4.36572	1.93651e-79	0.0294489	0.377167	0.849807	7.56679e-19	1.29292e-13	1.95502e-11	4.93612e-16	1.6671e-11	1.30351e-09	282.333	464.333	922	8.18002	11.7977
Gipc1	67903_Mm.20945.1.21	1.47854	0.397939	3.7155	4.92434e-15	0.116978	0.153007	0.42198	0.00308736	0.843565	0.0307765	2.90832e-05	0.481881	0.000580408	441.667	42.6667	564	20.9189	1.77217
B3galnt2	97884_Mm.260209.1.1	0.476171	0.400071	1.19021	2.77739e-55	1.1297e-16	2.55598e-13	0.00059137	0.0064757	0.0942196	0.0134874	0.0202646	0.000777418	1.25461e-13	635.667	1625.33	1061	16.0043	35.8859
Tuba1c	22146_Mm.88212.1.8	1.44102	0.400307	3.59979	0	4.66712e-59	0.14642	5.23693e-24	1.02246e-186	3.18929e-36	8.75535e-120	7.78503e-129	2.14615e-15	1.00104e-72	26638.3	11797.3	994	715.886	278.032
Mrps23	64656_Mm.168680.1.11	1.39495	0.401168	3.47721	1.07963e-41	4.01569e-05	0.937794	0.0340905	1.11747e-11	0.161753	4.14491e-05	5.7598e-13	0.0435592	4.47389e-06	890	531	714	33.2978	17.4218
Ctr9	22083_Mm.255858.1.39	0.100466	0.401775	0.250056	1.32706e-10	0.0567947	0.402717	0.448608	0.0329795	0.303264	0.341155	0.00166528	0.043174	0.0527215	140	83.3333	116	32.2399	16.829
5031439G07Rik	223739_Mm.323925.1.2	0.376114	3.02484	0.124342	0	2.91097e-101	7.72544e-132	8.28672e-179	3.18707e-23	1.25181e-38	1.46317e-56	1.33345e-07	1.84643e-16	7.19574e-25	1373.33	819.667	1282	28.6161	14.9777
Sbf2	319934_Mm.102970.1.3	1.09416	0.404752	2.70328	5.10406e-120	7.82439e-08	2.83072e-06	0.360433	1.09264e-47	0.000642648	1.24466e-21	5.01949e-26	0.385403	3.78153e-10	1601.33	2658.33	1091	39.2085	57.0797
Pnrc1	108767_Mm.27769.1.4	0.416383	0.404924	1.0283	3.70892e-53	0.00262873	3.20536e-14	1.60383e-06	1.28907e-13	0.0560256	3.03542e-06	1.90258e-08	0.518204	0.00126982	5047	5313.67	683	197.395	182.251
Azi2	27215_Mm.92705.1.31	0.83895	0.405054	2.0712	9.99407e-31	2.32549e-09	3.10453e-05	0.00467922	9.55781e-08	0.000103403	0.00665317	0.35158	0.96042	0.133245	657.667	491.333	1029	17.0731	11.1856
Gtpbp8	66067_Mm.34520.1.8	0.258898	0.405743	0.638083	0.000718324	0.301253	0.702731	0.753594	0.739872	1	0.357676	0.0822056	0.28536	0.725307	39	12.3333	49	21.2614	5.89632
Chd9	109151_Mm.100615.1.37	0.167757	0.407349	0.411826	3.04737e-172	0.5988	1.82946e-47	1.76171e-55	3.35786e-09	2.49509e-16	3.25148e-17	1.36916e-11	5.88574e-10	7.19281e-10	2884	3161	1103	69.8462	67.1345
Dync1li2	234663_Mm.289583.1.1	0.376904	3.43388	0.10976	0	6.11182e-26	2.86314e-55	2.51147e-71	1.66484e-09	1.9378e-29	1.72572e-35	8.31155e-20	3.10887e-45	4.22418e-56	1575	822.667	1749	24.0555	11.0187
Timm17b	21855_Mm.27393.1.11	0.379448	6.13921	0.0618074	0	2.30365e-25	2.36698e-45	4.8876e-31	5.7925e-23	4.37359e-43	1.67824e-28	4.12719e-31	8.10651e-54	1.24559e-37	461.667	229	376	32.7992	14.2674
Lyrm7	75530_Mm.83578.1.2	0.54347	0.408651	1.32991	2.38377e-23	0.00215742	3.9817e-05	0.656934	0.000158981	0.00408595	0.213429	3.4818e-06	0.0164011	0.0533544	430	80.6667	401	28.6449	4.71245
Acadl	11363_Mm.2445.1.5	0.298114	0.409558	0.727891	2.98442e-05	0.697316	0.612984	0.190453	0.320233	0.327209	0.534631	0.597572	1	0.0109512	223.333	28.6667	250	23.8636	2.68617
Srp19	66384_Mm.29452.1.8	0.566368	0.40956	1.38287	3.13727e-08	0.252736	0.637477	0.483985	0.00200865	0.0175663	0.172019	0.201513	0.520751	0.631674	450.667	192.333	121	99.4932	37.2363
Tiam2	24001_Mm.226554.1.1	0.384181	3.70816	0.103604	2.32549e-136	4.12572e-10	2.25078e-24	1.76488e-13	1.03012e-08	1.92009e-20	2.23107e-11	3.03337e-12	6.53607e-26	1.62182e-15	537	1574.67	1145	12.5283	32.2166
Cnot2	72068_Mm.351553.1.3	0.847888	0.410964	2.06317	5.58165e-100	4.91354e-31	7.1979e-17	1.12425e-25	7.5397e-13	1.6252e-05	4.7977e-10	0.578746	0.0511666	0.806367	2222.67	1595	500	118.748	74.7287
Ipmk	69718_Mm.245867.1.18	0.391017	1.51272	0.258485	0	1.29672e-259	0	0	3.20754e-43	7.52554e-78	1.40006e-122	1.06459e-07	8.32931e-27	8.53437e-52	10744	15881	2951	97.2568	126.068
Rmnd5a	68477_Mm.28474.1.3	0.139649	0.411231	0.339588	3.86494e-233	3.67666e-17	0.117852	2.40098e-08	1.06966e-77	2.37039e-18	2.08199e-08	9.58485e-76	8.35924e-21	8.78346e-11	5337.33	9517.33	2998	47.5572	74.3671
Nmnat2	226518_Mm.40548.1.22	1.08854	0.412228	2.64063	3.52466e-26	0.00160957	0.219528	0.134865	1.12033e-09	5.10823e-05	6.07005e-06	0.907187	0.0386441	0.0607339	55.3333	76.6667	503	2.93861	3.57055
Cd59a	12509_Mm.247265.1.5	0.457505	0.412293	1.10966	2.97381e-43	0.0421971	1	0.00185866	6.59094e-11	2.82117e-05	0.130059	0.00117937	1.92494e-06	6.90631e-15	56.6667	30	106	14.2806	6.62998
Ncor1	20185_Mm.271814.1.5	0.0299187	0.413417	0.0723692	1.11173e-24	0.00130295	2.07714e-05	4.32121e-07	0.059705	0.00245403	8.03142e-05	0.813516	0.28908	0.0343506	298.333	286.667	584	13.6462	11.499
Fgf1	14164_Mm.241282.1.4	0.295073	0.414252	0.712304	7.79279e-75	6.19935e-09	6.96814e-10	2.47746e-13	5.42655e-08	0.000735049	6.42324e-06	8.61661e-25	0.00105551	0.0312487	1133	731.333	1945	15.5609	8.80831
Exosc9	50911_Mm.116711.1.23	0.21641	0.415415	0.520949	3.70782e-38	0.0188767	7.26827e-19	8.87561e-06	0.000430041	0.00116655	0.276546	0.0444255	5.12026e-05	0.964842	761.333	662.667	217	93.7213	71.5373
Col4a1	12826_Mm.738.1.12	0.0503014	0.417114	0.120594	1.0692e-31	0.0453886	0.0456837	3.15829e-14	1	0.764147	1.14922e-09	0.00143852	0.00883652	0.146259	199.667	109.333	369	14.4545	6.94102
Hif1a	15251_Mm.3879.1.49	0.368394	0.418151	0.881005	1.7873e-49	0.712759	0.619188	1.59781e-07	0.0695405	0.0260388	0.0127687	7.12125e-18	3.46035e-16	4.4486e-05	5434.67	5886.67	1340	108.341	102.911
Usp30	100756_Mm.240421.1.20	0.702872	0.419452	1.67569	2.69914e-102	3.91878e-11	1.08085e-30	1.75433e-33	0.437282	4.92648e-09	2.4949e-10	0.310919	4.35312e-05	4.99343e-06	4138.33	3811	665	166.237	134.25
Tsfm	66399_Mm.29900.1.2	1.17528	0.420436	2.79539	1.10295e-24	3.30288e-06	0.142094	0.609582	2.10403e-10	0.00227907	0.0284744	0.000912446	1	0.309443	407	132.333	479	22.6977	6.47188
Bcor	71458_Mm.196328.1.2	0.887169	0.420444	2.11008	7.24122e-25	0.363539	0.000210884	0.113448	0.285355	4.45001e-05	0.050879	2.81452e-06	0.00919048	4.98187e-06	102.333	45.6667	625	4.37381	1.71165
Wdr1	22388_Mm.2654.1.2	0.792654	0.42118	1.88199	1.30297e-24	0.0176651	0.671059	0.0136683	9.40452e-07	0.00450102	7.16591e-07	0.00373399	0.253725	0.00279827	2355	1495.33	960	65.5304	36.4891
Nudt12	67993_Mm.36507.1.4	0.704895	0.421646	1.67177	3.33056e-10	0.851805	0.205664	0.0715607	0.000130821	0.0592164	0.0293047	0.239383	0.825592	0.592151	30.3333	20	303	2.67424	1.54627
Herc2	15204_Mm.20929.1.86	0.667906	0.421835	1.58334	4.20785e-56	0.145144	0.0728849	0.532409	0.42093	0.0307771	0.281433	7.02015e-13	8.47687e-22	3.44337e-18	1143.33	1644	588	51.942	65.497
Rrm2	20135_Mm.99.1.20	0.552905	0.422124	1.30982	1.62052e-35	0.134131	0.000102621	0.0306528	1.87711e-14	0.0326161	5.75892e-05	5.2871e-08	0.638794	0.0322535	1211	775.667	219	147.715	82.9713
Smchd1	74355_Mm.194450.1.7	0.859554	0.423114	2.0315	2.43294e-36	0.717614	1.47742e-09	6.47668e-06	0.0155558	0.00309595	0.131692	0.0600942	1.11346e-09	8.34896e-07	447.667	367	434	27.5542	19.8095
Slc20a1	20515_Mm.272675.1.20	0.489624	0.423999	1.15478	3.92648e-14	0.108308	0.598167	0.0149078	0.315333	1	0.00124637	3.758e-05	0.00316656	0.86926	234.667	97.6667	52	120.551	43.9987
Pja1	18744_Mm.8211.1.4	0.708915	0.425295	1.66688	1.84339e-97	0.075111	1.49533e-08	0.0018911	7.47253e-21	0.0852524	1.93138e-05	1.00517e-37	3.17791e-08	2.20822e-15	4495.33	3866	1860	64.5613	48.6907
Dyrk1a	13548_Mm.310973.1.31	0.646995	0.425467	1.52067	4.75432e-137	4.21026e-12	9.07013e-42	4.79333e-49	0.369405	2.40122e-09	1.41438e-12	0.046515	3.63184e-06	1.22548e-08	9038.67	8857.33	1877	128.636	110.544
Echdc1	52665_Mm.41728.1.14	1.44051	0.425722	3.38369	2.44707e-143	3.01924e-25	2.82276e-40	5.34808e-52	0.00278681	7.0753e-09	6.09372e-14	0.245403	0.229466	0.00793495	739.333	1340	1117	17.6811	28.1027
Slc11a2	18174_Mm.234608.1.12	0.393059	14.9142	0.0263547	0	0	0	0	0	0	0	0	0	0	1530.67	2763	361	113.265	179.296
Slc35b4	58246_Mm.245527.1.12	0.628517	0.426113	1.475	2.47194e-109	0.813769	2.40305e-07	2.23443e-13	7.70065e-28	1.96827e-08	0.000568234	6.04156e-33	7.00193e-13	1.55275e-07	1404.67	1974.67	524	71.6086	88.2794
Zfp940	233057_Mm.296864.1.4	1.57899	0.426502	3.70218	3.9385e-40	2.84269e-06	4.9347e-05	2.29051e-08	2.84788e-07	9.78974e-06	1.12739e-09	0.527571	0.929688	0.0795103	87.6667	51.6667	141	16.6088	8.58397
Taf1d	75316_Mm.218317.1.15	1.54006	0.427211	3.60492	4.50367e-39	1.32864e-08	1.81373e-13	3.4509e-10	0.0924575	0.000748894	0.0122794	0.743808	0.0391622	0.218669	139.667	212	272	13.7166	18.2584
Dync1li2	234663_Mm.289583.1.3	0.366881	0.427322	0.858559	2.01742e-26	0.900203	0.0784807	8.98714e-12	5.40732e-05	0.0148033	0.0978209	0.000194323	0.0304709	0.0685317	971.667	388.667	1004	25.8527	9.06861
Gpd2	14571_Mm.3711.1.30	1.19115	0.427701	2.785	2.38052e-22	0.0223009	0.102775	0.508007	0.677176	1	0.454732	4.8193e-08	6.98267e-07	1.973e-05	35.3333	90.3333	324	2.91315	6.5313
Cdkn1c	12577_Mm.168789.1.5	0.766376	0.429341	1.785	1.49956e-16	0.0616248	0.798092	0.122711	0.0159407	0.466816	0.0344639	6.73144e-05	0.0126291	0.000113965	809.333	212.333	273	79.1932	18.2202
Adipor1	72674_Mm.259976.1.26	0.698777	0.429492	1.62698	3.33967e-55	0.793215	1.31338e-06	0.000156801	8.8581e-18	0.0123647	3.47445e-05	2.59907e-16	0.0216335	9.55475e-05	630.333	560.667	201	83.7717	65.344
Fgf1	14164_Mm.241282.1.5	0.300067	0.430307	0.697332	1.25834e-59	2.38929e-07	2.55023e-07	7.18447e-15	5.9682e-08	0.0302317	1.35543e-05	6.56752e-17	0.0232314	0.770359	1031.33	671	1742	15.8152	9.02342
Acap2	78618_Mm.274646.1.3	0.554059	0.430328	1.28753	1.05042e-59	6.59037e-07	0.000517545	7.21368e-27	0.021431	0.00803283	0.000935001	6.22127e-09	5.70208e-09	0.747671	2051.67	2550.67	2364	23.1837	25.2757
Frs2	327826_Mm.135965.1.2	0.397447	2.73558	0.145288	0	5.07514e-55	1.62824e-70	6.67195e-33	1.53712e-86	7.07023e-104	7.53545e-65	1.83656e-113	4.47417e-132	9.75384e-95	3537	1405	1979	47.7433	16.6313
Fancm	104806_Mm.374847.1.32	0.540073	0.433832	1.24489	1.05102e-11	0.0784785	0.819609	0.828701	0.000779016	0.0491638	0.0426446	0.245844	0.0235995	0.0208084	173	199	375	12.3236	12.4314
Gmfb	63985_Mm.87312.1.3	0.57449	0.433889	1.32405	1.10658e-44	0.121288	0.0202892	0.880397	0.000501604	0.730246	0.0782931	5.1242e-19	3.22232e-07	1.07864e-12	4069.67	1906	1972	55.1284	22.6419
Gtf3c1	233863_Mm.294173.1.30	0.265358	0.434632	0.610535	2.08151e-13	0.187192	0.0441206	0.00117548	0.0101277	0.394048	0.0489071	0.102432	0.123196	0.00870507	108.333	102.667	135	21.4364	17.8153
Lurap1l	52829_Mm.273986.1.6	0.647438	0.435286	1.48739	4.73425e-13	0.111221	0.000932685	0.00276119	0.0541926	0.60421	0.957243	0.364971	0.00733884	0.0196878	1137.33	414.333	487	62.3853	19.9305
Syt11	229521_Mm.379376.1.7	0.0581115	0.4358	0.133344	7.29773e-11	0.0280822	0.000872306	0.0229148	0.929533	0.402682	1	0.12868	0.0210474	0.128244	38.3333	324.667	476	2.15126	15.9782
Tm7sf3	67623_Mm.278037.1.3	1.07636	0.43594	2.46905	1.72711e-182	4.69418e-17	3.14072e-11	0.00115218	1.2443e-61	1.6564e-49	6.4972e-30	3.92523e-09	3.85637e-05	0.501591	1239.33	2197.33	535	61.881	96.2142
Wdr83	67836_Mm.193086.1.22	1.00871	0.436023	2.31343	1.96905e-05	1	1	0.689389	0.021216	0.0474693	0.104963	0.399794	0.675835	1	15.6667	20.3333	188	2.22609	2.53366
Pot1a	101185_Mm.274589.1.3	1.02706	0.436215	2.35447	3.0655e-21	0.000859251	0.00576174	1.74186e-09	0.751532	0.888053	0.0109149	0.192741	0.289753	0.000873789	498	751.333	749	17.7611	23.4989
Erbin	59079_Mm.277354.1.2	0.268436	0.436951	0.61434	1.3822e-27	0.00923301	0.755827	0.00530197	0.0231557	0.000146001	0.0432193	2.41909e-05	1.50818e-07	7.00763e-05	1474.33	252.667	1626	24.2213	3.64019
Ppp1ca	19045_Mm.277629.1.1	0.609195	0.43729	1.39311	6.75393e-34	0.0533373	2.77346e-05	0.00698726	6.96705e-16	0.109741	0.00366227	3.26666e-05	0.0174965	0.408293	585	394.667	215	72.6843	43.002
Nufip2	68564_Mm.261994.1.12	0.38004	0.438419	0.866841	1.93299e-15	0.708596	0.0257303	0.168512	0.0661453	0.869183	0.615654	1.91247e-06	0.011271	0.000824614	768	2740.67	1170	17.5347	54.8741
Sptbn1	20742_Mm.123110.1.27	0.549005	0.439914	1.24798	3.59903e-26	0.130028	3.52581e-06	0.000473534	2.48693e-09	0.728118	0.512844	4.15054e-07	0.533734	0.805857	82	68.3333	30	73.0156	53.3591
Ldhd	52815_Mm.27589.1.13	0.780503	0.440003	1.77386	1.54147e-15	0.0260669	0.231394	0.463908	5.45978e-07	0.14944	0.0604843	0.000159242	0.75094	0.933499	52	88.6667	88	15.785	23.6034
Serf2	378702_Mm.262252.1.6	0.397578	17.8311	0.0222969	0	0	0	0	0	0	0	0	0	0	1159	2667	337	91.8706	185.392
Tpm3	59069_Mm.240839.1.8	0.668695	0.440784	1.51706	3.94313e-12	0.12413	0.117181	0.866427	0.815825	0.00010495	0.0828158	0.794816	0.000494103	0.112357	299.333	155.667	67	119.345	54.4274
Ctnnbip1	67087_Mm.299735.1.12	0.399691	0.942902	0.423895	2.57316e-118	0.00120606	3.00229e-17	2.21485e-05	1.52087e-23	2.42595e-05	1.25782e-21	4.56042e-22	3.99789e-05	3.79203e-20	453.667	770.333	606	19.998	29.7785
Nfkb1	18033_Mm.256765.1.3	1.11692	0.441735	2.52849	2.04906e-16	0.821082	0.0160233	0.448323	6.29156e-06	0.284559	0.00157161	0.000331953	1	0.037194	166.333	91	634	7.00831	3.3624
Tnik	665113_Mm.126193.1.42	0.68005	0.444354	1.53042	7.96429e-11	0.033542	0.0803964	0.699424	6.56798e-05	1	0.136931	0.019521	0.240517	1	1425.33	417	2522	15.0971	3.87336
Lsm14a	67070_Mm.276503.1.4	0.714924	0.446286	1.60194	1.5911e-206	9.12687e-41	3.49083e-89	9.13161e-38	0.00521702	4.95349e-23	0.0198998	7.60813e-07	0.127297	1.09805e-07	6368.33	16689.3	880	193.315	444.276
Rbm5	83486_Mm.259197.1.23	0.326548	0.447442	0.729812	7.93594e-06	0.388031	0.157739	0.00387953	0.569208	0.804493	0.410585	0.502863	0.801159	0.441214	400.667	47.6667	114	93.8861	9.79505
Tnrc6b	213988_Mm.131328.1.36	0.255891	0.448626	0.570387	1.08337e-81	0.960507	0.000129603	1.88346e-14	3.90422e-15	1.12323e-05	0.0986288	5.77106e-28	3.5189e-12	5.26057e-05	352	1328.67	506	18.583	61.5124
Ankfy1	11736_Mm.10313.1.45	0.404891	2.07499	0.195129	8.49108e-279	2.31746e-50	4.20156e-40	1.39479e-30	9.84551e-43	4.27635e-35	5.09789e-26	3.44303e-25	3.75075e-21	2.25564e-13	1446.33	695.333	1403	27.5381	11.61
Agfg1	15463_Mm.6461.1.31	0.469421	0.449072	1.04531	5.74846e-53	0.622106	3.47239e-14	4.88655e-05	0.000103916	0.00888829	0.649838	1.03037e-20	0.0643343	1.36872e-07	677.667	635.333	673	26.8983	22.1148
Eef2	13629_Mm.289431.1.11	0.837072	0.450636	1.85754	1.77763e-42	0.156112	3.40605e-07	9.47845e-06	0.0720327	1.73432e-09	2.0379e-07	0.24911	1.00412e-07	5.53858e-06	1370.67	374.333	61	600.24	143.756
Erlin2	244373_Mm.277699.1.26	1.3586	0.451761	3.00735	1.38751e-49	0.012344	0.32184	3.96438e-05	0.000610817	0.883632	1.4733e-07	7.01459e-11	0.0181598	8.69724e-21	1726	284.333	1790	25.7579	3.7211
Rrp1b	72462_Mm.102761.1.29	0.407101	5.5862	0.0728762	0	1.45727e-73	1.30575e-53	1.59586e-39	2.01499e-73	5.84854e-54	2.72323e-40	1.22631e-49	2.06557e-35	5.44951e-25	187.667	324.333	258	19.4308	29.4489
Smap2	69780_Mm.271819.1.7	0.518764	0.452821	1.14563	1.24525e-14	0.803629	0.000201779	0.000140503	0.0169691	0.214175	0.352946	0.00105403	0.528191	0.76535	429.333	274	141	81.339	45.5227
Kctd5	69259_Mm.28171.1.2	2.00289	0.453374	4.41774	1.06688e-70	9.99309e-06	0.437667	9.5715e-06	2.4802e-12	0.000735526	1.8697e-12	1.0169e-14	1.42625e-05	5.15186e-15	1372	1254.33	1579	23.2111	18.6092
Krtcap2	66059_Mm.177991.1.3	0.608115	0.453894	1.33977	0.0137115	0.857082	0.492351	0.842949	0.390696	0.779039	0.86728	0.23794	1	0.613708	37	18	54	18.3034	7.80865
Urb1	207932_Mm.328688.1.2	1.18373	0.454956	2.60186	1.78581e-13	0.0061737	0.18878	6.53603e-05	0.102269	0.651832	0.00301542	0.461044	0.817976	0.030925	230.667	109.333	464	13.2798	5.5199
Ube4b	63958_Mm.288924.1.4	0.55267	0.455162	1.21423	2.69062e-39	0.966245	0.744788	4.89475e-10	0.982414	0.745348	1.88993e-09	0.0104974	0.00705435	7.45357e-17	8888.67	8386	660	359.762	297.651
Tmed4	103694_Mm.254495.1.4	0.41107	0.455198	0.903059	0.000481095	0.336963	0.382486	0.569918	0.527504	0.660314	0.259097	0.753086	0.66989	0.143858	814.333	31.6667	652	33.364	1.13776
Gadd45b	17873_Mm.1360.1.7	0.143881	0.455501	0.315873	1.8538e-17	0.701077	0.00249939	0.0241602	0.130258	0.113285	0.43588	4.4322e-07	0.0423547	0.0036266	79.6667	14.6667	191	11.1421	1.79885
Ppp3cb	19056_Mm.274432.1.3	1.38292	0.456244	3.03109	1.40297e-87	1.14408e-16	4.73481e-35	2.11126e-20	0.238909	7.09752e-09	0.012518	0.000140094	0.188064	0.0219354	666.667	503.667	1153	15.4455	10.2332
Atp6v1c1	66335_Mm.276618.1.27	0.414976	0.0458456	9.05159	9.76356e-159	1.66518e-24	3.03611e-05	5.5992e-09	1.13905e-47	3.82697e-17	1.18373e-23	2.8089e-23	2.95764e-05	8.04583e-09	2962	2142.33	357	221.636	140.577
Kpna4	16649_Mm.30601.1.17	1.24818	0.456716	2.73295	2.40308e-11	0.902179	0.238875	0.00881349	0.425711	0.0627017	0.000114523	0.89894	0.29743	0.0154795	340.667	15.6667	114	79.8267	3.21935
Smc2	14211_Mm.2999.1.16	0.384654	0.456731	0.84219	7.29692e-07	0.75368	0.137023	0.688606	0.0182736	0.696506	0.0127135	0.454373	0.349234	0.399621	455.667	145	89	136.767	38.1658
Wipi2	74781_Mm.29432.1.26	0.416178	6.18241	0.0673165	0	3.76351e-45	5.308e-36	1.27589e-21	6.26202e-49	1.08491e-39	6.74927e-24	2.76836e-63	3.38156e-54	6.12177e-36	234	188	287	21.78	15.3452
Kdm5b	75605_Mm.28995.1.78	2.0183	0.458389	4.40302	5.24861e-49	8.53579e-07	0.473546	0.286813	1.66043e-21	0.00138145	0.00993222	1.91379e-14	0.0591992	0.175398	679.333	83	957	18.9624	2.03172
Pex19	19298_Mm.247764.1.23	1.0828	0.460154	2.35313	3.65336e-142	0.113484	3.87171e-09	1.71646e-14	2.42507e-46	2.45461e-21	3.8839e-14	8.82179e-28	8.9406e-09	0.000265659	681	1039.67	1076	16.9067	22.6349
Uros	22276_Mm.3160.1.5	0.263351	0.460364	0.572049	8.1887e-24	0.00360713	1.05854e-10	0.00615995	0.0227796	0.103164	0.00900493	0.148854	0.0148475	0.0744386	181.667	65	362	13.4057	4.20631
Cadm1	54725_Mm.234832.1.23	0.319751	0.461263	0.693208	2.02002e-15	0.0923021	0.000135364	0.57178	0.154913	0.256418	0.000945256	0.0587647	0.000138296	0.926622	83	73.6667	194	11.4288	8.89542
Ipmk	69718_Mm.245867.1.17	0.417945	1.55941	0.268015	0	1.09831e-262	0	0	5.24241e-43	4.93709e-76	3.42036e-123	1.15504e-07	7.72007e-26	2.45596e-52	10706	15842.3	2916	98.076	127.271
Ddx4	13206_Mm.12818.1.9	0.82465	0.461801	1.78573	1.23151e-07	1	0.612736	0.793596	0.442875	0.777518	0.193827	0.0327748	0.054216	0.00213546	267.667	28.6667	22	325.009	30.5247
Anp32e	66471_Mm.218657.1.17	2.29152	0.463375	4.94528	1.47817e-143	3.63624e-46	5.56731e-26	3.02668e-23	2.38058e-21	2.23371e-10	2.17071e-08	7.30306e-09	0.00542288	0.0527731	1507.67	1404.33	1797	22.412	18.3071
Prrc2b	227723_Mm.25504.1.66	3.73953	0.463375	8.07019	8.6999e-95	0.00141332	4.70993e-13	2.1315e-07	0.000220048	1.20312e-14	1.09314e-08	3.9278e-10	1.08844e-22	4.95585e-16	1834.33	115.333	2465	19.8785	1.09606
Zfp174	385674_Mm.244261.1.1	2.06103	0.46378	4.44397	1.52929e-98	7.3413e-06	0.727034	0.189637	7.29726e-28	6.50334e-13	7.09156e-18	6.94212e-20	5.82422e-07	1.11037e-10	918.333	856.667	3774	6.50012	5.31749
Tmem59	56374_Mm.291192.1.15	0.635243	0.465899	1.36348	1.2452e-85	0.858291	1.32933e-15	7.70011e-13	7.68429e-28	0.00558747	0.000546932	1.19967e-21	0.0179434	0.00280386	1072.33	1040.33	281	101.94	86.7288
Slc6a6	21366_Mm.247352.1.38	1.14844	0.466326	2.46275	8.69359e-96	1.97482e-19	0.514828	9.14884e-05	6.52973e-21	0.220614	0.000149288	1.74352e-35	0.0864151	2.88453e-12	3638.67	8801	3687	26.3628	55.9185
Med19	381379_Mm.288508.1.2	0.442704	0.467004	0.947967	2.78761e-06	0.876979	0.339459	0.0559049	0.390053	0.945711	0.392296	0.0205516	0.115186	0.488949	524	551.333	1123	12.4645	11.5009
AU019823	270156_Mm.335149.1.2	0.186346	0.469165	0.397187	1.93743e-33	0.582865	3.07703e-09	1.10414e-06	0.0024361	1.80775e-05	0.182097	0.149579	2.80574e-07	0.00290703	1188	638	2145	14.7949	6.96771
Fzr1	56371_Mm.24202.1.10	1.63371	0.469301	3.48114	1.93003e-144	7.05723e-14	0.204142	2.21898e-05	5.29868e-36	2.00504e-07	1.75202e-22	8.52106e-35	2.25644e-07	1.68692e-21	826	442.667	182	121.236	56.9774
Galnt12	230145_Mm.132246.1.14	0.39661	0.469912	0.844009	1.90093e-17	0.199555	8.98491e-05	0.00440513	0.00238546	0.0463102	0.405591	1.58456e-05	0.501374	0.676119	136.333	61.3333	288	12.6454	4.98886
Cep350	74081_Mm.260247.1.13	1.15035	0.47017	2.44666	1.88732e-33	0.00963344	0.563469	0.0192187	1.65463e-08	0.000378725	5.6267e-08	2.81485e-05	0.0261716	6.96477e-05	448.333	93.3333	284	42.1702	7.69866
Pafah1b2	18475_Mm.200859.1.4	0.420697	2.40433	0.174975	0	6.37725e-70	8.4375e-178	1.3043e-72	3.68413e-22	1.00851e-88	1.23584e-23	6.66912e-10	1.68004e-57	8.58936e-11	2397	792	762	84.0304	24.3482
Fa2h	338521_Mm.41083.1.11	0.584453	0.471688	1.23907	7.08742e-21	0.000121594	0.0173029	0.558142	1.33584e-07	0.354737	0.328648	6.87755e-06	0.0577343	0.976011	452	618	103	117.226	140.556
Tesk2	230661_Mm.282715.1.17	0.225581	0.472347	0.477575	8.89578e-11	0.667765	0.0999915	0.0625152	0.0584175	0.904919	1	0.166356	0.00191766	0.00126371	180	684.333	1427	3.36955	11.2342
Rmnd5a	68477_Mm.28474.1.4	0.148664	0.475775	0.312466	9.86589e-252	3.48511e-24	0.615129	0.0124719	1.94339e-78	1.84427e-20	3.18954e-12	7.45053e-79	4.4625e-24	9.70831e-16	5081	9226	2833	47.91	76.2893
Nlk	18099_Mm.9001.1.2	0.289259	0.476271	0.607341	3.2615e-25	0.000908214	0.0468989	0.0627462	5.1242e-09	7.22814e-06	0.186922	0.781742	0.345255	6.53073e-05	902.667	1616	1566	15.3978	24.1739
Tpm1	22003_Mm.121878.1.19	0.59683	0.476849	1.25161	1.47573e-53	0.0478457	0.30012	1.71389e-09	0.482647	0.790601	9.78527e-08	3.81855e-15	1.24954e-17	0.000336572	306.333	99.3333	195	41.9646	11.9332
Bnip2	12175_Mm.159777.1.24	0.432264	1.84266	0.234587	2.85075e-128	8.67057e-06	1.40291e-12	0.00299278	6.8549e-19	4.54513e-30	6.21196e-15	3.72017e-14	5.8011e-24	1.87481e-10	631	288.667	363	46.435	18.6289
Idh1	15926_Mm.9925.1.2	0.477422	0.478955	0.996799	4.39438e-06	0.337421	0.0751582	0.693949	0.242949	0.134798	0.861328	0.0305692	0.850855	0.340342	1038	386.333	698	39.7251	12.9659
Ube3a	22215_Mm.9002.1.39	1.0939	0.479339	2.28209	4.78668e-35	1.11955e-08	0.0111961	6.59088e-07	2.45401e-08	0.000874225	2.71965e-07	0.459329	0.434586	0.497474	796.333	1000.33	1271	16.7368	18.4372
Srpk2	20817_Mm.288728.1.12	0.662617	0.481002	1.37758	6.75835e-62	0.922884	1.61746e-07	0.00930687	1.93054e-14	0.0174495	8.62481e-21	7.77739e-07	0.796877	2.7016e-11	1172	1160.33	439	71.3159	61.9178
Pdhx	27402_Mm.315011.1.3	0.355724	0.482128	0.737821	3.987e-102	0.0329267	0.00166584	3.12842e-12	0.000612966	0.178711	2.0755e-06	1.67651e-46	2.25271e-21	2.70594e-10	860	2232.33	423	54.3102	123.628
Fam160b1	226252_Mm.358870.1.26	1.03508	0.482508	2.14521	4.318e-24	0.795403	0.00984862	0.108832	9.2355e-06	0.0503995	0.000176893	1.03109e-05	0.0345816	0.000172514	829.667	826.333	2924	7.57965	6.62026
Tcn2	21452_Mm.20948.1.5	0.574693	0.483153	1.18946	1.21301e-18	0.61449	5.62331e-05	0.195652	0.00528106	0.050353	0.0015343	0.00591152	0.0377974	0.00196815	805.667	186.333	149	144.442	29.2955
4833439L19Rik	97820_Mm.24593.1.9	0.77768	0.483154	1.60959	2.97266e-24	0.0390069	0.0276011	0.00679372	0.259084	0.394577	0.706319	4.48631e-06	3.51626e-06	3.56803e-07	584	249.333	432	36.1121	13.5205
Mfhas1	52065_Mm.103246.1.10	1.05503	0.483298	2.18298	2.69453e-49	6.28536e-16	1.38714e-11	1.51478e-19	0.173341	0.0289885	0.698532	1	0.470817	0.123457	130.667	130.667	517	6.75146	5.92067
Plek	56193_Mm.98232.1.5	0.107507	0.483429	0.222385	9.97437e-16	0.123857	0.170853	0.509659	0.23265	0.296482	0.696477	5.36857e-05	9.0408e-05	0.000396634	44.6667	279.667	408	2.92447	16.0575
Csnk1g2	103236_Mm.29873.1.29	1.62043	0.483801	3.34937	8.16092e-51	0.0459659	0.351962	0.142394	1.15254e-11	3.49314e-07	3.09765e-10	2.91468e-09	1.22766e-05	7.93861e-08	299.333	362	320	24.9878	26.5006
Atp6v1e1	11973_Mm.29045.1.14	1.56453	0.483936	3.23293	4.19692e-248	7.57629e-28	7.03487e-115	5.25776e-41	2.20598e-07	1.00659e-12	0.508699	0.205452	6.65529e-41	9.69678e-07	459.667	454.333	101	121.575	105.378
Prelid1	66494_Mm.315430.1.7	0.399054	0.485754	0.821515	1.52577e-07	0.635055	0.0720522	0.0872424	0.290208	0.130086	0.153094	0.282505	0.1419	0.164967	611	185	196	83.2738	22.1112
Sh3glb2	227700_Mm.33343.1.5	0.959191	0.485759	1.97462	1.62448e-38	0.00257805	1.39343e-06	0.00170758	0.0548042	0.703761	0.0733421	9.67062e-11	2.25243e-05	4.29792e-10	120.333	136	230	13.9759	13.8519
Methig1	554292_Mm.379507.1.2	1.39624	0.486054	2.8726	4.62448e-11	0.281117	0.153237	0.15685	0.0102079	0.23691	0.111703	0.00264234	0.171849	0.0557964	34	51.3333	238	3.81615	5.05265
Rnf169	108937_Mm.323087.1.3	0.476165	0.486447	0.978864	1.89714e-168	5.7579e-11	2.8539e-69	5.54023e-05	6.20939e-21	0.180438	1.57706e-35	1.87445e-05	2.29396e-12	2.74274e-13	5036.33	4956.33	2467	54.5341	47.0639
Rabl6	227624_Mm.29600.1.13	0.806053	0.48666	1.65629	0.000914744	0.231857	0.676081	0.0882965	0.898064	0.763692	0.470719	0.612232	1	0.334375	94.6667	17	40	63.2208	9.95602
Tmem30a	69981_Mm.355034.1.25	0.941029	0.486757	1.93326	4.86268e-08	0.00812556	0.00353058	0.472963	1	0.493352	0.28263	0.251636	0.102142	1	54	45.3333	44	32.7842	24.1358
Ufc1	66155_Mm.2815.1.2	0.8266	0.487571	1.69534	5.16274e-07	0.842337	0.857376	0.203518	0.0634882	0.0365612	0.926614	0.0549944	0.0349204	0.850376	230	45	69	89.0434	15.2778
Reep1	52250_Mm.146332.1.22	2.17972	0.488527	4.46183	1.74326e-15	0.135222	0.333586	0.168121	0.00713099	0.0397428	0.0122826	0.00176282	0.0104686	0.00357836	137	240.333	2390	1.53125	2.35566
Stx3	20908_Mm.376087.1.1	0.560636	0.488576	1.14749	4.71593e-05	0.865833	1	0.0740844	0.129177	0.128966	0.50044	0.848979	0.669262	0.155204	59	6.33333	111	14.1988	1.33661
Ccdc88a	108686_Mm.338284.1.10	0.429929	0.488856	0.879458	1.20599e-26	0.540855	1.53078e-10	4.5278e-05	5.05078e-05	0.0730163	0.494331	5.42954e-05	0.0595455	0.545827	357	389	203	46.9781	44.8901
Zfp949	71640_Mm.259988.1.8	0.363843	0.489557	0.74321	1.94549e-05	0.526203	0.127147	0.250549	0.0743777	0.896041	1	0.601301	0.131315	0.220547	46.6667	17	187	6.66635	2.12963
Synm	233335_Mm.60526.1.9	2.22973	0.489989	4.55057	1.05353e-57	2.95653e-09	1.68393e-07	3.82383e-08	0.000681896	0.0032221	0.00406826	1.26831e-10	2.51418e-08	1.94158e-09	212	45.6667	490	11.5575	2.18323
Chd7	320790_Mm.138792.1.16	0.210401	0.49038	0.429056	5.06608e-13	0.128282	0.00799751	0.0091324	0.0567762	0.00224388	0.00184825	0.459178	0.683807	0.731351	95.6667	171	66	38.7204	60.6945
Lrp2bp	67620_Mm.334517.1.11	0.16167	0.490778	0.329415	4.9384e-20	0.00067994	2.46278e-07	0.0245147	0.0111809	0.866265	0.00881963	0.202774	0.00149968	0.463101	118	120.667	392	8.04117	7.21104
Akap7	432442_Mm.379581.1.5	0.310989	0.491009	0.633368	2.63715e-76	0.233757	3.19738e-28	2.49056e-22	2.65668e-09	0.000342389	0.0368466	9.74158e-12	0.0665816	0.651688	1279.67	1652	1125	30.3856	34.3997
Plxnc1	54712_Mm.256712.1.33	0.0115271	0.491101	0.023472	2.76227e-141	9.69268e-15	0.00597383	0.000209494	9.0129e-52	4.81419e-23	4.28556e-06	4.82984e-30	3.7671e-12	0.0673071	494.333	425.333	204	64.7311	48.8423
Mier2	70427_Mm.334193.1.1	0.519138	0.491339	1.05658	1.09693e-12	0.296646	0.040706	0.0122946	0.0168883	0.265739	0.0983883	3.88676e-05	0.534284	0.805798	2288	2226.67	952	64.2011	54.7918
Zfp706	68036_Mm.371631.1.17	1.27084	0.491342	2.58647	2.31749e-51	1.64856e-11	1.63553e-07	4.49436e-16	0.134433	0.566291	0.000569863	0.000148606	0.00591982	5.01103e-08	248	185	52	127.401	83.3423
Senp2	75826_Mm.297431.1.39	1.71563	0.492105	3.48632	5.07893e-47	0.000501469	0.0865224	5.66979e-07	3.56453e-07	0.00132098	1.94667e-12	4.68278e-05	0.0341488	1.40852e-09	584.333	187.667	1244	12.5477	3.53398
Cbfa2t3	12398_Mm.194339.1.4	1.01167	0.493553	2.04977	4.39614e-60	1.8298e-06	0.0993564	0.00186891	1.69996e-22	0.000342749	1.14929e-17	5.39907e-05	0.0188756	0.0189591	380	329	785	12.9311	9.818
Arhgef12	69632_Mm.275266.1.3	0.246867	0.49387	0.499864	2.89355e-290	4.12513e-51	1.20634e-80	1.66029e-86	0.172886	7.2463e-09	2.08923e-08	2.21129e-34	4.11756e-11	1.46958e-13	6800	13533	4101	44.2937	77.3039
Chd6	71389_Mm.122738.1.42	0.446409	0.493979	0.903701	1.81692e-21	0.0405083	0.000293766	0.0142686	3.30597e-06	0.00210772	3.84797e-05	0.133847	1	0.298165	573	985.333	452	33.8641	51.0672
Tpp2	22019_Mm.234139.1.46	0.588054	0.494113	1.19012	1.64987e-05	0.121538	0.421744	1	0.709789	0.403074	0.096397	0.0714515	0.254439	0.641973	125.667	78	65	51.6452	28.1111
Smim14	68552_Mm.10709.1.6	0.922414	0.494144	1.86669	5.4868e-84	4.27668e-18	4.15273e-26	5.14684e-21	0.680887	0.00560239	0.0574455	0.000367974	2.68977e-08	2.76759e-06	876	1467.67	161	145.345	213.549
Edrf1	214764_Mm.174044.1.44	0.438407	1.93999	0.225984	0	2.64438e-46	5.7359e-98	9.31087e-48	7.56174e-37	1.05784e-85	4.32437e-38	3.75121e-41	2.25472e-86	2.73147e-42	1771	4452	816	57.9764	127.809
Agfg1	15463_Mm.6461.1.28	0.524168	0.497765	1.05304	6.14998e-45	0.973267	1.07094e-12	9.78477e-05	5.27267e-05	0.0176401	0.655223	2.37065e-17	0.221846	1.88142e-05	548	512	510	28.7034	23.5178
Qk	19317_Mm.262294.1.6	0.514851	0.498368	1.03307	1.90273e-25	0.0472992	0.00223434	0.21627	1.70967e-05	0.767232	0.000595726	0.00924009	9.25417e-09	0.012459	3535.67	3268	1039	90.9031	73.6823
Mtmr7	54384_Mm.379074.1.1	0.440816	1.86961	0.23578	0	2.94299e-35	4.53372e-58	1.24399e-55	2.56574e-05	1.5233e-16	2.38822e-12	2.79726e-61	2.1645e-86	7.96188e-86	1663.67	2179.67	807	55.0701	63.2723
Sf3b1	81898_Mm.279736.1.33	0.617681	0.498708	1.23856	2.49708e-16	0.139584	0.000335925	0.00259152	0.0134692	0.0237332	0.084923	0.0511124	0.0214903	0.0689144	195.333	228	33	158.12	161.852
Pcyox1	66881_Mm.30849.1.4	1.67939	0.499205	3.36412	1.14143e-174	1.68552e-10	0.229354	1.9736e-17	6.32736e-37	3.54428e-11	2.30842e-54	1.64235e-17	0.00560421	3.1398e-28	2369.67	2158.67	2285	27.7028	22.1308
Kif11	16551_Mm.42203.1.56	0.451795	3.34888	0.134909	0	1.37609e-184	4.32342e-94	5.14139e-109	1.08139e-115	7.99016e-57	4.02963e-56	5.99576e-157	1.31505e-82	4.82029e-89	4063	2613.33	918	118.23	66.6882
Pogz	229584_Mm.274787.1.45	0.799042	0.501698	1.59267	7.78626e-60	5.00028e-05	0.000171537	1.70077e-26	0.00320017	0.00798366	0.00064096	0.11114	0.13479	2.17568e-16	1858.33	983.667	1943	25.549	11.8597
Pfn2	18645_Mm.271744.1.2	0.657167	0.501812	1.30959	1.36424e-11	0.00554052	0.484707	0.0106316	0.0262986	0.185787	0.0434771	0.670416	0.00401574	0.835494	1278.33	517.333	1263	27.0373	9.59542
Dusp16	70686_Mm.3994.1.2	1.39662	0.502098	2.78157	5.19888e-33	0.00139109	3.0655e-06	7.53845e-08	0.139942	0.00324857	0.000631226	0.0161634	0.00017657	1.97468e-05	4450.33	3164	3502	33.9469	21.165
Larp4	207214_Mm.28811.1.34	0.742662	0.502365	1.47833	0	0.102238	9.8858e-21	1.15704e-25	6.28376e-72	1.41619e-23	7.37071e-22	6.47624e-93	1.19411e-37	6.91359e-36	3049	6406	1026	79.384	146.264
Gns	75612_Mm.207683.1.33	0.16628	0.502711	0.330766	8.31481e-33	6.00283e-05	0.00853767	0.0239062	1.06406e-12	1.16304e-06	2.21745e-06	0.438364	0.963121	0.585756	731	267	414	47.1672	15.108
Ndufv3	78330_Mm.28349.1.1	1.25048	0.502742	2.48732	9.18281e-33	0.260852	0.717437	1.30464e-07	0.210597	0.609431	1.85313e-08	0.571414	0.142504	1.94198e-15	122	48.3333	83	39.2649	13.6416
Ptpn2	19255_Mm.260433.1.1	0.620358	0.503134	1.23299	8.02026e-05	0.211066	0.0959123	0.0353444	0.368518	0.648287	1	0.677872	0.917217	0.754622	3565.67	4265	7255	13.1288	13.7714
Nrp1	18186_Mm.271745.1.51	0.770515	0.503143	1.5314	1.01341e-25	0.793408	0.0146938	0.00139153	4.09479e-11	0.0011589	0.0222516	0.000201455	0.0987173	0.297476	272	760	826	8.79654	21.5541
Lamc1	226519_Mm.1249.1.5	0.454173	0.187022	2.42845	5.1195e-57	5.4788e-12	3.43881e-09	5.99606e-15	0.000958735	0.0192258	2.14558e-05	6.20402e-05	0.0023576	7.83423e-07	2600.67	1714.33	1290	53.854	31.1317
Syt11	229521_Mm.379376.1.5	0.0976106	0.504164	0.193609	5.5917e-14	0.000261722	1.3732e-05	0.00161378	0.691883	0.317134	1	0.417981	0.162458	0.647068	50.3333	423	608	2.21144	16.298
Stk38l	232533_Mm.322121.1.20	0.770142	0.504733	1.52584	1.36593e-10	0.0174259	0.767926	0.0785676	0.593828	0.14943	0.946768	0.00128562	0.165357	0.0072743	1545.33	1692	3044	13.5613	13.0212
Ubxn4	67812_Mm.293321.1.20	0.0734134	0.505732	0.145163	7.97356e-138	6.05583e-15	2.76465e-53	2.20298e-34	0.0138055	2.46847e-07	0.0432451	0.134024	1.50238e-18	7.2853e-09	650	760.333	139	124.917	128.14
Zfp866	330788_Mm.41364.1.4	0.247365	0.506207	0.488665	3.79956e-22	0.155853	0.00120871	0.475798	0.0365686	1.66951e-05	0.541422	0.000851249	2.60753e-08	0.577767	230.333	1541.33	2023	3.04147	17.8483
Apopt1	68020_Mm.86560.1.9	0.086388	0.506335	0.170614	3.91546e-13	0.0267536	0.000811275	0.0903021	0.0700584	0.00361936	0.193288	0.0600095	0.882305	0.0769836	109.333	33.3333	336	8.69233	2.324
Zfr	22763_Mm.273496.1.48	1.30309	0.506635	2.57206	1.25625e-139	4.00903e-27	1.85251e-44	4.48392e-44	0.740762	0.00298472	0.0316267	0.00417106	3.6979e-11	3.4977e-09	896.667	1804.33	507	47.244	83.3692
Kdm7a	338523_Mm.293175.1.4	0.46938	2.32737	0.201679	0	0	2.02293e-98	1.41535e-36	1.36111e-131	6.28334e-42	5.21363e-09	1.01193e-188	1.36506e-69	2.95348e-24	1414	2569.67	918	41.1462	65.5739
Macrod2	72899_Mm.229466.1.10	0.470653	2.78354	0.169084	0	8.90675e-216	0	0	8.72392e-68	0	0	1.14811e-46	0	8.23267e-232	2412.33	6411.33	588	109.593	255.428
Cobll1	319876_Mm.34159.1.8	1.04469	0.509669	2.04973	8.70637e-129	1.68723e-15	2.29871e-31	1.32211e-63	0.0427097	0.0223701	2.83057e-09	0.000498491	0.448616	2.80744e-05	812.667	1280	254	85.4677	118.052
Atp13a3	224088_Mm.8924.1.1	0.947771	0.509929	1.85863	1.42533e-141	1.71317e-22	3.04748e-11	3.52932e-30	0.0271819	0.422846	9.84116e-06	2.34925e-25	1.92004e-16	1.51612e-32	8468.33	17548.7	2728	82.9233	150.694
Fus	233908_Mm.277680.1.33	0.538146	0.51018	1.05482	8.49425e-10	0.965268	0.00589542	0.341079	0.929529	0.00338287	0.440678	0.0729113	0.346555	0.0124989	382	393.333	113	90.3042	81.5416
Nudt4	71207_Mm.24397.1.3	0.78137	0.510754	1.52984	2.90012e-24	2.35631e-08	1.64844e-06	5.16016e-06	0.0556625	0.10508	0.756979	0.0506224	0.0951956	0.678144	2937.33	1212.67	1602	48.9794	17.7327
Wbp4	22380_Mm.20938.1.24	0.91213	0.51078	1.78576	1.36005e-09	0.0652895	0.000525215	0.00240796	0.164701	0.800077	0.811169	0.367581	0.461951	0.90748	90.6667	26.3333	29	83.5166	21.2718
Rab11fip3	215445_Mm.41191.1.2	0.932357	0.513135	1.81698	8.13096e-15	0.182014	0.333769	0.1652	0.00120761	0.00855848	0.000225572	0.0636157	0.149687	0.0364945	2281.33	757	1583	38.4974	11.2024
Ubr3	68795_Mm.314576.1.34	0.257148	0.513372	0.500901	4.5197e-31	0.0623952	8.67923e-12	0.3002	0.706755	3.00427e-07	0.598852	0.154335	2.55697e-10	0.554051	1069.67	398.667	619	46.1616	15.0875
Homez	239099_Mm.280994.1.3	4.39119	0.513683	8.54844	3.77483e-115	1.10446e-30	1.56478e-08	4.73277e-09	5.59162e-25	1.40437e-05	1.61383e-05	7.58666e-25	5.3564e-06	8.96147e-06	502	130.333	2715	4.9392	1.12456
Higd1a	56295_Mm.379076.1.4	0.0578222	0.513953	0.112505	1.91163e-136	1.99084e-16	0.135134	4.62896e-11	2.05551e-54	2.16452e-16	0.425284	3.90402e-29	0.000161549	1.28629e-07	246.667	341.333	155	42.5111	51.5874
Psmd2	21762_Mm.243234.1.27	0.473399	0.0088242	53.6478	1.9697e-47	0.00298218	0.0149414	0.000543078	0.000643787	0.00460788	8.9482e-05	1.73051e-10	2.53325e-09	6.99489e-12	399	199.333	88	121.119	53.0633
Ppp3r1	19058_Mm.41840.1.19	0.588041	0.515401	1.14094	7.9967e-23	0.462496	0.333044	1.70051e-07	0.0859246	1	1.33109e-08	0.64575	0.340304	1.21469e-05	12354.3	9699	1506	219.138	150.869
Zfp330	30932_Mm.269248.1.3	0.473528	0.00786186	60.2311	3.19524e-137	5.16429e-27	4.63574e-32	7.07609e-32	3.07862e-07	4.87971e-08	6.73144e-08	7.82679e-09	4.02203e-10	5.92505e-10	1806	1227.33	529	91.198	54.3505
Pycr2	69051_Mm.274180.1.19	0.882439	0.517732	1.70443	9.57898e-12	0.876598	0.0313061	0.0139596	0.00501132	0.904309	0.696866	9.75736e-05	0.165953	0.488968	96.3333	141	480	5.36116	6.88137
Kif2a	16563_Mm.355686.1.26	0.652544	0.517832	1.26015	3.13053e-08	1	0.0347735	0.742337	0.0170362	0.74565	0.0356352	0.0384527	0.954441	0.0729972	157.333	120.333	30	140.095	93.964
Cnn3	71994_Mm.275555.1.14	1.3377	0.518887	2.57801	1.17321e-146	1.43251e-51	1.4818e-30	1.48178e-46	1.68125e-07	0.0209468	2.07998e-06	0.00186388	0.472976	0.00577618	2356	3318	867	72.5904	89.6508
Hspa13	110920_Mm.26704.1.5	0.254178	0.519433	0.489337	4.47465e-17	0.0549217	0.0120609	0.540272	2.30149e-05	5.66354e-06	0.088139	0.753719	0.292148	0.0494249	267.667	229	1430	5.00013	3.75143
Phf14	75725_Mm.212411.1.5	0.487275	0.520042	0.93699	2.6694e-183	1.74168e-20	3.31548e-30	7.12647e-11	2.81001e-62	2.65075e-06	0.53629	5.27192e-40	4.56786e-15	0.00674318	1442.67	1732	229	168.288	177.178
D930015E06Rik	229473_Mm.28838.1.30	0.58278	0.520401	1.11987	2.61249e-27	0.827034	4.33658e-05	0.000270982	0.000227522	0.728687	0.834282	5.51292e-11	0.0167397	0.0021059	1632.33	1293.67	375	116.279	80.8143
Fancl	67030_Mm.18875.1.18	0.412993	0.520898	0.792849	9.75367e-08	0.0485689	0.346977	0.798297	0.838193	0.355992	0.0213232	0.0102544	0.123882	0.896997	38	63	102	9.95191	14.469
3830406C13Rik	218734_Mm.44068.1.15	0.449616	0.522033	0.861279	3.12044e-11	0.0516957	0.141675	1	0.707652	0.00944432	0.213829	0.000136935	0.471434	0.046182	284.333	365	397	19.132	21.5377
Uros	22276_Mm.3160.1.4	0.706821	0.522466	1.35286	2.92067e-19	0.494461	2.22329e-06	0.923953	0.00476592	0.172154	0.000555575	0.00799013	0.0982947	0.000803183	235	74	413	15.1999	4.19738
Umps	22247_Mm.13145.1.3	0.588346	0.523916	1.12298	1.60495e-32	0.858248	1.59519e-09	0.00412885	2.15564e-10	0.756416	2.20073e-06	0.00579991	0.00240789	0.566557	1646.33	716.333	1680	26.1777	9.98856
Atpaf1	230649_Mm.109600.1.15	0.576848	0.524165	1.10051	3.3002e-71	3.02494e-07	0.00224926	2.74988e-05	2.85263e-30	0.0143534	0.00890453	0.284837	1.59296e-09	1.06624e-14	851.333	507.333	833	27.301	14.2674
Sart3	53890_Mm.29594.1.24	0.733313	0.524805	1.39731	1.68937e-47	0.465539	3.68504e-06	0.012638	4.58462e-06	0.826902	0.013716	9.18543e-18	5.79169e-05	2.81682e-11	617.667	1092.67	92	179.345	278.225
Flrt3	71436_Mm.234783.1.5	1.11602	0.524988	2.1258	4.70683e-26	1.69258e-13	0.00240561	0.00183168	0.00182423	0.562842	0.217065	0.00540256	0.384356	0.136369	93.6667	197.667	1147	2.18145	4.03708
Parp1	11545_Mm.277779.1.5	0.574701	0.525022	1.09462	5.98572e-45	0.69396	4.47054e-17	0.000225871	6.46671e-09	0.0587803	0.00288054	4.44491e-09	0.083343	0.00210592	1214.33	346	214	151.582	37.8756
Msl3	17692_Mm.24248.1.2	0.807334	0.528795	1.52674	1.71772e-20	0.0701945	0.00700121	6.33139e-08	0.3256	0.0621526	1.68049e-05	0.0251731	0.229531	0.280944	2020.67	1253	753	71.6841	38.981
Knop1	66356_Mm.374809.1.4	1.97348	0.529312	3.72839	9.10646e-67	0.615592	0.118702	0.0195751	0.746345	0.153057	0.00774027	5.69594e-15	2.3014e-08	5.4927e-39	167.333	105.667	594	7.52522	4.16724
Acox1	11430_Mm.356689.1.4	1.78783	0.529442	3.37681	3.42804e-128	1.83876e-14	2.94588e-32	1.86936e-43	0.0804459	7.23324e-10	1.11994e-12	0.259172	4.54978e-08	4.40556e-10	2466	475.667	949	69.4145	11.7418
Exoc5	105504_Mm.31607.1.2	0.20201	0.530171	0.381028	2.974e-110	5.99197e-12	1.67061e-10	1.33602e-07	2.71623e-06	7.68267e-06	7.55452e-11	2.25553e-32	9.94505e-29	0.0628844	437	356	563	20.7346	14.8128
Slco3a1	108116_Mm.268798.1.2	0.478453	11.904	0.0401925	0	0	0	0	0	0	0	0	0	0	8740.67	31515	2700	86.4777	273.433
Pgm2l1	70974_Mm.57225.1.8	1.06076	0.532397	1.99242	9.65464e-55	3.77052e-07	5.09988e-10	2.47443e-16	9.88275e-05	2.42211e-07	6.04312e-11	0.315168	0.368366	0.120822	603	405.333	268	60.1043	35.4303
Cmpk1	66588_Mm.294159.1.4	0.558315	0.532446	1.04859	3.82136e-28	1.02877e-05	0.658726	0.000277134	0.698926	0.000240203	0.64386	0.00112567	7.86749e-10	0.00212548	4139	2839.33	1015	108.931	65.5311
Arih1	23806_Mm.305925.1.4	0.679423	0.532456	1.27602	0	2.41703e-16	1.8687e-38	9.95484e-55	6.00069e-91	0.417128	2.76828e-147	0.896305	1.79752e-55	1.79955e-10	14689	21531.7	1362	288.097	370.337
Mrpl10	107732_Mm.208946.1.8	1.42514	0.534231	2.66765	2.58612e-69	0.00163488	0.398928	0.436598	6.78984e-16	0.000420741	2.0951e-08	2.05994e-21	6.50876e-07	1.13176e-12	578.333	296.667	304	50.8192	22.8608
Khdrbs1	20218_Mm.379008.1.16	0.468185	0.534549	0.87585	1.9462e-34	0.59886	7.45842e-09	0.000147893	9.48285e-12	0.744174	0.000985273	0.914499	5.73237e-06	0.00808314	997.667	581.667	321	83.024	42.4489
Nsd2	107823_Mm.19892.1.54	0.0839739	0.534892	0.156992	4.86509e-230	0.000136811	1.80513e-100	3.64564e-52	4.9911e-16	1.28562e-18	0.0115899	1.24897e-31	1.50717e-08	0.386001	793	738.333	590	35.9041	29.3155
Ash2l	23808_Mm.27706.1.8	0.0221988	0.534929	0.0414986	2.06257e-44	6.09288e-06	1.70579e-06	0.394905	0.00328715	0.00136297	0.474498	3.80551e-12	5.77948e-13	0.0010748	265.333	209	189	37.5019	25.9049
Itpk1	217837_Mm.347546.1.1	0.486627	0.601205	0.809419	0	1.12027e-05	3.11668e-128	1.1792e-80	2.68213e-62	0.000421814	1.04704e-06	1.06112e-44	2.86999e-08	0.0269686	21164.7	8534	1898	297.878	105.33
Parp1	11545_Mm.277779.1.58	0.846722	0.535509	1.58115	9.1611e-43	0.0037266	0.00113553	0.0522822	0.0143616	0.177406	1.79462e-13	0.000789964	0.0310685	3.68989e-16	2192	645.333	551	106.27	27.4365
Mlx	21428_Mm.628.1.17	1.37119	0.535585	2.56018	7.98904e-49	7.48174e-07	0.00218602	2.10694e-08	2.9519e-11	2.57447e-06	1.1203e-12	0.0650502	0.827559	0.00505843	419	272.333	410	27.2994	15.5602
5031439G07Rik	223739_Mm.323925.1.3	0.0581127	0.536751	0.108268	1.49496e-122	1.23139e-27	4.18891e-42	2.68177e-42	0.0425912	2.88649e-06	0.00026374	0.154379	0.301443	0.716226	988.667	466.667	1080	24.454	10.1223
Zfp386	56220_Mm.254997.1.13	0.707893	0.539677	1.3117	7.89112e-17	0.492801	0.000860069	0.0681336	0.906299	0.000210216	0.0697736	6.38825e-06	0.781277	0.0411868	71	80.3333	861	2.20282	2.1857
Gstcd	67553_Mm.304899.1.5	0.813206	0.540177	1.50544	4.70008e-16	0.00452182	0.267905	0.0219137	0.814301	0.00253403	1	0.00018734	0.0855206	0.000535547	156.333	308	445	9.38458	16.2139
Alas1	11655_Mm.290578.1.26	1.42888	0.540454	2.64385	2.44233e-87	2.9483e-19	8.96133e-15	1.31653e-25	0.540532	0.749393	0.0208238	6.88703e-09	5.53138e-07	2.1851e-13	688.667	208.333	215	85.5645	22.6995
Grb2	14784_Mm.6900.1.4	0.503077	12.7167	0.0395604	0	3.40457e-144	8.70657e-124	9.27381e-102	7.22339e-83	9.06601e-73	2.99215e-52	8.93616e-142	1.00147e-123	1.60269e-101	658.667	538.667	531	33.1356	23.7642
Bptf	207165_Mm.343986.1.33	0.378936	0.540946	0.700507	1.47729e-12	0.791882	0.0867582	0.146695	0.0172518	0.607443	0.459676	0.0626539	0.000463862	0.00104701	72	134.333	46	41.8117	68.4105
Arhgef12	69632_Mm.275266.1.2	0.141987	0.541089	0.26241	9.08752e-197	3.09825e-38	3.46203e-80	2.95925e-53	0.155158	4.29252e-14	0.000198011	2.61573e-06	0.0219582	0.0377964	7690	15200.7	4807	42.7342	74.0774
Arih1	23806_Mm.305925.1.5	0.694739	0.544176	1.27668	0	2.17397e-16	8.5177e-37	4.51041e-57	1.45248e-88	0.41598	1.12418e-147	0.901992	6.10247e-54	3.35634e-11	14441.3	21136.3	1326	290.929	373.408
Ube3a	22215_Mm.9002.1.40	1.15198	0.545736	2.11088	1.25942e-30	3.42908e-06	0.128687	0.000318565	2.30631e-09	0.000290429	1.49155e-07	0.329573	0.507299	0.536351	853.333	1099	1419	16.0642	18.1431
Setd3	52690_Mm.159185.1.2	0.257732	0.546581	0.471535	1.60477e-70	3.19403e-09	2.13989e-35	3.83489e-14	0.0149354	8.69387e-06	0.802793	0.00265012	0.000653326	0.339234	2536.33	2087.67	1070	63.3207	45.7061
Prelp	116847_Mm.214514.1.5	0.511942	2.36394	0.216563	0	2.15534e-153	3.13743e-166	6.45164e-193	0.00028285	1.49652e-09	3.26846e-13	2.99976e-19	2.13499e-29	8.91984e-38	567.667	2113	388	39.0827	127.575
Igfbp5	16011_Mm.309617.1.6	0.440614	0.547125	0.805325	1.13644e-41	0.0907722	0.0268886	2.18605e-09	2.83621e-07	8.15608e-08	8.1987e-09	0.081175	0.0227941	6.06954e-06	1004.67	270	2538	10.5743	2.49212
Tceal8	66684_Mm.182094.1.5	1.48478	0.547436	2.71225	3.59786e-08	0.0206278	0.0429784	0.404274	0.0210344	0.0525401	0.632964	0.312975	0.458519	1	191	56	726	7.02781	1.80696
Elavl1	15568_Mm.119162.1.4	0.515235	1.56096	0.330076	1.97311e-204	1.12085e-47	0.00892821	3.04348e-05	7.11005e-60	1.28432e-07	1.07885e-11	9.44935e-57	2.49701e-07	2.78702e-11	1343	574.333	620	57.8639	21.7005
Ctdnep1	67181_Mm.41678.1.17	1.00785	0.548398	1.83782	6.42435e-33	0.205871	0.0586536	0.745094	2.05041e-11	0.0177508	6.73746e-10	1.60992e-05	0.64076	0.000282275	1505.33	497.333	430	93.5163	27.0942
Ash1l	192195_Mm.130752.1.13	0.16379	0.548964	0.298363	9.86463e-253	0.763412	3.54965e-64	4.35889e-39	0.0587523	2.16635e-46	4.9389e-24	0.517168	4.93847e-52	5.20178e-29	3361	2456	2533	35.4451	22.7138
Gmfb	63985_Mm.87312.1.5	0.420787	0.549502	0.76576	8.67827e-18	0.000363973	0.0129055	0.306376	1.18539e-05	0.000962862	0.0564963	0.884584	0.385215	0.0274439	2027	1043.67	925	58.5376	26.4312
Znrf2	387524_Mm.286149.1.17	0.673176	0.550452	1.22295	5.58907e-17	0.239466	0.000567816	5.98914e-05	0.556939	0.0155212	0.00368866	0.619424	0.0335959	0.0103431	5917	10730.3	1003	157.588	250.616
Nhlrc2	66866_Mm.46346.1.22	1.61179	0.551067	2.92485	8.79046e-166	0.281799	0.819265	0.0298325	8.84186e-22	1.71148e-14	1.8315e-26	2.62797e-36	7.33056e-26	2.39043e-42	570.333	606	383	39.7789	37.0656
Ralgapb	228850_Mm.212317.1.38	0.248372	0.55242	0.449608	1.68167e-110	5.85141e-11	1.51667e-14	2.06086e-18	3.54223e-18	3.26151e-22	6.21827e-27	0.720187	0.10811	0.0164386	4215	6099	2140	52.6147	66.7639
Coq10b	67876_Mm.281019.1.12	0.676923	0.554496	1.22079	2.58021e-70	0.977091	0.172495	0.00111489	5.14547e-10	3.06519e-12	1.05902e-17	1.86346e-14	1.02641e-09	4.29819e-06	1131.67	1309	645	46.8686	47.5419
Rbm25	67039_Mm.46005.1.13	0.521703	0.347734	1.50029	0	9.92823e-05	6.57857e-90	4.62751e-216	3.70334e-89	2.04335e-05	8.53105e-06	2.75571e-85	6.39011e-06	0.000156701	2600.33	2145.33	161	431.446	312.152
Emc1	230866_Mm.271956.1.22	0.195249	0.554842	0.351899	3.02994e-16	0.000198294	0.317709	0.191128	3.00506e-06	0.0469112	0.0194081	0.40429	0.103307	0.220208	150.667	58.3333	582	6.9154	2.34796
Clcn5	12728_Mm.254370.1.2	0.17521	0.555184	0.31559	1.1079e-44	0.000519488	0.462809	0.147315	3.04602e-06	0.0367678	0.00572756	3.62151e-15	1.07951e-07	1.24735e-09	430.667	745.333	347	33.1539	50.3174
Rasa1	218397_Mm.259653.1.25	0.44038	0.556615	0.791176	2.79248e-14	0.902054	0.000104478	0.000819438	0.026572	0.124923	0.276956	0.000524768	0.840627	0.891591	131	113.333	50	69.9881	53.0988
Gorasp2	70231_Mm.271950.1.27	0.856918	0.558012	1.53566	1.23004e-158	0.925773	1.12855e-20	4.84679e-09	3.21203e-53	9.84244e-07	6.86067e-20	1.84092e-39	0.00808955	7.52021e-12	4520.67	4789.33	703	171.779	159.594
Rfxank	19727_Mm.161167.1.2	0.986641	0.558821	1.76558	4.00001e-75	0.914377	2.13187e-15	0.246321	3.12596e-23	0.0309867	8.43265e-20	6.09136e-09	0.0109077	1.53498e-06	459	420	1271	9.64696	7.74106
Entpd5	12499_Mm.10211.1.6	0.199214	0.558838	0.356478	1.30136e-98	0.204585	5.52854e-24	4.0184e-10	0.0708828	1.76111e-32	2.70447e-17	9.59367e-09	4.43301e-07	0.199419	677.667	555	705	25.6773	18.4417
Hspa13	110920_Mm.26704.1.4	0.0705639	0.558926	0.126249	1.62215e-31	0.37089	0.00618458	0.451127	1.07936e-07	6.13818e-11	5.00724e-07	0.141039	0.00184763	0.181335	310	280.333	1819	4.55252	3.61026
Pmpca	66865_Mm.250359.1.32	0.514254	0.559852	0.918553	8.13706e-12	0.406229	0.231611	0.457552	0.263022	0.130232	0.276342	0.00192648	0.0259508	0.000399417	172.333	75	308	14.9466	5.70437
Ceacam2	26367_Mm.322502.1.4	1.11272	0.561373	1.98214	1.37206e-07	0.150484	0.00897289	0.00956114	0.505258	0.360392	0.526365	0.145496	0.762107	1	333.333	53.6667	1123	7.92907	1.11949
Zfp949	71640_Mm.259988.1.9	0.381748	0.561417	0.679972	0.000120341	0.890654	0.446709	0.109275	0.297639	0.627725	0.68546	0.761154	0.328467	0.0864474	59.6667	22.3333	238	6.69696	2.19823
Mettl3	56335_Mm.271759.1.9	0.244089	0.561673	0.434574	5.84192e-09	0.395626	0.39552	0.758243	0.397469	0.353607	0.648082	0.00265508	0.00201728	0.100924	48	83.3333	31	41.3621	62.9729
Tmem175	72392_Mm.260921.1.2	0.873635	0.562221	1.5539	1.04128e-18	5.09118e-05	0.161171	0.000176024	0.123217	0.474154	0.214531	0.000248025	0.30144	0.000769339	930	1597.33	1208	20.5655	30.976
Sec23ip	207352_Mm.297105.1.40	0.822579	0.562898	1.46133	1.5769e-52	0.0220482	3.58667e-07	8.25196e-09	0.924592	0.00741629	9.73687e-17	0.897656	0.0094655	4.25964e-16	521	812	186	74.8252	102.268
Tmpo	21917_Mm.159684.1.10	0.941992	0.563513	1.67164	2.23112e-21	0.665201	0.0157286	0.812723	0.000525515	0.623641	0.000683527	4.05911e-06	0.0682246	4.22951e-06	160	173.667	132	32.3794	30.8205
Wdr82	77305_Mm.265125.1.19	1.53046	0.563605	2.71549	0	4.80712e-58	1.91621e-281	9.15628e-245	0.686764	2.81416e-80	1.20497e-60	0.000217785	1.43991e-50	1.28301e-35	3084.67	3568	557	147.937	150.061
Dhx9	13211_Mm.20000.1.15	0.601958	0.563875	1.06754	0.0244497	0.458491	1	0.718638	0.932934	0.542435	0.715022	0.805579	0.428822	0.593648	115.333	44.3333	68	45.3074	15.2728
Fam222b	216971_Mm.119387.1.10	0.753305	0.564555	1.33433	9.98597e-107	5.64362e-23	7.27327e-05	0.0430293	1.20336e-26	1.86374e-07	0.762858	2.49255e-34	9.65032e-12	0.137382	17412	23441.3	2390	194.614	229.764
Cntnap2	66797_Mm.321004.1.19	2.73034	0.565746	4.82608	5.14813e-50	2.75342e-20	2.68719e-12	1.38911e-08	6.57598e-05	0.0422759	0.605676	0.000426698	0.0933013	0.74721	120.333	75	899	3.5756	1.95433
Cenpf	108000_Mm.362296.1.27	0.529658	0.56992	0.929354	1.09378e-190	1.18116e-27	0.0474793	2.34267e-22	1.97936e-79	1.46285e-08	0.00944845	1.07709e-39	0.63554	4.44558e-13	29479	44364.7	3175	248.023	327.333
Map3k20	65964_Mm.314618.1.23	1.82931	0.570024	3.20918	1.48836e-13	0.0101264	0.00253525	0.00702289	0.024584	0.00631125	0.0149797	0.482472	0.866707	0.849373	91.6667	111.333	1200	2.04058	2.17341
Arfgap1	228998_Mm.33765.1.31	0.905658	0.570572	1.58728	1.16994e-08	0.0197946	0.507223	0.106749	0.00480747	1	0.108799	0.12572	0.195838	0.847642	67	194.333	666	2.68735	6.8355
Mfn1	67414_Mm.290414.1.42	0.527262	3.33672	0.158018	0	2.25463e-267	2.5942e-304	1.73555e-157	1.25053e-63	6.40149e-86	2.44427e-20	1.56306e-105	2.69692e-133	1.90381e-43	1375.33	2947.67	646	56.872	106.891
Snapc4	227644_Mm.207460.1.21	0.207408	0.570966	0.363258	4.6814e-16	1	0.000149689	7.70446e-05	0.0761026	0.0405749	0.0541485	0.000546316	0.875724	0.507446	28.3333	11.3333	52	14.5552	5.10565
Lrrc4	192198_Mm.373606.1.3	1.47335	0.573963	2.56697	1.01951e-119	4.26077e-16	5.44204e-34	5.32811e-17	0.00371956	0.0587056	0.00764854	1.26572e-11	1.5518e-26	2.51562e-12	601.333	2095	2258	7.11401	21.7349
Pafah1b1	18472_Mm.56337.1.25	0.688356	0.57469	1.19779	6.62483e-07	0.0170022	0.898889	0.52449	0.0179245	0.824295	0.594686	0.0169876	0.743505	0.744722	325	222	36	241.159	144.46
Nap1l3	54561_Mm.71004.1.2	1.04309	0.574947	1.81424	2.29909e-51	0.0710449	0.000915263	8.40295e-05	2.72069e-11	0.010209	0.0391295	8.09699e-18	6.60101e-07	7.24342e-06	454.667	967.333	2165	5.60994	10.4668
Mbd1	17190_Mm.22522.1.32	1.10116	0.575259	1.9142	3.09419e-43	0.85751	0.14351	3.01218e-06	3.15819e-10	0.0041934	0.346808	3.65907e-17	1.08942e-05	0.00455914	325	130.333	269	32.2741	11.3501
Lmbr1	56873_Mm.41572.1.1	0.0651533	0.575603	0.113191	5.46464e-201	9.98214e-54	5.86651e-44	0.00960023	3.88746e-20	1.7766e-16	0.146834	3.89727e-36	2.46224e-30	0.0998855	884	2683	1177	20.0631	53.4
Ralgps2	78255_Mm.28376.1.3	0.36682	0.575951	0.636894	2.99797e-98	0.000467062	3.58225e-52	2.03127e-06	0.0390962	1.44194e-18	0.474612	0.0222862	4.49257e-16	0.329289	1446.67	2697.67	1060	36.4574	59.6183
Emc7	73024_Mm.268027.1.7	0.87637	0.576585	1.51993	2.90075e-28	0.736796	0.0240962	0.370147	9.99081e-12	1.089e-05	3.44168e-08	0.0432024	0.58155	0.469189	387	399	130	79.5226	71.8996
Rnf169	108937_Mm.323087.1.4	0.839471	0.576681	1.45569	3.39415e-175	0.379079	6.09671e-22	0.0335803	2.68673e-55	5.45735e-08	4.18854e-40	1.22937e-31	0.341269	1.69735e-19	3264.67	2872.33	1264	68.9946	53.2335
Nfxl1	100978_Mm.371791.1.2	1.45219	0.577125	2.51625	1.46028e-134	7.49176e-06	4.61721e-35	2.30791e-44	0.286471	1.00217e-15	4.11378e-21	0.133772	3.21372e-06	3.60261e-09	2076.67	4339	817	67.8997	124.413
Fam120a	218236_Mm.315118.1.4	0.735239	0.578191	1.27162	1.75844e-40	0.54081	0.000304558	4.11298e-16	0.000718358	0.167121	2.57288e-07	0.000425846	0.214329	9.2073e-07	8757	1938	1243	188.195	36.5241
Kif2c	73804_Mm.247651.1.5	0.5409	0.151117	3.57935	1.97535e-44	0.00010641	0.0051465	0.0001084	3.45597e-09	1.0255e-06	1.38617e-09	0.000102819	0.00587242	0.000112178	833.333	551	246	90.4913	52.4703
Fancl	67030_Mm.285351.1.2	0.562268	0.581064	0.967652	4.319e-07	0.191417	0.364832	0.784701	0.318546	0.12691	0.0300545	0.0862172	0.153582	0.489884	31.6667	50	77	10.9859	15.2116
Chd9	109151_Mm.100615.1.38	0.288273	0.582779	0.494652	1.45329e-192	0.930288	6.54649e-46	6.0695e-69	4.18869e-08	1.04731e-15	3.99951e-24	3.0217e-10	9.76743e-10	7.59249e-15	3237.67	3558.67	1168	74.0478	71.3742
Cdk11b	12537_Mm.267410.1.9	0.519058	0.583873	0.888992	9.98107e-115	0.0245585	2.86727e-22	1.31798e-42	2.79307e-07	0.0572551	6.41601e-10	3.64463e-27	4.28408e-06	0.671315	1396.67	919.667	97	384.631	222.104
Rimklb	108653_Mm.277939.1.6	0.542702	3.40439	0.159412	0	4.53368e-71	2.10442e-62	1.73526e-69	6.94144e-33	5.95882e-30	8.61235e-35	4.95658e-10	2.66344e-09	3.45009e-12	1568.33	2125	2113	19.8272	23.559
Abl1	11350_Mm.1318.1.30	1.295	0.584074	2.21718	6.20255e-35	1.71643e-06	0.000753001	9.28598e-12	0.148613	0.00339621	0.447696	0.00179368	0.098769	1.29099e-07	139.667	52.6667	136	27.4332	9.07181
Cd160	54215_Mm.34693.1.1	0.547688	0.386071	1.41862	1.21429e-170	0.00155287	1.85374e-35	0.000355062	3.63879e-55	1.92508e-08	5.89822e-49	1.39619e-09	0.00367598	5.6026e-08	1464.33	2231.67	465	84.1221	112.428
Top1	21969_Mm.217233.1.16	0.552371	0.965875	0.571886	6.24059e-49	3.92849e-09	0.028266	1.11431e-06	1.52767e-08	0.0219559	1.94811e-06	4.36616e-09	0.00468527	3.77313e-07	493	1414.67	71	185.486	466.759
Cntln	338349_Mm.235934.1.11	0.415372	0.584948	0.710101	3.10835e-11	0.435527	0.0637086	0.0616502	2.53481e-05	0.154532	0.243985	0.0376123	0.788987	0.640701	75	81	57	35.1487	33.2895
Rnf41	67588_Mm.375688.1.1	0.99951	0.588516	1.69836	2.49034e-11	1	0.839373	0.141707	0.421642	0.281032	0.0199791	0.030397	0.0149665	0.000194396	383.667	567.333	2256	4.54295	5.8911
Prpf40a	56194_Mm.257474.1.10	0.67397	0.589468	1.14335	6.26591e-22	0.923521	0.0419935	2.05304e-05	6.65541e-09	0.000311142	0.281106	0.303486	0.508308	0.0087637	223.667	427	256	23.3391	39.0737
Fut11	73068_Mm.277552.1.10	1.33543	0.590403	2.26189	4.06725e-53	0.00489781	1.52661e-09	0.0285068	1.49289e-08	4.65303e-17	5.95041e-07	0.027216	1.88685e-07	0.0898975	1161	690	1236	25.0921	13.0776
Mns1	17427_Mm.218.1.15	0.538036	0.590421	0.911274	0.017779	0.775341	0.799327	0.441775	1	0.508424	0.637995	0.683475	0.813041	0.360256	124.333	29.6667	63	52.7194	11.0313
Elovl7	74559_Mm.286127.1.15	0.880074	0.590651	1.49001	1.343e-46	0.746457	0.00808041	0.00893678	5.45849e-12	8.92651e-06	8.5526e-22	0.081238	0.000912769	0.806278	341	1506.33	1010	9.01895	34.9379
Atp6v1c1	66335_Mm.276618.1.23	0.555944	0.0925418	6.00749	4.69319e-108	7.66838e-15	4.10831e-06	6.29402e-14	1.56862e-18	2.21997e-08	2.54604e-17	1.10517e-14	2.97487e-06	8.11979e-14	1143.33	731.333	116	263.292	147.691
Spg20	229285_Mm.235523.1.31	0.855236	0.591212	1.44658	2.17104e-34	8.57455e-13	0.00020081	1.80859e-06	3.54338e-07	0.0282082	0.00205699	0.11947	0.336097	0.844469	4071	7550.33	1487	73.133	118.947
Mier1	71148_Mm.288721.1.28	0.320823	0.591223	0.542642	3.71059e-21	0.808736	2.72334e-08	0.0696739	0.00400586	0.00115106	0.195608	0.203439	1.52785e-05	0.86252	733.333	75.6667	1559	12.5655	1.13699
Cacna1h	58226_Mm.180108.1.8	0.72558	0.591531	1.22661	2.59638e-31	0.0116417	0.00054491	1.14951e-06	0.0877358	0.706621	0.383504	1.72327e-09	4.54028e-06	0.0001914	1110.67	1689.67	1709	17.3606	23.1609
Avl9	78937_Mm.105343.1.25	0.558432	0.0924862	6.03801	2.46088e-101	7.85727e-08	1.30371e-19	2.13913e-09	5.1559e-13	1.20231e-24	1.4216e-14	0.00217729	3.17841e-10	0.000184151	776	1553.67	1412	14.6808	25.7763
Nfat5	54446_Mm.302083.1.19	0.351653	0.59229	0.593717	4.60415e-23	1.83503e-07	0.00566634	0.506871	0.018321	0.563995	0.00235152	9.68065e-07	0.00496026	0.748724	525.333	187	1070	13.1152	4.09407
Naa15	74838_Mm.275281.1.14	0.365536	0.592291	0.617155	1.68918e-14	0.54203	1.84857e-05	0.0378224	0.00806	0.0431889	0.806553	0.104599	0.00320278	0.473887	103.333	47	93	29.6811	11.8389
Dcun1d3	233805_Mm.31539.1.1	1.23601	0.593441	2.08279	8.88087e-50	6.63833e-13	1.52194e-17	6.22517e-05	0.0202571	8.5009e-06	0.640344	0.00258496	5.98877e-07	0.827185	1174.33	463	2251	13.936	4.8184
Cadm1	54725_Mm.234832.1.26	0.371083	0.595123	0.62354	2.45489e-23	0.00163162	1.89799e-08	0.275665	0.0373226	0.194962	0.000210525	0.109285	1.93012e-05	0.889959	139	128	318	11.6764	9.42931
Laptm4a	17775_Mm.30071.1.10	0.817763	0.595567	1.37308	5.35613e-147	3.61168e-05	1.1088e-44	4.076e-52	1.50681e-24	0.625612	0.0161548	4.14679e-18	0.210494	0.00246852	1306.33	1179.67	398	87.6787	69.4342
Arhgap39	223666_Mm.322931.1.1	0.324522	0.595785	0.544697	4.67967e-11	0.260425	0.471448	0.0133955	0.553454	0.250651	0.00281789	0.941099	0.114328	0.000676513	2024.33	630.333	1189	45.4803	12.419
Taf3	209361_Mm.86343.1.6	1.64908	0.595886	2.76745	0	1.75387e-14	0.00242478	0.0987454	3.70861e-101	5.70134e-32	1.2795e-56	4.9609e-149	7.44304e-57	2.75539e-90	1403.33	3464	390	96.1212	208.07
Cpsf2	51786_Mm.716.1.12	0.298348	0.596478	0.500182	6.70904e-16	0.797816	0.0172956	0.181396	0.0658713	6.00517e-06	0.419523	0.106556	2.85762e-05	0.530438	103.333	137	50	55.2069	64.1871
Creb3	12913_Mm.12407.1.18	2.72287	0.597773	4.55503	1.60113e-21	0.214344	0.869763	0.766309	1.63228e-05	0.000698022	9.34937e-06	0.00104526	0.0247468	0.00406743	199.333	65.6667	396	13.4465	3.8846
Pank2	74450_Mm.101264.1.2	0.898128	0.597901	1.50213	1.28373e-80	9.26487e-06	0.220283	1.39667e-08	3.23702e-29	9.98012e-15	0.0875737	1.21896e-16	2.60669e-07	0.500987	4715.67	3397.33	2218	56.7943	35.8817
Psmd10	53380_Mm.17640.1.3	0.590521	0.598009	0.987477	2.02443e-91	0.0111774	5.2009e-35	5.97341e-08	4.56369e-25	0.92025	7.8173e-12	6.8996e-05	8.31177e-08	0.309645	1306.33	1449	365	95.6058	92.9978
Yipf6	77929_Mm.212290.1.8	1.09887	0.599926	1.83167	6.26073e-138	0.0195223	8.38928e-09	0.0606535	4.7189e-36	2.65593e-07	6.33418e-19	2.09051e-40	2.26328e-07	1.67794e-20	591	1541.33	119	132.667	303.422
Gga3	260302_Mm.119479.1.2	1.08453	0.601075	1.80432	3.02302e-26	1.49086e-05	0.271067	0.0145151	5.54064e-07	0.356752	0.00345319	6.28462e-07	0.772822	0.00155453	2043.67	3796.67	1494	36.5412	59.5318
Tnfsf10	22035_Mm.1062.1.6	0.834534	0.601092	1.38836	1.60969e-36	4.96121e-06	0.00229059	0.000971019	0.123449	0.802508	3.21528e-12	0.10553	0.738829	5.8736e-12	712	73.6667	876	21.712	1.96999
Ktn1	16709_Mm.3110.1.41	0.561383	1.00287	0.559779	2.72443e-137	2.0725e-05	1.57087e-49	1.08754e-49	2.35535e-08	9.77903e-06	3.7197e-06	1.02009e-12	0.0130143	0.00676512	558.333	714.333	30	497.159	557.798
Serpinb8	20725_Mm.83909.1.13	0.165295	0.601643	0.27474	5.67333e-16	0.0262999	0.217629	0.0623718	0.842565	0.18006	0.628706	2.88016e-05	0.00281138	0.000205767	26	218	689	1.00804	7.41198
Mfap1a	67532_Mm.270393.1.5	0.700574	0.602531	1.16272	5.3379e-30	0.653434	0.042631	1.20795e-09	0.46898	0.0184246	6.1583e-11	0.234307	0.688412	1.84819e-06	5375.67	4717.67	391	367.264	282.649
Mtus1	102103_Mm.149438.1.9	0.704296	0.60398	1.16609	0	0.403975	2.66392e-222	9.66372e-95	0	6.65135e-14	7.80607e-83	2.34418e-266	2.09859e-06	3.79695e-58	22764.7	27229.7	583	1043.08	1094.13
Fkbp1a	14225_Mm.278458.1.10	0.398572	0.605103	0.658685	1.01925e-294	1.02055e-17	3.7346e-17	9.62098e-56	5.89924e-116	1.06684e-05	0.10338	9.00632e-78	0.325375	1.45788e-07	1741.67	1067.67	208	223.679	120.246
Nek7	59125_Mm.143817.1.4	0.557182	0.605266	0.920558	4.33388e-14	0.39486	0.205387	0.000551088	0.0298798	0.000177925	0.513599	0.268632	0.00708251	0.186661	4473.67	1838.67	2330	51.2898	18.486
Scmh1	29871_Mm.208924.1.23	0.690684	0.606944	1.13797	4.21421e-17	0.212911	0.00010578	2.95438e-06	0.00476921	1	0.346637	0.000794765	0.610616	0.789442	80.3333	88	29	73.9982	71.0856
Crbn	58799_Mm.290085.1.3	0.294105	0.607023	0.484504	7.07082e-142	6.068e-22	7.42713e-63	1.8437e-36	4.63349e-10	0.0385375	0.00227946	0.0042573	5.72212e-07	0.858219	8402.67	4630.67	2246	99.938	48.2982
Pcna	18538_Mm.378980.1.4	0.909392	0.607084	1.49797	9.6736e-37	0.00764941	0.233005	0.638143	0.722443	0.364581	0.153968	9.39948e-16	2.34599e-10	9.51084e-08	981	1096	220	119.116	116.704
Phc1	13619_Mm.6822.1.4	1.0101	0.6074	1.663	5.96891e-66	2.61318e-17	1.87564e-15	1.35977e-08	0.00128473	0.0040196	0.890905	3.5969e-10	6.04182e-09	0.000895751	1898	1394.67	345	146.96	94.6996
Scyl3	240880_Mm.28152.1.27	1.72723	0.607852	2.84153	7.33555e-112	5.53484e-16	3.90694e-06	0.0155408	2.46583e-40	6.02e-23	2.26065e-17	1.42647e-08	0.00771134	0.591331	565.667	321.333	362	41.7422	20.7943
Tmem128	66309_Mm.256185.1.15	0.7422	0.608595	1.21953	6.18578e-07	0.00431704	1	0.139825	0.594774	0.0885532	0.7456	0.741109	0.0611944	0.575396	53	142.667	174	8.13673	19.2075
Slc30a3	22784_Mm.1396.1.1	0.463283	0.609345	0.760297	2.57583e-14	0.0280456	9.47118e-05	0.367116	0.0700391	0.000131166	0.78602	0.641313	0.0173687	0.328406	3940.33	6766.67	797	132.068	198.89
Surf2	20931_Mm.300594.1.1	2.64657	0.6094	4.34291	9.42042e-62	0.519749	0.0263887	2.79183e-05	2.50496e-14	2.56497e-06	0.00340053	5.91132e-20	1.69656e-09	1.12276e-05	264.667	150.333	314	22.5161	11.2156
Srp54a	24067_Mm.12848.1.16	0.561508	1.06989	0.524829	0	8.02921e-161	5.69368e-156	7.10074e-99	1.32546e-96	8.7828e-96	2.1245e-56	6.15497e-131	1.40971e-129	7.20841e-86	11775	23556.3	885	355.419	623.536
Limk2	16886_Mm.124176.1.4	0.790279	0.609931	1.29569	4.99491e-29	0.235023	0.436326	9.99506e-06	0.000126728	0.117679	3.18649e-13	0.565537	0.00680948	0.00266296	1808.67	2005.33	1429	33.8103	32.8739
Tox4	268741_Mm.246237.1.37	5.85086	0.611391	9.56976	6.2169e-292	2.3313e-45	1.28612e-33	2.35319e-17	1.83992e-52	2.95495e-39	5.54633e-22	5.62855e-42	1.03883e-30	4.99736e-15	1389	313	1312	28.2808	5.58866
Adgrl2	99633_Mm.9776.1.4	0.570253	0.611862	0.931996	3.45123e-11	0.358932	0.000280127	0.171047	0.0601894	0.234663	0.228079	0.0135165	0.791746	0.0582093	233	187.667	1472	4.22835	2.98659
Scg3	20255_Mm.2386.1.6	1.04314	0.611947	1.70462	2.64996e-37	0.00457746	0.177778	0.00643185	2.06984e-06	0.00120459	3.93022e-06	1.39386e-07	0.000125836	2.94566e-07	1023.67	1224	296	92.3826	96.8694
Sbf2	319934_Mm.102970.1.2	1.13223	0.612019	1.84998	1.72878e-78	0.00142404	1.13141e-09	0.199395	3.42479e-35	0.0378352	1.98008e-13	8.2199e-14	0.148515	0.00171805	1689.67	2929.33	1194	37.8024	57.4727
Cript	56724_Mm.109329.1.5	0.774729	0.613026	1.26378	6.5331e-85	0.00118882	5.94491e-07	0.0042065	9.45019e-35	0.00106357	2.99847e-09	3.58862e-23	0.164875	0.000123239	7171.33	4183.67	325	589.44	301.558
Ccar1	67500_Mm.196371.1.3	0.861154	0.61323	1.40429	1.4578e-18	0.170739	0.00170771	1	0.000951684	0.133394	0.063306	1.38639e-06	0.811852	0.000552731	230.333	405.333	345	17.8345	27.5226
Ndufc2	68197_Mm.334031.1.1	1.38067	0.614064	2.24842	1.44073e-53	3.7214e-06	3.39969e-12	2.82834e-10	0.000146729	1.35149e-09	3.40738e-08	0.281146	0.000795724	0.00266355	434	466.333	116	99.9436	94.175
Utp6	216987_Mm.274961.1.3	0.442975	0.614194	0.72123	0	3.27798e-31	2.18047e-156	5.60946e-60	4.04623e-27	0.000454291	2.25146e-10	2.71122e-52	0.117655	4.97782e-28	3196.33	3101.67	1311	65.1287	55.4229
Hus1	15574_Mm.42201.1.8	0.94365	0.614493	1.53566	6.59371e-41	1.50011e-16	4.96483e-07	0.000347895	2.53245e-05	0.052379	0.56067	1.7196e-06	0.0101187	0.196652	828.333	1615.33	324	68.2941	116.792
Gpd2	14571_Mm.3711.1.29	1.47086	0.615271	2.39058	4.13242e-20	0.0507434	0.137587	0.695442	0.473766	0.780182	0.700969	2.0615e-07	2.31443e-06	6.88492e-05	32.6667	83.3333	266	3.28055	7.33895
Thnsl1	208967_Mm.268841.1.12	2.84246	0.615405	4.61885	3.58644e-83	1.47995e-08	1.49577e-06	9.37292e-05	3.3378e-17	5.41184e-14	6.2639e-12	9.16817e-11	1.34684e-08	1.23716e-06	938	931.333	2919	8.58404	7.47426
Rbm39	170791_Mm.153895.1.41	0.72421	0.616303	1.17509	3.25052e-24	0.17927	0.000177363	0.0358249	0.0849699	0.00169765	0.0144824	4.35789e-06	0.917213	3.4174e-07	453.333	362	50	242.198	169.604
Zmat2	66492_Mm.251155.1.6	0.563609	1.85592	0.303682	1.37872e-158	6.19603e-07	2.1265e-12	4.04997e-12	1.26621e-28	4.10239e-41	1.13088e-41	0.000251439	9.70954e-09	1.80158e-08	431.667	889	401	28.7559	51.9343
Gak	231580_Mm.276647.1.3	0.791639	0.617382	1.28225	5.51358e-20	0.0852645	0.000768785	0.391939	0.000100604	0.352595	0.158727	1.59628e-07	0.564351	0.00423098	624.667	365.667	344	48.508	24.9014
Ogt	108155_Mm.259191.1.70	0.358311	0.617765	0.580012	4.26775e-31	0.325994	0.000211461	7.84634e-05	0.812183	0.0039932	0.00490873	0.0025745	1.43574e-07	1.34085e-08	4767	2192	1686	75.5285	30.4565
Rlim	19820_Mm.22030.1.5	0.569885	0.279767	2.037	0	1.26644e-16	1.04512e-12	0.000908041	6.59939e-96	9.17622e-14	3.67382e-27	5.59961e-128	1.61183e-22	1.61331e-40	4247.67	8986.67	1666	68.1081	126.363
Tor2a	30933_Mm.256434.1.1	0.742559	0.620436	1.19683	8.89904e-13	0.0637189	0.00121258	0.0178453	0.0931994	0.785092	0.150918	0.0118505	0.23257	0.0212071	475	325.667	682	18.6051	11.1863
Pdhx	27402_Mm.315011.1.2	0.477631	0.620665	0.769548	8.56963e-121	0.156134	1.96458e-05	1.34331e-16	1.03049e-05	0.474576	2.22512e-05	4.04378e-54	1.32347e-24	3.57121e-12	999.333	2584	474	56.319	127.706
Tube1	71924_Mm.297956.1.23	0.968852	0.622247	1.55702	6.88268e-28	0.721986	4.52171e-06	0.659734	0.0154362	0.0257789	0.0124223	1.6761e-08	0.365648	1.05484e-08	75	121	270	7.42029	10.4983
Acly	104112_Mm.282039.1.2	0.414214	0.623743	0.664079	2.76994e-22	8.1193e-06	0.22622	0.686961	0.815471	0.00995534	1.1213e-06	1	0.00966718	2.49461e-06	865.667	434	805	28.7262	12.6296
Senp6	215351_Mm.28232.1.53	0.565601	0.624122	0.906236	1.51394e-27	0.0123256	1.47602e-11	3.08152e-06	0.000304507	0.378197	0.178111	0.00183248	0.186244	0.385759	895.667	1176.33	61	392.229	451.749
Zfp318	57908_Mm.257698.1.15	0.460675	0.624551	0.73761	1.02567e-84	1.71891e-21	1.42212e-07	2.1938e-22	0.0101178	0.922194	0.00146264	7.98893e-10	4.78663e-15	3.66486e-07	2001.33	2644.33	1890	28.2866	32.7757
Armc5	233912_Mm.183647.1.22	0.577328	0.624949	0.923801	0.000160634	0.516268	1	0.206274	0.357196	0.107718	0.119437	0.821612	0.813602	0.491024	419.667	112.667	1071	10.4674	2.46435
Usp4	22258_Mm.3974.1.55	0.5396	0.627102	0.860465	5.94924e-34	8.38195e-09	0.0220598	3.00931e-06	0.0660164	9.26859e-09	0.00114556	0.707216	2.6229e-05	0.0822298	566	972	379	39.8933	60.0792
Naa15	74838_Mm.275281.1.25	0.362036	0.627242	0.577187	1.02567e-08	0.685841	0.058525	0.00845998	0.391748	0.156605	0.0508628	0.17298	0.35549	0.157411	79.3333	36	103	20.5751	8.18771
Chid1	68038_Mm.245355.1.18	0.7977	0.628627	1.26896	2.47131e-14	0.599518	0.0745045	0.0498158	0.0159938	0.909973	3.92268e-05	0.251905	9.26597e-05	0.833459	23.6667	22.6667	78	8.10524	6.80754
Lsm8	76522_Mm.275158.1.6	0.743972	0.628655	1.18343	3.73606e-08	0.169882	0.0415774	0.00177465	0.0599603	0.266266	0.652637	0.47852	0.905297	0.660323	135	100	269	13.4062	8.70853
Atp2c1	235574_Mm.326247.1.4	0.656232	0.629764	1.04203	4.23375e-98	0.533926	5.6294e-35	2.78802e-07	8.64683e-31	0.82344	3.969e-10	1.58994e-11	1.57855e-05	0.0712322	2435.67	7905.67	607	107.19	305.103
Gigyf2	227331_Mm.23065.1.50	0.874896	0.632749	1.38269	2.90596e-74	0.00080971	2.06261e-06	1.43133e-07	6.63225e-25	0.0492133	0.215115	5.13388e-28	0.00192254	0.0175415	694	661.667	111	167.017	139.641
Nf1	18015_Mm.255596.1.27	0.489211	0.63439	0.771152	8.40631e-41	4.68858e-05	0.346498	4.47944e-06	1.5177e-18	0.000767693	0.590663	3.32637e-07	0.679012	0.00743152	1600.67	852	1223	34.9621	16.3196
Pum2	80913_Mm.341243.1.58	0.579182	0.634976	0.912133	5.41938e-17	0.329146	0.00025328	3.19687e-06	9.24557e-05	0.277887	0.574614	0.0349819	0.838404	0.469635	8610.33	11260	2777	82.8261	94.986
Tmem127	69470_Mm.200889.1.20	0.344931	0.636605	0.541828	1.03526e-12	0.0155585	0.285128	0.00487811	0.599503	0.246953	0.328034	0.0671782	0.000271813	0.0539469	698	777	3803	4.90289	4.78621
AW554918	225289_Mm.160073.1.18	0.794808	0.637397	1.24696	1.69845e-25	0.746872	8.40228e-08	0.000108821	0.855207	7.87041e-07	0.000214817	0.00564564	0.0605085	0.503539	3703	8307	2873	34.4303	67.7338
Clic4	29876_Mm.257765.1.6	0.85015	0.63948	1.32944	0	0.376487	1.78997e-75	5.23968e-10	3.11325e-105	0.0509274	4.48556e-48	2.60784e-85	0.788535	4.49948e-36	18250.3	8744	1825	267.135	112.239
Bicd2	76895_Mm.197387.1.35	0.52811	0.639534	0.825773	6.7414e-08	0.704	0.898886	0.458206	0.656545	0.94917	0.422813	0.0172321	0.0027714	0.0184764	6441	5365	3974	43.2961	31.6256
Enox2	209224_Mm.327730.1.5	1.02822	0.640529	1.60526	3.06683e-31	0.0889105	0.00170209	0.00368143	3.21804e-08	0.398688	0.381212	7.18815e-13	0.0127561	0.0122748	202	89	187	28.8558	11.1492
Tjp2	21873_Mm.104744.1.3	1.14758	0.641762	1.78818	3.95122e-35	0.0592436	6.16246e-07	3.41144e-08	0.222814	0.0666533	0.0474294	0.0110991	1.92564e-07	2.10728e-08	1525	1393.33	863	47.2044	37.8217
Tmem19	67226_Mm.29647.1.6	2.17602	0.641926	3.38983	2.61466e-76	0.019234	0.232565	0.794355	8.54854e-19	4.66295e-14	9.68413e-11	7.16567e-15	7.49783e-11	3.54799e-08	199.667	288.333	475	11.2288	14.22
Zfp329	67230_Mm.333574.1.1	0.23778	0.643897	0.369282	2.64003e-30	5.97387e-06	0.0194203	1	0.00010325	0.102463	0.434566	6.90041e-13	2.95089e-05	0.243085	227	801	3186	1.90328	5.88957
Wdr13	73447_Mm.284162.1.3	2.83136	0.644223	4.39501	3.82192e-35	8.85855e-07	0.0588459	0.0572306	2.88379e-09	0.00942461	0.00612196	3.81243e-09	0.00499825	0.00404052	979	815.667	2343	11.1618	8.15525
Atp2a2	11938_Mm.227583.1.19	0.571101	0.190365	3.00004	0	1.41449e-61	2.98909e-52	1.02538e-71	5.18808e-36	1.64721e-32	2.21399e-46	4.64363e-15	2.17649e-14	3.26918e-23	5345.67	7555.67	437	326.771	405.031
Ltbp3	16998_Mm.276063.1.2	3.28471	0.644687	5.09505	2.10114e-20	1	0.229777	0.0840763	0.0122342	1.45146e-05	0.67069	0.000574859	1.17411e-07	0.1353	270.667	40.6667	487	14.8467	1.95617
Mfn1	67414_Mm.290414.1.41	0.574183	3.52013	0.163114	0	1.23138e-270	1.86824e-306	8.9001e-160	5.19525e-65	8.23064e-87	4.3846e-21	2.10005e-109	7.97761e-137	5.32551e-46	1347	2923.67	617	58.3184	111.004
2310057M21Rik	68277_Mm.121122.1.2	0.919828	0.646772	1.42218	3.11337e-45	0.753153	8.13178e-08	8.15747e-17	2.80988e-09	0.195986	0.300019	0.000213678	0.037581	4.69693e-07	379.333	769.667	619	16.3702	29.1279
Tmem62	96957_Mm.315212.1.21	1.11335	0.647485	1.7195	7.83222e-11	6.66707e-05	0.208369	0.00587284	0.459004	0.142707	0.856867	0.0547838	0.908597	0.343615	324.333	293	823	10.5272	8.33997
Copb2	50797_Mm.261735.1.53	0.69078	0.649186	1.06407	5.11616e-09	0.981567	0.118126	0.00405343	0.0218871	0.443526	0.558634	0.567091	0.290377	0.01219	1800	1778.33	114	421.785	365.431
Azi2	27215_Mm.92705.1.32	1.16043	0.649679	1.78616	2.78488e-32	1.13792e-06	5.73416e-10	1.40251e-07	0.0220908	0.000160375	0.00488297	0.0662215	0.958638	0.277099	809.333	628	1292	16.7335	11.3866
Plxna2	18845_Mm.2251.1.47	1.75028	0.650872	2.68913	2.44267e-130	0.589592	0.216856	3.67913e-05	4.52551e-19	9.05411e-15	2.53558e-43	1.33565e-10	2.29449e-07	1.6309e-33	301.333	783.333	501	16.0669	36.6274
Ncbp1	433702_Mm.260403.1.36	0.245845	0.651001	0.377642	4.7103e-06	0.600788	0.121293	0.0904297	0.733212	0.168852	0.129893	0.866013	0.256872	0.19981	251.667	31	172	39.0859	4.22212
2810403A07Rik	74200_Mm.251800.1.41	0.579184	1.31999	0.438778	1.78722e-62	6.11056e-06	5.08293e-07	3.82e-07	6.42105e-10	1.95113e-10	2.32253e-11	9.35921e-05	5.29454e-06	1.04472e-05	4866.67	3794.33	1222	106.386	72.738
Anks1	224650_Mm.32556.1.40	0.36727	0.652923	0.562502	1.10426e-06	0.530747	0.10812	0.113778	0.279387	0.164688	0.2789	0.0233583	0.701461	0.804377	458.333	104.667	2037	6.01054	1.20369
Igf2r	16004_Mm.26553.1.3	0.330666	0.653523	0.505975	3.4776e-133	3.74424e-12	3.72668e-47	4.26802e-50	0.00586217	7.59631e-07	3.15104e-07	3.53475e-09	0.113975	0.103296	3127	1346	885	94.386	35.6286
Snap29	67474_Mm.271992.1.3	1.19155	0.653936	1.82213	2.90819e-41	0.00015942	4.07069e-08	0.000430127	0.0760705	0.000179207	0.0929495	2.52622e-06	4.09248e-10	7.95319e-06	536.667	299	83	172.723	84.3898
Smurf1	75788_Mm.27735.1.4	1.04202	0.654367	1.59242	1.25485e-59	0.00384119	9.16536e-11	2.28415e-15	1.75054e-05	0.847257	0.119916	0.0255713	2.1455e-10	1.59922e-15	609.667	926.667	775	21.0142	28.0104
Ercc8	71991_Mm.212208.1.21	0.682076	0.655112	1.04116	9.95263e-34	0.0119102	0.00222533	0.0779054	5.93722e-07	4.41162e-05	4.56867e-09	0.00124465	0.000267523	0.0120969	169	154	454	9.94384	7.94624
Osbpl8	237542_Mm.220204.1.17	0.26966	0.656395	0.410819	2.96409e-159	5.72142e-22	8.49888e-49	8.07476e-16	0.216936	0.000110955	0.343546	1.15878e-17	1.65563e-38	4.75849e-15	4747.33	9734.67	2861	44.3256	79.7077
Foxc1	17300_Mm.12949.1.1	1.28778	0.657464	1.9587	1.01922e-32	0.0453247	0.00960549	0.55148	4.35788e-05	2.64703e-05	0.00411683	2.35227e-07	4.79138e-07	7.93116e-05	1385	398.667	2527	14.6409	3.69574
Psmd11	69077_Mm.260539.1.29	0.863467	0.658919	1.31043	1.21931e-22	0.260197	0.0135734	2.08223e-06	0.0260373	0.465929	0.111687	0.101169	0.00225283	5.36911e-08	1133.67	1342.33	257	117.835	122.356
Zmynd11	66505_Mm.258773.1.8	0.72498	0.65934	1.09955	4.87845e-95	0.055628	2.18259e-21	1.54676e-11	4.66327e-36	7.6882e-08	3.19544e-12	6.95211e-07	0.0337402	0.966681	469.667	385.333	334	37.5635	27.0263
Ankfy1	11736_Mm.10313.1.46	0.584414	3.01272	0.193982	0	2.32512e-63	1.08754e-45	6.29683e-32	2.24166e-62	1.41777e-46	6.42724e-33	2.54811e-51	1.68418e-38	8.4717e-26	1744.33	830	1604	29.0501	12.1219
Map9	213582_Mm.271269.1.16	0.843822	0.66165	1.27533	5.85498e-31	7.77231e-05	6.98602e-06	1.44319e-05	0.140379	0.468359	0.366164	1.30611e-06	9.19631e-05	2.58388e-05	40.3333	155	107	10.0694	33.9348
Herc2	15204_Mm.20929.1.13	0.46424	0.662091	0.701172	6.35838e-34	0.0104991	0.273329	0.0205793	5.09775e-16	4.47458e-06	0.000866114	1.82445e-05	0.59085	0.50555	475.667	631	175	72.6086	84.4672
Dgkz	104418_Mm.314923.1.45	2.61308	0.662137	3.94643	7.82234e-11	0.0427745	0.339661	0.645377	0.355712	0.0807314	0.00289842	0.360085	0.084652	0.00328814	18.3333	4.66667	20	24.4869	5.46605
Arih1	23806_Mm.305925.1.3	0.799212	0.662669	1.20605	0	7.59037e-12	1.33912e-55	3.83184e-38	1.68974e-103	0.489963	3.79469e-148	0.488531	9.18918e-61	6.71838e-09	17048.7	25314.7	1555	292.876	381.363
Cdkn2aipnl	52626_Mm.289456.1.5	0.391385	0.662759	0.590539	2.45753e-24	0.343232	0.0930158	0.0197637	0.245007	0.06302	0.0131168	4.87489e-05	6.30678e-06	6.25502e-08	970.667	507.333	364	71.2347	32.6504
Fut10	171167_Mm.334477.1.17	0.313112	0.663095	0.472198	4.5237e-27	0.381715	0.000259764	0.124695	1.67778e-10	0.368073	8.06936e-05	4.04401e-06	0.476036	0.0381389	336	393	2200	4.07981	4.18472
Riox2	67014_Mm.289150.1.27	0.355546	0.66445	0.535098	6.7103e-21	0.322088	0.231588	1.56248e-08	0.478962	0.346317	7.167e-07	0.399315	0.644901	0.000188068	1376.67	657.333	632	58.1882	24.3649
Ahcyl2	74340_Mm.210899.1.28	0.585769	6.91782	0.0846753	0	1.21233e-87	1.04979e-65	3.81305e-28	9.1657e-112	7.78413e-87	1.69789e-44	7.301e-104	1.9833e-80	4.06278e-40	379.667	276	176	57.6253	36.7361
Slu7	193116_Mm.28200.1.29	1.02205	0.665296	1.53624	6.30679e-55	0.239875	0.00074828	0.103569	1.018e-07	0.00172822	1.49934e-05	4.49585e-16	4.57808e-09	6.2487e-12	644.667	486.667	300	57.4033	38.0021
Capza2	12343_Mm.262039.1.20	0.876118	0.665402	1.31667	2.03875e-49	0.000106258	0.00364762	0.00496299	1.61394e-15	0.0781153	0.032714	3.68653e-18	0.00505932	0.00137778	2654.67	1866.33	819	86.5863	53.3829
Exoc5	105504_Mm.31607.1.3	0.35968	0.666202	0.539896	2.76456e-101	3.63745e-09	3.03877e-10	1.15181e-08	0.00016267	1.16985e-05	5.977e-12	1.53743e-27	7.19137e-28	0.172672	414	329.667	483	22.8969	15.9891
Ncald	52589_Mm.283370.1.4	2.19147	0.666247	3.28928	1.9114e-143	1.14447e-16	5.04728e-54	1.4153e-42	0.0454808	6.49293e-08	0.000706656	0.109554	2.80828e-12	3.64161e-08	2089.33	3095.67	2385	23.4014	30.4062
Knop1	66356_Mm.374809.1.6	3.11837	0.666501	4.67871	2.48065e-80	0.916245	0.18182	0.461305	0.0118471	0.551493	0.000270635	1.84899e-23	1.33228e-12	7.41074e-39	134	66.3333	335	10.6852	4.63857
Camkv	235604_Mm.274540.1.18	10.5545	0.666902	15.8261	1.64556e-13	0.558153	0.0157879	0.436658	0.446593	0.00187955	0.22047	0.172285	6.08942e-05	0.022027	192.333	90	1937	2.65246	1.08845
Fam120a	218236_Mm.315118.1.3	0.853667	0.666985	1.27989	8.41023e-39	0.836336	1.63644e-05	3.40293e-16	0.00130599	0.127921	5.80007e-06	0.000852596	0.158993	1.3748e-05	9140	2023.33	1293	188.83	36.6578
Pde8b	218461_Mm.100167.1.5	1.39018	0.667175	2.08368	3.57402e-48	0.0124779	0.747753	0.519955	0.261169	0.298268	0.533765	9.61482e-12	7.81808e-18	2.35706e-16	46.3333	137	280	4.42037	11.462
Vamp3	22319_Mm.273930.1.2	0.527342	0.667572	0.78994	3.94037e-118	0.0146914	0.781779	1.77725e-31	9.30907e-18	5.66828e-08	1.29101e-07	5.26053e-35	3.4316e-19	0.156974	11651	1640	1392	223.587	27.5995
Copa	12847_Mm.30041.1.66	0.654039	0.667833	0.979345	4.27938e-36	0.00141901	7.94527e-08	0.000963262	8.4202e-08	0.190955	4.59555e-05	6.91107e-07	0.354979	0.000217371	4336.67	1917.33	417	277.807	107.711
Tiam2	24001_Mm.137134.1.32	0.595336	4.51311	0.131913	8.84383e-234	3.15629e-17	1.32677e-32	1.92471e-27	3.61363e-10	4.10213e-21	3.63281e-17	1.47836e-28	2.34343e-45	5.88131e-40	450.667	1483.67	868	13.8694	40.0418
Cnot2	72068_Mm.351553.1.2	0.882701	0.669254	1.31893	3.2936e-52	1.62735e-10	1.07273e-07	4.25671e-20	0.24394	0.719046	0.000108037	4.71191e-05	2.98092e-06	0.166522	3053	2421.67	779	104.692	72.8239
Pgbd1	319207_Mm.86883.1.3	1.74492	0.670492	2.60244	2.64587e-12	0.509598	0.350843	0.0940571	0.248275	0.270348	0.817174	0.00539287	0.00152538	0.000348713	84	72	1686	1.3309	1.0004
Wbp11	60321_Mm.141197.1.19	0.827717	0.670765	1.23399	1.59416e-06	0.859529	0.33344	0.0955125	0.628859	0.10933	0.0183963	0.689182	0.458495	0.145714	364.333	201.667	55	176.954	85.8951
Dtwd1	69185_Mm.29019.1.9	2.18744	0.671503	3.25753	2.81096e-13	0.584149	0.090785	0.465787	0.0542787	0.00333816	0.627713	0.00323064	0.000198019	0.1564	57.3333	9.33333	93	16.4682	2.35099
Ankrd26	232339_Mm.276116.1.15	0.625776	0.672127	0.931039	2.53764e-57	2.63456e-07	1.10753e-12	1.11959e-17	0.00486492	0.423216	0.613244	9.01163e-11	5.41705e-06	0.00126029	167.333	531	112	39.9105	111.064
Fam210b	67017_Mm.30013.1.13	1.6495	0.672562	2.45256	3.47679e-61	1.89657e-12	9.51729e-12	0.00363949	1.31048e-10	5.63504e-10	0.0268439	4.90853e-08	2.38895e-07	0.22768	685	445.333	1302	14.0541	8.01256
4932438H23Rik	74387_Mm.236220.1.2	0.815477	0.67286	1.21196	1.38931e-12	9.09359e-05	1	0.920103	0.00761924	0.193746	0.0791085	0.000595364	0.514197	0.46446	636	68	1380	12.3112	1.15432
Vps4b	20479_Mm.18705.1.5	0.811439	0.673454	1.20489	1.57595e-13	0.00703628	0.196274	0.0108937	0.00588595	0.332933	0.00872764	0.838303	0.000760079	0.961236	465.667	280.333	494	25.1809	13.2937
Cript	56724_Mm.109329.1.6	0.840013	0.673919	1.24646	1.28334e-106	0.00033681	1.99745e-11	9.32379e-05	1.02029e-45	0.00302165	1.67674e-10	1.16998e-27	0.726719	0.000465491	8370.67	4922.33	388	576.304	297.191
Phf12	268448_Mm.274329.1.54	0.831362	0.67397	1.23353	1.83775e-40	0.456246	8.99141e-06	0.0113375	3.28426e-14	0.118955	8.78295e-05	4.08509e-11	0.264096	0.00106738	2423.33	2174.67	542	119.436	93.9919
Nfatc1	18018_Mm.329560.1.8	2.58669	0.675594	3.82876	1.10783e-154	4.20977e-23	4.54866e-19	4.73186e-63	0.137618	0.183881	0.194693	1.22968e-09	6.04289e-08	3.33966e-33	1145.33	149	2146	14.2569	1.6265
Nfyb	18045_Mm.245998.1.9	0.60042	13.1212	0.0457596	0	1.35955e-75	8.75458e-69	1.20383e-64	1.2483e-53	4.29416e-48	9.1254e-47	4.21629e-21	1.03663e-17	1.41132e-18	286.667	186.333	267	28.6807	16.3484
Cep350	74081_Mm.260247.1.7	6.35076	0.677191	9.37808	0	2.47796e-24	2.53393e-06	1.47558e-21	4.37642e-54	3.93766e-24	3.59025e-50	5.02209e-75	5.59315e-38	4.69845e-70	565.333	63.6667	198	76.2715	7.53258
Thrap3	230753_Mm.379379.1.1	0.91747	0.677364	1.35447	9.26549e-17	0.32012	0.283074	0.602239	0.0163722	0.0265677	0.00596598	0.0010018	0.00197102	0.000331338	511.667	251	167	81.8453	35.209
Ptprt	19281_Mm.235807.1.3	0.768843	0.677409	1.13498	8.2036e-18	8.64096e-05	0.00575442	0.099521	0.0299086	0.260993	0.0034048	0.329853	1	1.891e-05	484.333	323	1161	11.1439	6.51729
Lurap1l	52829_Mm.273986.1.7	0.992579	0.677492	1.46508	1.17647e-13	0.0570436	0.000984508	0.000953063	0.174398	0.425926	0.607154	0.328135	0.01032	0.0143922	1271.67	464	529	64.2156	20.5475
Egln1	112405_Mm.140619.1.3	0.281384	0.677783	0.415153	0	5.35168e-98	8.15288e-246	1.60519e-141	0.00104626	1.93794e-31	0.0510499	4.53706e-05	7.37713e-72	5.93207e-19	7688.33	6630.67	553	371.39	280.885
Dynlt3	67117_Mm.29150.1.5	0.814885	0.678038	1.20183	4.3331e-41	1.94849e-05	9.50471e-15	0.429135	0.0409169	2.62837e-08	0.00833629	0.0716475	1.40704e-07	0.0060325	5005.67	2346.67	678	197.222	81.0809
Tmc5	74424_Mm.11068.1.20	0.525291	0.678922	0.773713	2.14909e-07	0.309771	0.722516	0.451019	0.306991	1	0.61932	0.0466655	0.0036439	0.0658517	68	138.333	292	6.22084	11.0979
Brca2	12190_Mm.236256.1.28	0.921779	0.679004	1.35755	2.04498e-67	0.00792758	1.8339e-06	3.98233e-12	1.85509e-06	0.0079973	0.768207	8.80898e-22	1.54901e-13	2.27127e-06	385.667	1211.67	189	54.5097	150.182
Txndc5	105245_Mm.28622.1.9	0.506044	0.679587	0.744635	9.42783e-43	0.00252405	1.3227e-07	3.20912e-05	3.8055e-05	2.43712e-12	2.20541e-08	0.00138247	0.598272	0.0520159	1133.67	2879.33	384	78.8637	175.654
Rybp	56353_Mm.321633.1.3	0.602579	6.71177	0.0897795	0	4.58944e-132	3.76926e-124	9.58425e-96	2.28693e-237	2.92935e-208	7.77487e-180	6.45628e-186	2.17851e-170	2.0046e-141	9603	2559.67	2319	110.619	25.8571
Dazap1	70248_Mm.148693.1.7	0.931278	0.68075	1.36802	3.93685e-20	0.529406	0.049735	0.00018321	0.00117281	0.670376	0.127102	0.580058	0.000648411	2.17133e-07	546.333	361	524	27.8516	16.1389
Katnbl1	72425_Mm.46449.1.13	0.609803	0.682496	0.893489	5.25273e-45	1.39404e-10	3.36095e-08	0.043537	0.272909	0.309165	9.73197e-05	1.04035e-05	3.55376e-05	8.4823e-12	683.333	1252	544	33.555	53.9141
Setd5	72895_Mm.367159.1.28	0.408522	0.683467	0.59772	4.20434e-10	0.920087	0.00355009	0.379053	0.224179	0.0672425	0.741273	0.666736	0.000414099	0.110066	109.333	41.6667	33	88.5038	29.5782
Ankrd27	245886_Mm.272620.1.40	0.987256	0.683748	1.44389	4.20731e-35	2.92567e-05	0.00232468	6.20576e-05	0.0160575	0.21688	0.0248375	5.11607e-08	1.66124e-05	1.35596e-07	5282	6112.33	1020	138.332	140.38
Zmym3	56364_Mm.23458.1.2	2.47442	0.68382	3.61853	3.34443e-53	2.46561e-06	0.0521194	0.000419159	5.90017e-14	3.4365e-05	6.97581e-10	9.98537e-09	0.00636644	6.90531e-06	2213.33	642.667	1291	45.7977	11.6616
Olfm1	56177_Mm.43278.1.8	0.0757215	0.685542	0.110455	1.48816e-104	7.12279e-09	1.70899e-10	7.1706e-25	1.21795e-10	3.66956e-12	4.33589e-28	0.0578447	0.00355649	4.27658e-10	979.667	413.667	328	79.7862	29.5443
Srsf1	110809_Mm.45645.1.18	0.45068	0.686251	0.656727	2.17414e-44	0.00407758	1.22337e-17	0.00725808	0.237742	2.23886e-11	0.231534	0.345737	4.33501e-10	0.325104	3088.67	1796.33	1741	47.3909	24.1705
Srsf10	14105_Mm.10229.1.33	0.225309	0.686285	0.328302	4.73202e-103	1.73948e-05	1.48779e-30	2.98352e-17	0.00488666	6.11041e-22	3.59147e-12	1.93215e-14	0.443475	0.00666943	1092	1167.33	1657	17.6045	16.5032
Smndc1	76479_Mm.313687.1.3	0.708656	0.68686	1.03173	5.62011e-26	0.0148535	0.0020531	0.0607125	0.629666	5.9124e-06	0.000574372	1.41619e-09	0.325004	0.0308425	1900	1284.67	723	70.2002	41.6245
Usp39	28035_Mm.281900.1.16	1.45872	0.68743	2.12199	2.00889e-41	0.000143294	0.0485014	2.60583e-07	0.200883	0.666159	0.00700445	1.54074e-09	2.26831e-05	3.3861e-13	207.667	283.667	185	29.986	35.9198
Bmp2k	140780_Mm.281490.1.12	1.24212	0.687555	1.80657	1.11408e-129	1.73209e-11	1.03533e-05	0.00924349	2.29361e-47	0.00156215	7.68553e-22	5.00255e-28	0.118291	4.12452e-13	1580.33	4665	1895	22.2773	57.6686
Snx4	69150_Mm.28196.1.26	0.607415	0.61999	0.979717	2.89075e-113	0.00548855	1.42735e-29	2.92833e-11	1.30974e-09	0.0174405	0.0446962	5.18268e-38	2.82972e-05	8.41573e-18	960	839.333	232	110.537	84.7507
Sgms2	74442_Mm.273360.1.1	0.0543948	0.687804	0.0790848	1.28211e-17	0.123463	1.34626e-05	0.310102	0.0260164	1.74311e-06	0.0914021	0.810511	0.0140803	0.525844	47	35	574	2.1873	1.42841
Xrn2	24128_Mm.3065.1.56	0.650713	0.687901	0.94594	1.59508e-12	0.0137563	0.41515	0.0712533	0.359772	0.0489146	0.709954	0.1307	3.49745e-05	0.0686354	209.333	273.667	177	31.5928	36.2198
Abhd13	68904_Mm.142570.1.12	0.476473	0.688111	0.692437	0	2.28626e-18	9.42354e-113	5.53164e-122	1.90466e-36	0.829475	0.567853	3.34553e-42	0.0502932	0.232423	2704	10438.7	2622	27.5484	93.263
Pcyox1	66881_Mm.30849.1.3	2.16297	0.688235	3.14278	1.82904e-165	2.97059e-07	0.148696	4.59531e-20	1.67606e-25	1.07808e-09	3.37821e-53	1.34636e-14	0.000357324	3.06842e-35	2482.67	2303	2404	27.5872	22.4417
Tpr	108989_Mm.174256.1.75	0.451289	0.688765	0.655214	4.30473e-87	0.003805	2.23729e-25	4.78496e-35	3.88066e-07	0.0189855	1.66981e-05	1.01715e-09	0.282654	0.00298783	1094.33	757.667	104	281.086	170.664
Klhdc10	76788_Mm.277308.1.15	0.613346	7.27822	0.0842715	0	0	3.39014e-227	6.11578e-233	0	3.34969e-242	2.6716e-250	2.85625e-296	1.6312e-191	4.18654e-190	1599.67	1348.67	520	82.1768	60.7573
Brd9	105246_Mm.278509.1.36	0.705097	0.689983	1.02191	2.93812e-14	0.198753	0.000426775	0.0391606	0.00125074	0.442845	0.788993	6.6011e-05	0.535534	0.572548	472	512.667	320	39.4017	37.5303
Ttc3	22129_Mm.213408.1.14	0.0610433	0.69037	0.0884212	2.10842e-30	0.000446416	0.363198	0.0742582	1.55934e-11	0.0514586	4.14276e-06	1.07737e-05	0.767077	0.00637436	130.667	62.3333	95	36.7421	15.3707
Nfat5	54446_Mm.302083.1.21	0.880199	0.690469	1.27478	1.64035e-08	0.097296	0.188708	0.00103001	0.495975	0.622041	0.0225966	1	0.965639	0.128848	1761	521	3317	14.182	3.6795
Rbl1	19650_Mm.244671.1.2	0.885246	0.692013	1.27923	4.07224e-28	0.141404	0.0824059	0.00924399	1.71726e-08	0.0250653	0.0539125	6.33921e-09	0.00328079	0.00783326	890.667	812.667	858	27.7301	22.1882
Spin1	20729_Mm.188432.1.7	0.614263	0.198273	3.09808	0	0	0.000107172	7.94111e-40	0	8.65008e-181	0	0	3.02654e-282	0	36327.3	54936.7	255	3805.54	5046.83
Ephb4	13846_Mm.34533.1.30	0.31812	0.69511	0.457655	5.45647e-51	3.01879e-05	1.8099e-18	8.53034e-09	0.000113715	0.000295398	0.175466	0.949567	8.89031e-11	0.0235286	133.333	532.667	368	9.67863	33.9082
Far1	67420_Mm.206919.1.32	0.64124	0.696115	0.92117	2.51999e-16	0.677695	0.0495915	0.000278144	0.450735	0.189333	0.00634082	5.13345e-06	0.0355648	0.272876	153.667	188	279	14.7129	15.7852
Myo1b	17912_Mm.3390.1.3	0.626584	0.696184	0.900026	1.31117e-78	0.0184986	4.17457e-13	1.64781e-14	8.26376e-23	0.861935	0.279232	1.46928e-27	0.363434	0.970185	4536.33	1585.67	1206	100.48	30.8008
Ccdc88a	108686_Mm.338284.1.24	0.612655	0.696607	0.879484	2.29349e-15	0.454524	6.47939e-05	0.0059716	0.175426	0.0704545	0.64479	5.99998e-05	0.528655	0.0515908	35	43.3333	37	25.2691	27.4358
Glul	14645_Mm.210745.1.20	1.11269	0.696717	1.59705	1.74363e-14	1	0.000163052	0.52855	0.880339	6.88307e-05	0.367283	0.759687	4.06879e-05	0.294109	3701	579	1623	60.9149	8.35713
Rap2a	76108_Mm.261448.1.4	0.673489	0.69684	0.966489	3.70901e-68	6.41579e-10	0.000154061	9.78446e-23	7.80347e-09	3.29319e-12	0.000488666	0.000611536	1.6842e-06	0.296514	1241.67	923.667	622	53.3258	34.7874
Ptbp1	19205_Mm.265610.1.19	0.824608	0.699265	1.17925	9.20049e-50	0.808426	9.76955e-09	0.0203923	1.94792e-15	0.174972	1.51866e-06	3.2014e-13	0.272482	1.26518e-05	3859.67	2380.67	200	515.517	278.847
Spty2d1	101685_Mm.155687.1.4	0.617016	16.4122	0.0375948	0	6.8276e-137	5.01255e-201	4.98164e-147	6.11635e-96	2.95065e-143	1.72507e-92	1.52526e-51	4.6656e-81	3.58314e-40	2005	2774.33	2213	24.2023	29.368
Twf1	19230_Mm.309867.1.3	0.598815	0.700112	0.855313	8.01222e-31	0.0851535	0.630739	7.60537e-05	0.0455272	0.00423267	0.639916	5.38387e-08	1.4974e-09	1.97306e-05	5113.33	2429.67	1586	86.124	35.8873
Sec63	140740_Mm.214344.1.43	0.622061	7.01771	0.0886416	0	1.28013e-168	1.12301e-223	9.84676e-221	1.97824e-80	4.73025e-121	2.0433e-113	3.97376e-38	1.15838e-65	8.70443e-57	921.667	1944.67	1502	16.3918	30.33
Camsap2	67886_Mm.144143.1.3	0.639656	0.700682	0.912905	1.0521e-108	0.00105372	9.9874e-05	4.85058e-23	5.29922e-31	2.68039e-06	0.434683	0.595523	2.87759e-11	1.94794e-32	6828.33	12879	1983	91.9846	152.145
Ptbp3	230257_Mm.331640.1.3	0.623907	1.73309	0.359997	0	2.77215e-129	4.57044e-20	0.000206314	3.73227e-240	1.0604e-83	1.95399e-23	6.26837e-212	1.46093e-71	5.2554e-17	3156.67	5043.33	1757	47.9932	67.2423
Lbr	98386_Mm.4538.1.2	0.318493	0.701462	0.454042	3.3203e-202	0.034455	7.85667e-05	1.16962e-24	5.52587e-42	5.119e-73	5.95537e-07	1.24072e-16	3.21788e-36	0.155921	843	1619.33	486	46.3356	78.0543
Hdac8	70315_Mm.328128.1.2	1.19566	0.701638	1.7041	3.51243e-10	0.475007	0.257137	0.084876	1	0.0221796	0.00564902	0.00442401	0.163773	0.373228	77.6667	26.3333	226	9.18014	2.72957
Ube2l3	22195_Mm.379037.1.3	0.18366	0.702094	0.261589	6.52781e-49	0.000309443	1.56022e-05	0.356016	1.68516e-12	6.96179e-15	6.12582e-07	0.00112102	7.9412e-05	0.593616	4132	828	1820	60.6474	10.6575
Xpr1	19775_Mm.266215.1.6	0.652751	0.70238	0.929341	1.6196e-31	0.270031	7.31864e-05	0.00343343	1.79793e-08	0.404962	0.0508656	0.264283	1.32385e-08	1.84209e-06	1036.67	3772	1255	22.0657	70.4085
Esf1	66580_Mm.21228.1.8	0.0689933	0.703029	0.0981371	4.37874e-15	0.00955436	8.92048e-05	0.00210948	0.897096	0.397438	1	0.0602207	0.00338269	0.0335327	210	26.6667	88	63.747	7.09877
Rfesd	218341_Mm.266515.1.3	2.61748	0.704098	3.71749	8.08316e-90	0.000285076	0.588073	3.08141e-14	0.00543473	2.49567e-10	1.11642e-41	0.653262	0.00609214	2.59652e-17	138.667	131	317	11.6852	9.68075
Tdp2	56196_Mm.19992.1.20	0.741961	0.704229	1.05358	4.85731e-08	0.635643	0.176958	0.0682884	0.192204	0.76096	0.00216259	0.566049	0.184857	0.191063	861	615.667	481	47.8169	29.9845
Fkbp4	14228_Mm.12758.1.6	0.98722	0.704668	1.40097	2.96801e-29	0.0975113	2.35964e-06	0.00093427	1.45507e-08	0.660137	0.0122648	6.76943e-08	0.471708	0.036702	1747.33	155.667	204	228.807	17.8757
Fam120a	218236_Mm.315118.1.7	0.945937	0.708612	1.33491	1.57766e-40	0.862548	0.0294173	1.07412e-11	0.494986	0.0827366	1.26425e-09	0.294417	0.00228188	1.66417e-14	4915.67	1032.33	536	244.986	45.1182
Ap3m1	55946_Mm.352104.1.5	0.904739	0.710665	1.27309	2.63741e-93	0.0746734	2.86875e-17	0.290436	3.15545e-40	0.00285181	6.21799e-23	5.64767e-05	1.25012e-05	0.107304	1344.33	2213.67	727	49.3964	71.3304
Pde6a	225600_Mm.328846.1.17	1.34151	0.712208	1.88359	7.62292e-16	0.358273	0.656689	0.000181644	0.655619	0.166352	0.000136584	0.465645	0.0957967	2.68436e-05	59	79	652	2.41728	2.83842
Dlat	235339_Mm.285076.1.9	0.670652	0.712607	0.941124	1.02599e-29	0.349864	0.700205	1.80747e-12	0.0073757	0.00042045	0.00210092	0.00154575	8.01003e-05	0.0287241	1054.33	1109.33	203	138.741	128.016
Tipin	66131_Mm.196219.1.8	1.19174	0.712676	1.6722	9.23371e-27	0.457677	0.412156	0.111425	7.22743e-05	3.03325e-05	0.0854441	9.36334e-07	3.83913e-07	0.00652436	192	275.333	62	82.7242	104.031
Magi3	99470_Mm.264849.1.3	0.69315	0.7127	0.97257	6.20972e-73	0.0905794	1.59326e-15	2.4052e-12	8.43581e-26	0.000160598	4.16631e-08	0.245368	1.27651e-05	0.00101192	754	1981.67	815	24.7136	56.96
Cenpk	60411_Mm.281498.1.6	1.08393	0.71373	1.51868	1.49635e-07	0.00185465	0.189734	0.037742	0.131046	1	0.497842	1	0.270532	0.638364	46.3333	117.333	69	17.9377	39.8354
Psmc1	19179_Mm.157105.1.4	1.07429	0.714131	1.50433	2.57942e-114	0.079777	4.94148e-40	3.15147e-33	3.64275e-14	6.50839e-05	0.00790114	1.17036e-10	1.24472e-07	7.6084e-05	747	581.333	108	184.765	126.095
Leng9	243813_Mm.347643.1.2	1.30314	0.714399	1.82411	0.01813	0.681014	0.449256	1	1	1	0.422611	0.582239	0.792405	0.303919	13	3.33333	63	5.51221	1.23947
Hipk2	15258_Mm.23790.1.3	0.624471	0.126304	4.94419	1.71958e-46	0.00176967	0.00249601	0.0153494	2.65652e-08	1.26638e-07	9.02553e-07	1.65455e-07	9.0824e-07	5.55856e-06	1392	2107.33	720	51.6452	68.5642
Prkacb	18749_Mm.16766.1.6	0.890589	0.715054	1.24549	2.50724e-161	0.77516	3.25968e-28	2.75641e-12	2.35706e-50	0.0611932	2.16589e-13	2.33361e-47	0.235608	2.09584e-11	4947.33	1078.67	1542	85.7057	16.387
Emc8	18117_Mm.273059.1.5	0.639077	3.55583	0.179726	0	0	0	0	3.7976e-73	1.93307e-168	6.61492e-105	2.30407e-67	1.67967e-160	2.17472e-98	1999.33	2441	402	132.856	142.246
Adcy3	104111_Mm.70546.1.3	23.7299	0.715815	33.1509	8.54195e-13	0.132979	0.0484667	0.0853646	0.475888	0.209149	0.325782	0.00651341	0.00136831	0.00537246	39.3333	152.667	880	1.19399	4.06404
Prdx6	11758_Mm.186185.1.10	0.446186	0.716305	0.622899	0.00230622	0.554056	0.463944	0.804309	0.389529	0.49803	0.498411	0.352861	0.706812	0.462561	13.3333	4.66667	27	13.1916	4.04893
4931406C07Rik	70984_Mm.261842.1.11	0.868105	0.717268	1.21029	1.49399e-26	0.035313	1.22265e-07	0.957965	1.7966e-05	0.00321619	0.028215	1.19921e-05	0.00992998	0.0186056	181.333	229	68	71.2347	78.8903
Rpl7l1	66229_Mm.379104.1.11	0.533846	0.717423	0.744115	7.59399e-29	1.75818e-08	0.00024138	0.586674	1	0.084907	3.2332e-09	2.19778e-05	0.019046	0.265427	86.3333	48.3333	366	6.30116	3.09359
Epc2	227867_Mm.29167.1.31	0.281001	0.718191	0.391263	2.94097e-119	4.81646e-09	0.0747843	4.22416e-05	4.86287e-16	3.22573e-05	0.383527	7.47745e-51	1.28557e-25	3.34231e-10	1963.67	2273.67	1257	41.7307	42.3729
Reep3	28193_Mm.41272.1.13	0.233643	0.719106	0.324907	4.54558e-19	1.81484e-05	0.000298312	2.25662e-06	0.889707	0.851923	1	0.0197506	0.13752	0.018073	48.6667	15	105	12.3813	3.34656
Hn1	15374_Mm.1775.1.5	0.132143	0.719299	0.183711	3.36928e-162	9.65081e-13	5.99151e-14	0.237465	2.72158e-40	4.33906e-44	0.000270294	6.46955e-24	2.75277e-26	0.431658	983	1017.33	268	97.981	88.9253
Ahsa2	268390_Mm.13148.1.3	0.650401	1.0516	0.618488	1.29723e-94	0.00337043	3.98513e-20	7.67682e-16	0.000214613	8.63979e-14	2.9077e-10	0.00718153	5.99722e-17	5.41791e-13	3293.67	2753.67	1941	45.3291	33.234
Lpgat1	226856_Mm.277958.1.8	1.05995	0.72311	1.46582	1.868e-21	0.00603445	0.0644959	0.000165581	0.000647429	0.0108526	1.36772e-05	0.0849013	0.391495	0.00907473	392.667	676.667	228	46.0058	69.5243
Ccdc97	52132_Mm.278798.1.9	1.07681	0.72344	1.48846	4.93912e-48	0.00520565	0.0114627	0.348307	0.051017	0.0512079	4.99035e-05	2.96537e-10	1.92402e-09	3.19488e-18	929.667	660	319	77.8502	48.4675
Arfgap3	66251_Mm.258910.1.3	1.49076	0.723566	2.0603	3.00558e-24	0.00306878	0.3394	0.000139001	0.514813	0.00516589	0.738835	6.70924e-06	0.0363417	4.33322e-08	620.667	355.667	823	20.1457	10.1237
Aptx	66408_Mm.269799.1.21	0.849833	0.72392	1.17393	3.14679e-10	1	0.203661	0.249564	0.291038	0.0191413	0.0369195	0.0046212	0.0971709	0.0670368	28.3333	18	51	14.8406	8.26798
Slc17a5	235504_Mm.46932.1.5	1.30982	0.724833	1.80707	6.87388e-37	1.0831e-08	0.406901	0.304736	2.9332e-15	0.211657	0.165475	9.50734e-12	0.731629	0.716253	1091.67	76.3333	256	113.913	6.98508
Fbxw2	30050_Mm.4465.1.19	0.556257	0.725187	0.767052	2.45751e-14	0.0670072	0.0718236	0.745489	0.00177312	0.00175482	0.0514889	0.238332	0.302944	0.00059216	147.667	50	572	6.8962	2.04772
Dhodh	56749_Mm.23894.1.4	2.4161	0.725404	3.33069	3.94691e-52	0.00191945	0.565518	0.149386	4.53548e-13	2.67476e-05	8.3208e-08	1.32681e-12	2.2033e-05	8.2484e-08	155.667	218.333	293	14.1922	17.4562
Col4a1	12826_Mm.738.1.5	0.178009	0.725538	0.245348	7.00093e-36	0.000854435	0.309292	1.04734e-13	0.00605402	0.698262	1.46726e-12	0.159618	0.00944155	0.0270599	413	216.333	727	15.1754	6.97085
Crk	12928_Mm.280125.1.16	0.650829	0.300727	2.16418	0	3.88689e-09	2.37646e-05	5.27099e-32	6.31057e-134	5.92073e-48	4.81764e-15	1.34856e-149	1.44558e-65	1.95256e-28	7268	7772	1707	113.738	106.659
Gcc2	70297_Mm.25531.1.3	0.774396	0.728617	1.06283	8.18488e-74	0.852245	6.64213e-27	1.16274e-11	3.74814e-17	0.0544819	0.0221177	1.56352e-14	0.0228972	0.0769066	327	383.667	80	109.19	112.347
Ccdc157	216516_Mm.240586.1.21	0.86174	0.7293	1.1816	9.31229e-06	1	0.207055	0.287273	0.638377	0.0746851	0.660094	0.50792	1	0.00979407	700	233.333	2765	6.76279	1.97687
Heatr6	217026_Mm.117874.1.39	0.605566	0.730472	0.829005	7.87426e-35	0.715231	3.41857e-12	0.942516	0.00208784	7.82186e-06	0.00469529	0.77546	5.74646e-13	1	677.333	649.333	864	20.9417	17.6056
Cops8	108679_Mm.119177.1.20	0.501679	0.730933	0.686354	1.04032e-105	0.693875	2.755e-41	6.37355e-05	3.15394e-09	1.14469e-13	0.00737946	0.962432	2.71293e-34	0.00122746	5390	4328.33	942	152.848	107.638
Surf4	20932_Mm.300594.1.2	0.82512	0.731435	1.12808	9.39395e-101	1.50437e-22	0.00405958	0.00300981	4.33203e-44	0.662022	0.519857	2.89321e-22	0.000122405	9.67938e-05	13835.3	15602.3	1346	274.579	271.545
Rlim	19820_Mm.22030.1.3	0.654347	0.45745	1.43042	2.36283e-90	1.65655e-24	0.0392818	0.000167643	2.95597e-20	0.00863666	5.82246e-05	4.93597e-26	0.000482952	6.11251e-07	7229	16631.7	3042	63.4808	128.078
Sec62	69276_Mm.26017.1.19	0.657731	2.01632	0.326205	0	3.19005e-67	4.53203e-42	4.40072e-13	1.83747e-76	1.02163e-49	1.40173e-17	1.6018e-163	9.44511e-126	1.25136e-69	3294.67	4811	1245	70.6912	90.5238
Rhobtb2	246710_Mm.102367.1.5	0.160507	0.732057	0.219255	5.36772e-43	2.05971e-08	0.0014059	0.000221781	6.03323e-13	1.43044e-06	5.93907e-08	0.729741	0.0328881	0.0679449	100.333	136.667	533	5.02853	6.00665
Luc7l	66978_Mm.321828.1.32	0.126967	0.732518	0.17333	1.06062e-37	9.84676e-07	5.54627e-16	2.51738e-05	0.402235	0.00764799	0.0991375	0.118028	5.10135e-07	0.420124	113	75	345	8.74948	5.09259
Zfp346	26919_Mm.22795.1.22	1.96634	0.733093	2.68225	8.11886e-21	0.123593	0.0883118	0.674601	8.76501e-07	0.250594	5.99837e-06	0.000151216	1	0.00553454	1601.33	177.333	2516	17.0018	1.65111
Nars	70223_Mm.29192.1.8	1.32867	0.733486	1.81144	0	9.22442e-38	4.56303e-213	0	6.91017e-59	0.0659719	1.34428e-29	3.07433e-75	0.409135	8.80408e-17	6981.67	3373.33	435	428.739	181.663
Pggt1b	225467_Mm.262096.1.3	0.424605	0.733653	0.578755	2.54642e-21	9.6195e-05	2.01274e-09	0.000835517	0.4708	0.0061969	0.682435	0.111427	0.863627	0.0821569	815.333	991.333	1304	16.7025	17.809
Tjp1	21872_Mm.4342.1.3	1.16114	0.733798	1.58236	1.17972e-55	0.00666488	0.00888374	5.62359e-18	0.000103992	0.000199535	2.55748e-19	0.931421	0.828041	8.6567e-08	2930.33	3015	1066	73.4316	66.2563
Kazn	71529_Mm.255986.1.7	0.0781135	0.734883	0.106294	5.7709e-60	0.000232809	0.126793	1.3037e-06	1.76693e-05	0.0362243	3.60292e-08	3.91293e-13	3.28581e-07	5.05768e-17	182.333	378.333	989	4.92485	8.96139
Hsp90ab1	15516_Mm.2180.1.9	0.756458	0.735533	1.02845	2.62072e-151	6.71736e-10	9.76104e-41	0.0123275	1.74949e-20	8.14126e-30	0.822112	4.47428e-33	4.75828e-16	0.00130059	13436	3503	145	2475.28	565.938
Rab10	19325_Mm.378993.1.14	0.695306	0.737219	0.943147	1.21719e-23	2.63186e-05	0.000138504	4.28126e-06	0.0216348	0.0327218	0.0770023	0.014206	0.0204746	0.0491905	719.333	619.333	50	384.311	290.169
Tmem248	71667_Mm.258508.1.17	0.0716174	0.738667	0.096955	1.23677e-181	2.39334e-43	0.623331	0.51332	3.57854e-69	2.48002e-06	0.000210133	9.06431e-57	0.00215353	0.0443645	435.333	520.333	197	59.0308	61.8746
Ubxn4	67812_Mm.293321.1.10	0.241759	0.739676	0.326845	3.23961e-117	5.30224e-19	4.00176e-26	9.77429e-48	0.385514	0.446653	1.98833e-06	0.0253732	0.000116485	1.54367e-14	514.667	648.667	88	156.231	172.678
Rmdn2	381110_Mm.293063.1.12	1.26535	0.739841	1.7103	1.76859e-06	1	0.337729	0.0578923	0.657881	0.457151	0.104154	0.735656	0.150868	0.0260186	217	33.3333	380	15.2545	2.05491
Slc39a10	227059_Mm.233889.1.4	0.658906	0.860282	0.765918	0	0.00200407	2.71364e-98	2.68155e-82	3.26761e-203	1.50201e-08	1.85512e-18	3.37257e-134	0.00991471	1.71163e-07	3348.67	13673.7	557	160.598	575.078
Araf	11836_Mm.220946.1.12	0.304137	0.740125	0.410926	6.82052e-11	0.499136	0.921608	0.438397	0.000503646	0.0116633	0.0654038	0.0146755	0.129259	0.46407	80	55	214	9.98618	6.02068
Nr2e3	23958_Mm.103641.1.4	1.45755	0.741731	1.96506	2.58922e-19	0.332409	0.704424	1	6.07445e-05	0.000411456	0.00318498	0.00937884	0.0017419	0.000850263	18.6667	70.6667	393	1.26881	4.2123
Dusp19	68082_Mm.306818.1.8	0.804968	0.741765	1.08521	3.2502e-37	0.75547	1.10326e-11	0.000340941	1.2393e-11	0.372298	0.000105135	2.73846e-05	0.0234489	0.367193	253.333	475.333	399	16.9607	27.9076
Sephs1	109079_Mm.34329.1.22	6.99197	0.744353	9.39336	4.68779e-186	1.7221e-25	3.13106e-25	1.38254e-41	5.33095e-06	9.29031e-08	6.38069e-12	3.87286e-20	1.32968e-20	3.8642e-33	257.333	44.3333	300	22.9138	3.46183
Rbm39	170791_Mm.153895.1.3	0.40593	0.744626	0.545146	4.77607e-158	8.88663e-22	6.9071e-55	4.51851e-55	1.4976e-18	0.113718	0.092029	6.36686e-07	0.119101	0.144894	2714.67	3045.67	685	105.864	104.157
Ppp1r12a	17931_Mm.207499.1.29	0.484606	0.744881	0.650581	2.94956e-20	0.18028	0.341027	0.0856083	6.66478e-06	8.49418e-05	4.26732e-06	0.131167	0.259232	0.0682227	334	778.333	86	103.746	212.014
Ankrd50	99696_Mm.290937.1.2	3.1498	0.745111	4.22729	7.81952e-172	8.76111e-13	2.38276e-10	9.79879e-18	1.01474e-12	2.89011e-10	4.66797e-17	1.94321e-30	9.87925e-27	1.45454e-39	541.667	161.667	429	33.7286	8.82796
Ubxn8	108159_Mm.288765.1.23	0.660782	9.45318	0.0699005	2.2848e-151	1.9343e-26	3.11757e-22	1.26393e-16	3.78261e-17	1.17211e-14	3.42132e-10	2.2915e-20	2.92101e-17	2.95241e-12	1464.33	847	1900	20.5878	10.443
Bricd5	319259_Mm.289516.1.2	0.759138	0.746056	1.01754	0.0379266	0.37604	0.441584	0.726619	1	1	0.570659	0.717483	1	0.767716	15	2.66667	60	6.67826	1.04115
Bag4	67384_Mm.118400.1.3	0.662399	23.4787	0.0282128	0	0	0	0	0	0	0	0	0	0	1502.67	3341.33	1214	33.0649	64.476
Zfp646	233905_Mm.360325.1.1	1.2391	0.746368	1.66018	7.50824e-11	0.0241178	1	0.914982	0.388911	0.0204065	0.00474192	0.489358	0.0230697	0.0080084	254	174.667	410	16.549	9.97983
Ap3d1	11776_Mm.209294.1.33	0.837897	0.746738	1.12208	5.16881e-19	0.0020596	0.132231	0.000582812	0.423547	0.472388	0.225874	0.00218441	5.58654e-06	0.00590474	176	113	78	60.2756	33.9376
Wdr48	67561_Mm.104789.1.37	1.88788	0.746948	2.52745	2.11499e-146	1.10534e-17	1.48986e-11	1.73753e-44	0.0167301	0.501591	2.76696e-15	3.0236e-14	1.72946e-09	6.08765e-36	1263.33	1383.33	979	34.4714	33.101
Atp2c1	235574_Mm.326247.1.5	0.802539	0.747563	1.07354	1.42633e-95	0.255506	3.07024e-31	7.09228e-06	2.26484e-31	0.961824	8.45582e-11	3.3933e-13	0.000295945	0.0138592	2411.33	7758.33	565	114.007	321.675
Atp6v1c1	66335_Mm.276618.1.26	0.663558	0.19897	3.33496	5.20742e-157	6.81211e-22	2.97117e-08	4.72185e-14	3.89839e-36	2.92318e-17	2.37782e-25	9.99083e-20	2.01712e-07	9.97807e-13	2384.33	1651.33	248	256.826	155.984
Noc3l	57753_Mm.86482.1.1	0.667401	12.2465	0.0544972	0	2.82485e-153	1.01873e-87	1.34917e-89	6.25231e-83	4.74758e-55	2.27141e-53	2.6162e-154	1.2706e-94	4.22414e-96	1189.67	672	567	56.0487	27.7641
Ddx54	71990_Mm.24495.1.34	2.03314	0.749171	2.71385	1.24358e-07	0.30093	0.178316	0.697042	0.354483	0.32751	1	0.0342963	0.00959969	0.086983	49	6.33333	54	24.2396	2.74749
Fbrsl1	381668_Mm.289693.1.2	0.331949	0.750698	0.442187	6.54157e-22	0.00442604	0.167486	0.135693	1.46272e-07	0.48839	0.37969	7.07383e-09	0.240542	0.140906	1298	117.333	1441	24.0621	1.90746
Bag4	67384_Mm.118400.1.5	0.668831	5.10923	0.130907	0	5.36492e-250	1.41968e-228	7.4403e-201	1.50649e-131	5.25376e-115	1.20794e-94	9.14716e-150	9.58827e-133	1.2446e-111	1204.33	2373	933	34.4817	59.5817
Entpd5	12499_Mm.10211.1.8	0.256663	0.751252	0.341647	1.54862e-119	0.703512	8.9143e-23	2.0921e-12	7.05549e-06	1.73333e-40	6.01258e-28	2.18148e-08	3.70493e-05	0.198611	527.667	462.667	523	26.9514	20.7235
Pfkfb3	170768_Mm.19669.1.1	8.23917	0.751558	10.9628	2.47015e-130	3.1099e-14	5.94321e-11	1.53185e-08	3.72226e-18	4.43635e-14	8.11174e-12	1.91133e-23	1.98645e-18	1.71546e-16	5867.33	349.667	2718	57.6653	3.01371
Smim20	66278_Mm.27900.1.12	1.28144	0.752868	1.70208	1.18186e-20	0.00296281	0.0528768	0.496677	0.000103619	0.103738	0.17422	3.2785e-08	0.867775	0.00285082	290	631.667	529	14.6442	27.9724
Wdr48	67561_Mm.277089.1.2	1.90609	0.753293	2.53035	1.11628e-148	3.27336e-18	2.14972e-12	2.74679e-45	0.0204124	0.461999	5.41084e-15	2.2575e-14	8.30354e-10	6.03783e-36	1256	1370.67	965	34.7685	33.2737
Shoc2	56392_Mm.228669.1.26	0.660729	0.753494	0.876887	1.39378e-197	2.51e-05	4.50439e-73	2.91854e-43	3.60162e-44	0.32612	2.21001e-07	1.60133e-22	0.000103338	0.0983349	12337	16253	1544	213.445	246.594
Pja2	224938_Mm.41711.1.2	0.658839	0.75371	0.874128	3.12531e-08	0.00252872	0.687438	0.403681	0.0403175	0.289138	1	0.437641	0.0416258	0.209721	3091	624.333	1734	47.6182	8.4346
1810009A15Rik	66276_Mm.27503.1.7	3.02653	0.754314	4.0123	1.71643e-30	2.26312e-07	4.09167e-07	9.99784e-08	0.082213	0.158894	0.0482643	0.00699639	0.0131043	0.00320739	34.3333	47	55	16.6754	20.0185
Mga	29808_Mm.87532.1.59	0.677747	2.16491	0.313061	0	2.06861e-53	4.34734e-108	4.85089e-97	0.00100546	5.40327e-21	6.23056e-14	1.354e-22	6.66742e-56	4.40664e-46	1205.67	1408.67	903	35.6667	36.5441
Entpd5	12499_Mm.10211.1.9	0.26127	0.755473	0.345836	1.98017e-117	0.716704	1.00024e-22	3.44988e-13	3.32938e-05	1.33919e-38	2.13162e-27	7.54194e-10	0.000350697	0.318512	479.333	422.333	472	27.1281	20.9609
Rragc	54170_Mm.220922.1.25	2.00898	0.755633	2.65867	0	2.96389e-42	0.0938074	5.7253e-19	9.2847e-113	4.97836e-27	7.08825e-70	2.89606e-86	1.0044e-22	2.10922e-55	7598.67	17937	1228	165.296	342.175
Srsf11	69207_Mm.223946.1.6	0.717719	0.755952	0.949424	1.74781e-43	0.194716	2.78111e-15	5.14794e-08	4.26605e-08	0.394089	1.89879e-05	2.82852e-05	0.0539991	0.0128588	2641	630	795	88.741	18.5639
Gtf2h5	66467_Mm.303441.1.10	0.933391	0.756069	1.23453	2.26751e-13	0.511512	0.546076	0.186099	0.00026625	0.0190956	2.04018e-05	0.378968	0.792465	0.140031	798.333	1183.33	363	58.749	76.3655
Vwa8	219189_Mm.159651.1.50	0.0689479	0.756968	0.0910843	4.93492e-24	0.258161	1.44711e-08	0.535026	0.0560775	0.000796343	0.19348	0.237253	2.78818e-09	0.431973	79	27	466	4.5286	1.3573
Mef2a	17258_Mm.132788.1.4	1.04841	0.757432	1.38417	3.61957e-20	0.0315476	0.344769	0.00793703	0.000236969	1	0.447904	1.75717e-09	0.0721352	0.031165	1424	119.667	1022	37.2205	2.74296
Mlec	109154_Mm.153963.1.5	1.39004	0.757548	1.83491	3.18295e-219	2.36596e-31	4.01087e-33	0.000678133	6.32229e-25	2.02894e-26	0.238572	6.52186e-46	5.30426e-49	4.67207e-09	4447	2376.67	1747	67.9982	31.8693
Cdc42ep3	260409_Mm.140601.1.3	1.6429	0.758551	2.16583	3.07014e-21	0.00480283	0.00791447	0.0403936	2.24418e-05	5.07503e-05	0.000903605	0.0826233	0.108468	0.216794	499	596.333	1274	10.463	10.9652
Mtfr1	67472_Mm.45125.1.17	0.776623	0.760322	1.02144	7.4453e-46	0.000541382	2.32332e-13	5.14116e-09	1.85682e-10	0.0202382	0.00057604	2.04935e-05	0.395152	0.06568	176.667	262	173	27.2792	35.4774
Spop	20747_Mm.285454.1.28	2.01901	0.761173	2.6525	5.94637e-67	1.45502e-18	1.52672e-10	1.08154e-09	1.46949e-06	0.110024	0.21024	4.30652e-14	1.90973e-05	8.85356e-05	721.667	1974.33	1314	14.6712	35.1983
Ifnar1	15975_Mm.502.1.31	0.689984	0.761232	0.906405	5.85691e-60	0.00130223	2.07635e-19	9.83781e-10	0.00482723	0.00123228	1	5.97642e-15	0.0118432	5.22954e-08	284.333	327.667	823	9.22892	9.32673
Thnsl1	208967_Mm.268841.1.11	2.66896	0.761549	3.50465	1.07428e-111	2.2787e-14	6.52606e-10	0.00253362	1.4523e-31	3.71878e-24	2.32982e-13	4.10395e-11	1.69014e-07	0.0326688	866	817.667	2346	9.86082	8.16479
Cdk10	234854_Mm.190984.1.13	0.619789	0.76162	0.813777	0.000468509	0.813347	0.311615	0.512416	1	0.119782	0.287988	0.166135	0.629472	1	13.3333	15.6667	55	6.47589	6.67284
Mtus1	102103_Mm.149438.1.7	0.678332	0.554693	1.2229	0	3.65328e-06	9.74545e-84	1.25224e-32	1.3564e-215	1.36135e-17	3.65329e-61	1.75129e-188	6.45589e-13	5.66845e-50	26915.3	31966.7	716	1004.18	1045.88
Bmpr1a	12166_Mm.237825.1.2	0.679874	2.85852	0.237841	0	2.26424e-163	8.1442e-161	9.50875e-73	1.38579e-111	3.80165e-122	1.98113e-42	2.46095e-86	9.41435e-101	2.81772e-27	4715	3725.67	1842	68.3778	47.3818
Bbs4	102774_Mm.200714.1.5	1.09846	0.76207	1.44142	2.55308e-28	0.484487	0.00230325	0.127137	0.679708	2.84871e-05	0.00776641	0.0263448	1.92973e-10	2.3539e-06	462	971.667	93	132.703	244.755
Mon2	67074_Mm.169924.1.8	0.55756	0.762599	0.731132	1.72896e-18	0.973629	2.92052e-06	0.447559	0.667983	0.000104949	0.82444	0.272932	8.99416e-07	0.0957556	346.333	553.333	308	30.0377	42.0856
Gin1	252876_Mm.86090.1.17	0.0573878	0.763129	0.0752007	2.16134e-08	0.00534506	0.112244	0.405714	0.0226297	0.211884	0.683598	0.0745011	0.363618	1	68.6667	10.6667	14	131.021	17.8483
Ahcyl1	229709_Mm.220328.1.14	0.718052	0.764309	0.939479	7.18919e-06	0.121884	0.241802	0.804525	0.467383	0.0749464	0.336573	0.3734	0.13826	0.49815	225.667	145	72	83.7256	47.1772
Sgsm3	105835_Mm.274943.1.10	0.689813	0.766043	0.900488	4.31383e-06	0.542243	0.354467	0.0327748	0.0591558	0.133424	0.918871	0.326552	0.555562	0.520457	38.6667	76.6667	64	16.1391	28.0623
Btf3l4	70533_Mm.379178.1.6	0.687491	2.6732	0.257179	0	5.30774e-92	1.41968e-167	3.64785e-133	8.28985e-31	3.44532e-86	1.45983e-59	1.7943e-51	4.34384e-111	4.30815e-83	1468.67	1525	172	228.096	207.701
Hps3	12807_Mm.291533.1.5	0.418163	0.766202	0.54576	2.10424e-21	0.0341344	2.67288e-06	0.00715993	0.013869	3.03336e-06	0.00272033	0.162828	0.268553	0.643672	371.333	345	344	28.8356	23.494
Top2a	21973_Mm.4237.1.22	1.97141	0.766359	2.57243	7.74297e-57	0.00198821	5.72604e-08	1.07694e-08	0.107452	1.14529e-05	3.17021e-06	3.83046e-05	1.52846e-11	2.76487e-12	181.333	253.667	121	40.0327	49.1106
Utrn	22288_Mm.331784.1.49	0.477616	0.766432	0.623168	3.35914e-19	0.0052327	0.0849568	0.00707331	0.608413	0.0250092	0.698415	2.70016e-05	0.00985525	3.77756e-05	32.6667	79.6667	114	7.65461	16.3708
Capzb	12345_Mm.2945.1.15	0.3648	0.768674	0.474584	1.60216e-76	4.18313e-14	8.02382e-18	8.18442e-24	0.204739	0.211795	0.0626966	0.000409266	1.59286e-07	3.29075e-10	1117	994	262	113.887	88.8755
Eif4e2	26987_Mm.227183.1.21	0.693686	10.5834	0.0655446	0	2.17465e-45	6.44815e-72	1.2733e-102	2.08915e-15	1.47384e-29	2.21072e-47	1.254e-35	1.72006e-59	7.72196e-88	165	208.333	262	16.8231	18.6275
Ahctf1	226747_Mm.128165.1.2	1.32771	0.770618	1.72292	2.16001e-62	0.507576	8.49767e-07	7.5648e-17	1.54085e-06	0.72498	0.0415749	0.00487238	1.6283e-10	1.79665e-20	2803.67	1621.67	1344	55.725	28.2657
Klhdc10	76788_Mm.277308.1.13	0.697754	6.67467	0.104538	0	4.263e-242	7.80426e-182	9.70486e-183	3.3626e-238	2.94678e-178	3.88347e-179	2.19313e-199	4.37555e-151	6.49664e-147	1165.33	1021.33	355	87.689	67.3963
Fam210b	67017_Mm.30013.1.12	1.9336	0.773283	2.5005	1.33428e-68	1.79793e-12	3.22131e-11	2.49085e-05	2.73309e-10	4.31887e-09	0.000552176	8.81547e-10	1.25928e-08	0.00127828	614.667	378.333	1022	16.0662	8.67203
Prdx6	11758_Mm.186185.1.9	0.574499	0.773692	0.742541	3.68923e-09	1	0.00284716	0.631461	1	0.00103392	0.613245	0.222126	0.0516641	0.282014	141.333	47.3333	302	12.5015	3.67161
Dynll2	68097_Mm.246436.1.7	1.03748	0.774921	1.33882	6.88124e-40	9.20027e-07	0.269093	7.31914e-06	1.3671e-11	0.00253591	3.68175e-10	0.00494319	0.608838	0.0098857	2051.33	1657.33	307	178.493	126.464
Bag4	67384_Mm.118400.1.4	0.700183	14.494	0.0483084	0	0	0	0	1.40111e-281	0	3.85516e-269	6.70218e-307	0	9.80935e-295	1412	3127.33	1109	34.0115	66.0602
AW549877	106064_Mm.21299.1.7	0.604601	0.775226	0.779904	1.63101e-55	0.583506	4.44503e-13	2.77055e-13	9.46054e-18	0.545014	0.0502634	0.00501642	1.2961e-05	0.000134699	1740.67	628.333	779	59.69	18.8951
Tmem206	66950_Mm.236300.1.16	2.54501	0.775493	3.28179	1.44031e-95	1.60024e-07	9.13404e-05	0.000844789	2.91089e-15	1.18061e-10	2.41949e-09	4.35064e-21	3.53533e-15	9.12058e-14	711	138.333	513	37.0233	6.31694
Pank2	74450_Mm.101264.1.1	0.930425	0.775497	1.19978	1.44514e-83	0.0369116	0.00926889	1.20742e-18	1.53544e-27	7.07666e-09	0.456842	3.73754e-21	1.88558e-06	1	4141	3006.33	1792	61.7292	39.3003
Gabrb3	14402_Mm.8004.1.21	0.36388	0.77655	0.468585	4.23396e-18	5.00618e-08	0.0152131	0.0183054	0.117786	0.482996	0.00562792	0.00325093	0.734298	0.397357	1054.33	92	2136	13.1856	1.00898
Meaf6	70088_Mm.291214.1.20	0.813496	0.778354	1.04515	2.77005e-11	0.0522101	0.00781027	0.327735	0.018059	0.0201044	0.51511	0.0241373	0.0641585	0.715676	135.333	139	134	26.9788	24.3
Ythdf1	228994_Mm.30205.1.10	0.674611	0.778398	0.866666	2.32436e-47	0.215066	1.60976e-06	8.92865e-20	1.7709e-12	0.00331335	0.305876	1.03254e-05	0.536731	0.0755987	2277.33	933	260	233.979	84.0631
Fam189a1	70638_Mm.103502.1.2	0.0713199	0.779267	0.0915219	7.65553e-20	0.000275998	3.6813e-06	4.05179e-07	0.764371	0.0419719	0.124185	0.137262	0.828506	0.410433	35	83.3333	749	1.24827	2.60636
Dcaf17	75763_Mm.281668.1.16	0.957597	0.779414	1.22861	1.15284e-06	0.221359	0.769644	0.0945202	0.0707253	0.839946	0.0288126	0.927252	0.0579021	0.779039	46.6667	77	298	4.18325	6.05301
Gpr107	277463_Mm.236074.1.33	1.15268	0.779732	1.47831	3.05997e-08	0.325419	0.120979	0.236629	0.164713	0.0815677	0.0716171	0.292669	0.0608092	0.191817	408.667	474.667	2291	4.76505	4.85356
Egr1	13653_Mm.181959.1.11	0.702976	0.261375	2.68953	5.9944e-107	1.01608e-16	2.28648e-18	7.17949e-17	2.99305e-12	5.3379e-13	2.19164e-11	2.28217e-07	4.46538e-09	1.00716e-07	7584.67	4831	2051	98.7857	55.1783
Dnajc10	66861_Mm.21762.1.52	1.39347	0.786068	1.77271	5.96081e-26	0.000570963	0.359845	0.070313	1.07223e-07	0.00418842	0.79073	8.74482e-09	0.00188757	0.703924	923.333	1233	1003	24.5913	28.7978
Hs2st1	23908_Mm.12863.1.3	0.704583	0.0182206	38.6695	0	4.3367e-93	6.36209e-51	8.88163e-157	1.52451e-69	3.23074e-43	7.03438e-114	2.56153e-95	3.50307e-62	4.4156e-146	3917.33	8976.33	1267	82.5918	165.966
Pank3	211347_Mm.255044.1.24	0.705496	2.89433	0.243751	0	5.18199e-102	3.04319e-220	2.20832e-173	6.37702e-34	2.94252e-118	2.64121e-68	6.40711e-25	3.45831e-99	4.96054e-52	3515.33	1732	1104	85.0591	36.7516
Alkbh5	268420_Mm.262056.1.14	0.708221	1.53398	0.46169	0	5.41998e-221	0	0	1.83774e-05	1.57542e-50	0.000465564	8.77805e-29	4.93361e-182	6.77402e-74	9128.67	18414	1661	146.812	259.702
Caml	12328_Mm.2313.2.2	1.40019	0.787793	1.77736	2.85629e-28	0.437116	0.707385	0.822245	0.000421123	3.63125e-05	7.13927e-06	0.00015125	1.98133e-05	3.43382e-06	637	455	407	41.8088	26.1887
Eif3a	13669_Mm.2238.1.30	0.664005	0.792127	0.838256	2.31667e-15	0.674401	0.291287	0.551473	3.90519e-05	0.00629974	1.08463e-06	0.540728	0.35663	0.41558	1553	662.333	103	402.77	150.639
Arf1	11840_Mm.371546.1.3	1.2359	0.793734	1.55707	0	7.00787e-48	3.21678e-22	8.46866e-18	6.31201e-143	0.0710731	5.44794e-81	4.48936e-43	9.11721e-15	3.68679e-18	33347.7	28074	1125	791.838	584.586
Creg1	433375_Mm.294885.1.5	0.0709142	0.79389	0.0893251	6.28433e-62	5.43597e-19	8.34293e-14	1.00178e-08	3.85039e-07	2.58594e-06	0.0435347	8.92829e-05	0.00010411	0.343297	437.667	174	217	53.8774	18.7839
Orc2	18393_Mm.3411.1.3	0.641498	0.794696	0.807225	6.9595e-22	0.141822	9.10591e-05	0.208262	0.00116794	3.61459e-08	0.00228251	0.0907113	0.481058	0.0615389	2239.67	2124.33	818	73.1397	60.8368
Msl2	77853_Mm.374840.1.6	1.23904	0.794987	1.55857	2.08094e-67	9.65007e-06	0.3633	2.83786e-16	3.23129e-05	0.239969	2.97598e-13	1.246e-08	0.00930242	7.81979e-19	1644.33	4176.67	1554	28.2658	62.9616
Dynlt3	67117_Mm.29150.1.10	0.853111	0.799428	1.06715	1.62138e-12	0.498951	2.55569e-05	0.08282	0.0741758	0.0745896	0.442395	0.0152288	0.262385	0.156975	1086.67	516.667	118	246.001	102.571
Ctdspl2	329506_Mm.249405.1.16	0.464358	0.801178	0.579594	5.96747e-20	0.00408216	2.63563e-05	0.00129333	0.0734712	0.00237439	0.0287004	0.00823377	0.240883	0.0431863	126.333	228	223	15.1334	23.9512
Cbfa2t3	12398_Mm.194339.1.2	1.65446	0.801327	2.06465	2.47804e-95	1.0785e-21	5.15138e-09	1.2314e-32	5.14883e-11	0.000628326	4.43915e-17	0.940121	0.00332528	0.0806792	575.667	483	1020	15.0763	11.0929
Cul4b	72584_Mm.327675.1.7	0.388781	0.80152	0.485056	1.2518e-63	4.43423e-11	1.05692e-27	9.96801e-20	0.0579274	0.0137253	0.592301	0.0475888	0.0179405	0.666467	368	635.667	155	63.4219	96.0715
Fbxl19	233902_Mm.259353.1.23	2.17283	0.801565	2.71074	5.43114e-108	0.0577902	0.88806	0.222063	4.71733e-12	1.43866e-07	2.69814e-12	1.3817e-26	9.41848e-21	1.99989e-30	2183.67	2266.67	978	59.6445	54.2932
Gstz1	14874_Mm.358602.1.16	0.943551	0.80191	1.17663	4.62544e-60	2.37383e-21	5.69954e-13	1.75639e-18	0.390452	0.000289786	0.0367979	0.680364	0.00444147	0.154706	576.667	453.667	781	19.7241	13.6076
Cstf2	108062_Mm.67938.1.40	0.358296	0.80326	0.446052	5.44628e-99	1.20726e-19	2.00985e-14	1.58426e-49	0.820975	0.193062	1.22996e-10	0.00365894	0.291957	0.000680324	7012.33	1568.67	1302	143.871	28.2239
Plekhh1	211945_Mm.281044.1.1	0.126374	0.803703	0.15724	3.09461e-104	2.38952e-17	1.64404e-12	0.212858	1.52067e-16	6.07578e-12	0.175401	1.83021e-27	1.21828e-19	0.102418	749.333	359	1232	16.2475	6.82623
Mta2	23942_Mm.25339.1.47	1.16009	0.803902	1.44307	0.0119789	1	0.439115	0.394156	1	0.712492	0.545209	1	0.446373	0.399143	924.333	46.6667	752	32.8348	1.45374
1600002H07Rik	72016_Mm.23881.1.4	0.837022	0.806823	1.03743	6.53651e-15	0.000822001	0.000430292	0.00753947	0.510909	0.936443	0.335276	0.0201399	0.0767128	0.00989045	133.667	240.667	460	7.76226	12.2562
Rfxap	170767_Mm.185735.1.4	0.709692	6.62377	0.107143	0	1.77676e-70	3.64503e-92	4.2887e-94	8.05909e-29	5.1421e-43	2.38817e-38	1.05899e-16	6.34024e-27	2.54201e-20	599	309.667	383	41.7783	18.9406
Ppp1r21	73825_Mm.271817.1.39	0.723719	0.809898	0.893592	1.51134e-26	5.96916e-05	4.11007e-10	0.00997053	0.210864	0.700498	0.00130983	0.0246045	0.522705	2.48306e-05	663.333	380.333	430	41.2085	20.7201
Pak1ip1	68083_Mm.24789.1.22	1.1619	0.810199	1.43409	1.02504e-29	3.99304e-06	0.0556983	8.09711e-05	1.47383e-06	0.0898357	4.42483e-05	0.000121215	0.430764	0.0018607	727.667	1708	163	119.253	245.469
Topors	106021_Mm.251548.1.2	0.845959	0.810352	1.04394	3.04556e-79	1.80707e-05	6.34627e-09	2.73535e-28	3.6398e-14	2.94215e-10	0.0891074	3.40565e-09	3.43042e-06	0.870877	7986.67	6608	2438	87.5095	63.4941
Smc3	13006_Mm.14910.1.50	1.4159	0.811356	1.7451	9.09463e-14	0.168274	0.443672	0.11	0.0463413	0.145667	0.0306293	0.00273901	0.0133616	0.00146351	77	123.333	29	70.9277	99.6275
Smap1	98366_Mm.329963.1.3	1.1452	0.811546	1.41113	1.30492e-39	0.0119632	1.80001e-06	6.24612e-09	0.000815092	7.89991e-08	2.00594e-10	0.255206	0.09678	0.0304107	2494	1086.67	318	209.504	80.0509
Sft2d2	108735_Mm.288369.1.4	0.707828	0.8116	0.872138	5.65011e-21	0.267862	0.00214801	0.00246751	0.0187365	4.6007e-05	0.122301	0.00826727	1.75407e-05	0.260314	8145	1177	3579	60.7929	7.70392
Igf2bp3	140488_Mm.321068.1.8	2.02186	0.811818	2.49053	6.36831e-242	8.40982e-29	2.20103e-72	4.92794e-67	0.931154	1.34679e-12	3.64371e-08	3.78667e-05	2.78442e-29	1.44907e-23	6153.33	5663.33	1837	89.4797	72.2204
Tnfsf10	22035_Mm.1062.1.5	1.05938	0.812137	1.30444	4.29846e-35	1.58352e-05	0.000976303	0.00179632	0.159006	0.499901	2.70146e-11	0.213365	0.614536	5.49735e-12	677	70.3333	751	24.0809	2.19391
Cfl2	12632_Mm.276826.1.8	0.776818	0.813121	0.955354	9.98299e-26	0.000567309	0.0033327	0.470542	0.000325961	0.00679717	0.366148	0.687019	5.86783e-11	0.00343124	2151	2020.67	273	210.475	173.392
Elp4	77766_Mm.33870.1.12	1.19893	0.813615	1.47359	4.94761e-10	0.253946	0.944898	0.0320624	0.00870745	0.134021	0.000606539	0.719006	0.644905	0.19594	149	99	274	14.5264	8.46412
Hspa9	15526_Mm.209419.1.8	0.552477	0.8139	0.678802	1.07311e-46	0.699067	0.0601872	0.00700818	5.51586e-06	3.69902e-13	0.00282613	1.07448e-06	8.72207e-14	0.000673451	1727	1028.67	219	210.655	110.034
Epb41l2	13822_Mm.306026.1.43	0.718807	0.167885	4.28155	1.51515e-224	2.30482e-32	6.64719e-36	2.13532e-30	1.42609e-30	5.2999e-34	9.8606e-29	2.66654e-12	1.29738e-14	1.79632e-11	2152.67	1938	308	186.702	147.401
Rnf146	68031_Mm.41728.1.16	0.934466	0.815042	1.14652	6.2193e-217	4.20395e-13	1.18906e-52	4.66862e-25	1.9366e-17	0.39949	1.72579e-07	7.2384e-54	3.91455e-17	7.04426e-35	1653.33	2894.33	1939	22.7775	34.9677
Nolc1	70769_Mm.78861.1.43	0.5285	0.81701	0.646871	1.85964e-36	0.859582	0.000186794	0.578548	0.352012	5.86052e-07	0.15936	6.71242e-05	2.66543e-15	3.40346e-06	1700.33	1886.67	807	56.2838	54.767
Kif5b	16573_Mm.223744.1.48	0.701616	0.817308	0.858447	2.83668e-20	0.00250332	0.0343095	0.0264709	0.00368505	0.0712956	0.0565464	0.814515	3.75487e-05	2.74603e-05	182	299	63	77.171	111.18
Ociad1	68095_Mm.247039.1.11	0.879213	0.818126	1.07467	9.39975e-15	0.020346	4.05016e-05	0.381553	0.0107092	0.437206	0.000309723	1	0.0982478	0.209831	153.333	164	38	107.789	101.101
Seh1l	72124_Mm.307315.1.31	1.02528	0.820373	1.24977	3.83368e-74	0.000647967	0.447787	6.56267e-26	6.14037e-11	0.000294539	4.12307e-09	1.19493e-12	3.66527e-05	6.1646e-07	6830.67	769	1971	92.5763	9.1398
Sorl1	20660_Mm.121920.1.29	0.349548	0.821231	0.425639	6.51325e-21	0.0517443	2.18202e-06	0.0086372	0.902297	0.00631881	0.567664	0.0637578	2.81789e-06	0.0114861	120.333	137.667	63	51.0233	51.19
Zfp334	228876_Mm.26316.1.4	0.721625	1.90152	0.3795	0	7.29205e-46	9.93555e-65	7.16694e-22	4.2015e-22	2.93973e-36	1.33972e-06	2.19713e-54	5.70534e-74	5.60247e-29	5218.33	6658	3087	45.1563	50.5247
Tdrp	72148_Mm.5727.1.3	0.728971	0.146298	4.98278	3.95205e-226	1.04649e-08	1.03172e-30	8.14676e-14	9.32381e-26	1.51127e-61	4.55496e-34	2.05773e-08	1.26749e-34	2.68405e-14	4767.67	6063.33	1647	77.3278	86.2412
Fam49a	76820_Mm.275699.1.14	1.5966	0.824035	1.93754	2.85942e-11	0.803393	0.420333	0.514284	0.446889	0.13017	0.212165	0.00909503	0.000866978	0.00169182	31.6667	200.333	205	4.1264	22.8927
Ift52	245866_Mm.34034.1.23	0.959835	0.824938	1.16352	3.31749e-17	0.000858028	0.367419	0.0846365	0.00251593	0.154094	0.0213401	4.7497e-07	0.345839	0.914888	180	337	699	6.87889	11.294
Ift52	245866_Mm.362603.1.1	0.959835	0.824938	1.16352	3.31749e-17	0.000858028	0.367419	0.0846365	0.00251593	0.154094	0.0213401	4.7497e-07	0.345839	0.914888	180	337	699	6.87889	11.294
Mfsd8	72175_Mm.130610.1.5	0.630225	0.825927	0.763052	1.31792e-05	0.0206439	0.0603875	0.809388	0.835231	0.810799	0.120434	0.841988	0.907688	0.209546	142.667	58.6667	606	6.28888	2.26786
1600002H07Rik	72016_Mm.23881.1.3	0.799332	0.82619	0.967492	3.3699e-17	0.00948364	0.00223079	0.00669816	1	0.560229	0.801764	0.000121815	0.00386419	0.00112475	152.333	277.667	557	7.30572	11.6779
Nufip2	68564_Mm.261994.1.13	0.748815	0.82664	0.905854	1.89867e-13	0.804952	0.109943	0.779472	0.209202	0.880568	0.399479	2.28895e-05	0.00859113	0.000190196	971	3463.67	1230	21.0881	65.9672
Pkp4	227937_Mm.260938.1.26	0.525984	0.826734	0.636219	1.59637e-69	1.12279e-10	0.0933915	9.17252e-08	8.74014e-21	0.185217	1.56259e-16	0.622718	6.42416e-14	0.164018	476.333	439.333	57	223.233	180.558
Atp8a1	11980_Mm.153230.1.2	2.27286	0.828439	2.74355	4.69429e-173	2.61046e-29	3.62442e-48	2.53609e-47	1.44885e-06	3.83364e-17	1.38083e-15	0.116067	4.10613e-07	5.35223e-06	2486.33	2673	3094	21.4665	20.2384
Rfk	54391_Mm.7013.1.14	0.769016	0.829234	0.927381	4.67821e-170	0.00934508	2.29259e-36	4.41437e-20	9.51713e-43	0.095326	0.0177029	1.47358e-61	0.430834	4.85128e-07	7872	4250	999	210.495	99.6599
Aasdhppt	67618_Mm.33970.1.7	1.63902	0.829247	1.97652	4.8701e-40	0.000660628	0.0177731	1	1.2401e-17	0.0633811	7.01269e-09	3.93772e-07	0.502386	0.0380394	266.333	90.3333	245	29.0391	8.63732
Gpatch2	67769_Mm.138321.1.20	1.58533	0.82951	1.91117	1.35792e-33	0.000402333	6.59691e-06	0.0101779	1.198e-06	6.95628e-09	0.000128977	0.0298582	0.300577	0.00521103	415.667	1256.33	2370	4.68511	12.4181
Tmpo	21917_Mm.159684.1.3	0.693767	0.830115	0.835749	3.07276e-50	5.55037e-08	4.25655e-21	4.55818e-11	8.40384e-05	0.709523	0.00184562	0.00254767	0.410159	0.0248127	652	899.667	709	24.5654	29.7257
Yaf2	67057_Mm.4714.1.9	0.730369	2.36457	0.30888	0	6.01634e-81	8.54257e-126	5.57809e-62	1.57249e-11	8.42328e-35	1.16725e-07	2.61089e-08	6.0963e-28	1.56117e-05	1233.67	1388	442	74.5588	73.5638
Orc4	26428_Mm.291059.1.5	0.256145	0.831765	0.307954	1.62059e-38	1.36988e-06	4.13834e-06	6.72067e-10	0.136802	0.068642	0.0026223	0.000365394	0.000235798	2.00486e-06	305	755	1198	6.8009	14.7634
Mapk14	26416_Mm.311337.1.19	1.20737	0.833384	1.44876	2.55435e-91	0.0244772	7.70227e-38	1.92287e-17	1.1835e-07	4.02962e-09	1	0.000798986	1.16763e-15	0.0158369	1190.33	590.333	386	82.3767	35.8267
Tldc1	74347_Mm.358759.1.4	0.334367	0.834205	0.400821	4.07738e-23	0.000182915	0.932366	1	5.70044e-11	0.0150715	0.00126901	0.000230651	1	0.950734	893.333	187.667	775	30.7918	5.6726
Srsf10	14105_Mm.10229.1.22	0.374435	0.835491	0.448161	3.68843e-114	4.24556e-06	4.73209e-32	3.20066e-26	0.00289101	1.30832e-21	5.59435e-18	0.152646	3.268e-06	5.43414e-05	1812	2247	2087	23.1931	25.2219
Rpl7l1	66229_Mm.379104.1.13	0.520508	0.836483	0.622257	1.03517e-23	7.78849e-09	0.0190659	0.254469	0.274078	0.0404543	2.36405e-05	5.00832e-06	0.251053	0.831215	71	42.3333	298	6.36451	3.32785
Fam19a5	106014_Mm.244319.1.8	5.42223	0.836923	6.47876	3.04422e-46	4.75852e-11	0.427451	0.0048035	7.71956e-14	0.476455	0.00273101	3.79081e-14	0.476677	0.00171659	147.333	40.3333	935	4.20933	1.01053
Nceh1	320024_Mm.24576.1.20	0.94969	0.837326	1.13419	3.99206e-170	4.18525e-24	3.53163e-05	0.000762332	0.814837	6.07192e-05	2.02369e-07	8.59965e-27	1.63117e-45	2.52253e-57	3662	6772.67	1391	70.3257	114.059
Wdr26	226757_Mm.289082.1.1	0.730402	2.49056	0.293268	0	4.14853e-177	5.91567e-190	5.33813e-153	1.21106e-65	3.43701e-77	7.8786e-56	1.42771e-113	1.30673e-126	1.42715e-98	1742.33	6926.67	721	64.5534	225.054
Pde1c	18575_Mm.5145.1.10	1.16846	0.838774	1.39306	1.2776e-27	3.27087e-08	0.103524	0.00532827	4.52921e-08	0.0962313	0.00558181	0.880863	0.00128423	0.00257298	3741	352	2853	35.0275	2.89027
1110004F10Rik	56372_Mm.24231.1.8	0.0733065	0.840358	0.0872324	2.96767e-51	0.000280021	8.28806e-07	3.64953e-09	0.00781997	6.91951e-05	1.93132e-06	6.5165e-05	1.58667e-07	3.24265e-10	1053	176	438	64.221	9.41316
Slc38a9	268706_Mm.259799.1.23	0.731122	2.32381	0.314622	2.5293e-66	1.69752e-16	7.05875e-16	1.25946e-11	1.96676e-05	6.67901e-06	0.00544024	2.2266e-05	9.86724e-06	0.0106746	127.333	261.333	240	14.1727	25.5082
Traf4	22032_Mm.373546.1.5	0.737302	8.68625	0.0848815	0	1.48476e-97	1.32822e-110	5.34344e-64	1.82411e-86	1.66413e-100	2.58445e-52	5.46479e-47	2.45654e-55	3.45742e-21	1049.67	1032.33	1140	24.5963	21.2135
Hmga2	15364_Mm.157190.1.4	0.790189	0.841618	0.938893	1.77124e-58	0.00292647	7.19363e-06	7.85062e-19	0.00501071	1	0.002844	3.96358e-20	1.72063e-06	0.0110275	8619.67	4179.67	1945	118.384	50.3407
Ahcyl1	229709_Mm.220328.1.7	0.568434	0.843691	0.673746	1.13069e-76	0.00470172	1.57316e-24	3.32764e-22	4.32047e-12	0.265327	0.585983	0.383524	6.38687e-10	2.79189e-07	1600.67	1101.67	639	66.915	40.3874
Tanc2	77097_Mm.22501.1.19	1.06599	0.844223	1.26269	5.72407e-25	0.0168024	0.00618458	0.00961141	0.16709	0.0704971	0.102179	1.33751e-05	4.26842e-06	8.34043e-06	1916	3914	2637	19.4092	34.7702
Fam220a	67238_Mm.290816.1.10	3.5078	0.844227	4.15505	2.73208e-128	1.42216e-12	0.0688975	2.85727e-08	1.24671e-31	1.09506e-08	8.70443e-23	2.57848e-24	1.83534e-06	1.73526e-17	2772	1745	1592	46.5129	25.6773
Pdf	68023_Mm.288641.1.5	0.0493025	0.844705	0.0583666	2.79868e-54	0.000574722	5.45005e-17	1.0086e-05	0.000890719	3.9087e-17	1.38465e-05	0.486551	4.51881e-05	0.835816	174.333	255.667	512	9.09565	11.6977
Fzr1	56371_Mm.24202.1.6	2.98236	0.844782	3.53033	9.29188e-215	7.63486e-11	0.501388	0.562251	9.42827e-72	2.24528e-19	5.32289e-36	5.11497e-50	2.18753e-10	3.42414e-20	1598.67	1042	454	94.0644	53.7661
Pclo	26875_Mm.332218.1.8	0.444567	0.845286	0.525937	1.92091e-70	0.024094	1.51359e-18	1.78711e-16	0.82123	6.48816e-10	4.37567e-08	0.691794	1.57941e-10	1.15701e-08	698.667	802	1403	13.3026	13.391
Phf8	320595_Mm.17156.1.38	0.754095	0.740025	1.01901	1.4891e-209	3.6458e-38	9.29414e-21	8.6868e-52	1.98604e-22	6.16194e-32	3.27855e-11	5.74133e-13	8.72706e-21	2.51648e-05	2354.67	4415	855	73.5676	120.966
Me2	107029_Mm.36817.1.5	0.953473	0.847166	1.12549	1.73682e-20	0.000208882	0.221185	0.126441	0.000448256	0.195212	0.116408	0.0150308	4.60967e-05	0.000421252	638.667	696.667	240	71.0863	68.0003
Fam84a	105005_Mm.227253.1.2	4.89752	0.847777	5.77689	2.38472e-21	0.0341401	0.0022661	0.00247854	0.0706746	0.00490185	0.00623921	0.0149942	0.000701334	0.000547136	467.667	1775	3099	4.03123	13.4176
Epb41l5	226352_Mm.253156.1.34	0.513468	0.848015	0.605494	3.31722e-08	0.210916	0.882071	0.829504	0.0748021	0.519732	0.436315	0.00355543	0.0676017	0.0527231	63.3333	123.667	32	52.8695	90.5315
Dclk3	245038_Mm.26361.1.7	1.39535	0.850839	1.63997	7.23002e-17	0.000225677	0.000556063	0.256266	0.00018655	0.000504997	0.316432	0.934366	0.871899	0.0925739	341.667	499	594	15.3652	19.6794
Arid4b	94246_Mm.193588.1.42	0.484751	0.851649	0.569191	6.91012e-17	0.0840258	1.7076e-06	0.00389462	0.510143	0.0151673	0.918176	0.00132359	0.82744	0.015893	108.333	31.3333	100	28.9391	7.34013
Glcci1	170772_Mm.210787.1.20	0.760811	0.852309	0.892647	1.80297e-65	2.69939e-10	4.88644e-07	2.00076e-18	0.135149	0.0543053	0.350482	2.98172e-12	1.45566e-12	6.1191e-06	1024.33	2884	687	39.8298	98.3412
Rbfox2	93686_Mm.202774.1.3	0.517102	0.853107	0.606139	7.39364e-231	0.654584	0.728831	5.17688e-32	3.5979e-46	9.9927e-41	0.0519018	1.53995e-57	1.52608e-51	6.8265e-05	3146.67	3144.67	1862	45.1434	39.5632
Srp72	66661_Mm.296976.1.35	1.8144	0.853507	2.12582	1.66824e-104	1.19388e-13	2.22295e-13	2.5471e-39	0.299408	0.16956	6.98785e-12	0.000558399	0.000303566	4.10385e-21	701	364.333	150	124.839	56.899
Rbm33	381626_Mm.304075.1.8	1.15636	0.853906	1.3542	1.7371e-38	0.243671	0.000501611	2.0181e-05	1.03849e-06	0.881318	0.743632	2.57935e-17	0.000348225	0.00115199	348	148.333	97	95.8364	35.8232
Paqr6	68957_Mm.267521.1.8	1.36498	0.85638	1.5939	8.20335e-16	0.0259171	0.0112087	0.0266329	0.000697717	0.00278331	0.000734214	0.36281	0.563324	0.363856	121	1094	848	3.81165	30.2217
Fancd2	211651_Mm.160061.1.39	1.25812	0.856484	1.46894	1.72631e-36	0.359684	7.26023e-07	0.452735	3.54658e-07	0.299309	2.43461e-05	4.90722e-10	0.0441701	2.60665e-07	177.667	129	127	37.3702	23.7948
Epb41l4b	54357_Mm.28217.1.2	0.754923	0.0662555	11.3941	1.60615e-171	2.66027e-22	7.72547e-06	7.21605e-32	4.06526e-15	0.0109587	1.81422e-23	2.48151e-28	4.0474e-09	1.33417e-38	1321.33	1272.33	772	45.7213	38.6083
Krit1	79264_Mm.32368.1.30	0.769471	0.85832	0.896485	0.000113451	1	0.509137	0.188792	0.0344463	0.548391	0.563907	0.149058	0.842801	0.882004	63.3333	19.3333	58	29.1694	7.80865
BC003965	214489_Mm.274433.1.6	0.0809837	0.858821	0.0942964	1.52061e-24	0.0755938	1.09442e-05	8.71601e-05	0.228801	0.117698	1	0.037564	1.72703e-06	1.20707e-05	230.667	39	813	7.5791	1.12375
Pde7b	29863_Mm.235527.1.2	0.64569	0.85929	0.751422	1.24017e-09	0.199574	0.0857727	0.00182396	0.405285	0.856885	0.055461	0.439073	0.266816	0.0176032	51	264.667	1141	1.19401	5.43389
Sf3b2	319322_Mm.196532.1.5	0.679609	0.859703	0.790516	3.47531e-44	2.73438e-06	2.58461e-11	7.07672e-14	2.02487e-07	0.000396717	0.00606295	0.523959	0.33139	0.0821689	340	392.333	229	39.6613	40.1344
Soat1	20652_Mm.28099.1.5	0.758884	6.57917	0.115347	0	2.46653e-117	8.15593e-81	4.36154e-66	6.53798e-93	9.03284e-68	1.68368e-52	2.43278e-125	4.71613e-93	3.44243e-78	629.667	698.667	542	31.0338	30.1973
1700019D03Rik	67080_Mm.236287.1.3	0.944236	0.861045	1.09662	5.51473e-05	0.427149	0.271433	1	0.411662	0.757714	0.104361	0.19293	0.160956	0.470534	96.3333	174	549	4.68735	7.42461
Aldh4a1	212647_Mm.273571.1.45	6.2465	0.862824	7.2396	2.48291e-33	0.000128212	0.505614	0.00204887	1.67712e-07	0.0468432	1.72842e-06	1.21986e-06	0.0744564	1.51574e-05	717.333	412.667	1528	12.5407	6.32664
Agfg1	15463_Mm.6461.1.22	1.00966	0.863923	1.16869	4.45323e-14	0.962072	0.0803913	0.0206163	0.00337127	0.309573	0.476033	2.05784e-05	0.0380046	0.0718796	194.667	172.333	126	41.2709	32.0402
Prkab2	108097_Mm.31175.1.22	1.08291	0.865095	1.25178	5.02017e-17	0.394323	1.61384e-06	0.0513306	0.0236506	0.0432503	0.216066	0.959505	2.79258e-05	0.259513	1257.33	807.333	2350	14.2924	8.04789
Rbm39	170791_Mm.153895.1.37	1.1118	0.865096	1.28518	5.92664e-32	0.146279	0.0738254	0.00437452	0.827424	0.00404611	0.102822	1.06958e-09	0.00285915	1.19175e-12	455.333	360	44	276.439	191.667
Cul4b	72584_Mm.327675.1.3	0.321085	0.865356	0.371044	1.88508e-189	6.71192e-26	7.6369e-80	1.2484e-52	1.80314e-05	3.67033e-05	0.767707	0.552241	1.44089e-17	7.28656e-07	999	1748.33	459	58.1401	89.2295
Ctdsp2	52468_Mm.29490.1.16	0.76482	2.59357	0.294891	0	8.50858e-53	2.99554e-128	6.85689e-79	2.51337e-17	1.06429e-71	2.82676e-29	9.65185e-05	2.31444e-39	1.27691e-08	1948.67	837.667	856	60.8117	22.9242
Rara	19401_Mm.103336.1.10	0.293881	0.866839	0.339026	5.3102e-10	0.771792	0.195538	0.0272156	0.78794	0.594375	0.183104	0.180899	0.0135459	0.000615271	78.6667	20.3333	25	84.057	19.0531
Ing1	26356_Mm.25709.1.3	1.72491	0.86926	1.98435	0	0.0149384	2.50326e-10	0.0581014	8.06419e-30	0.00627825	2.24345e-28	4.04175e-117	4.11443e-50	5.34812e-117	2410.33	1689.33	411	156.66	96.2876
Gstz1	14874_Mm.358602.1.15	1.60111	0.870363	1.83959	2.01841e-86	3.15923e-31	6.85161e-28	1.52894e-27	0.733646	0.612369	0.409911	0.41153	1	0.804738	537.667	390.667	615	23.354	14.8809
Tmem59	56374_Mm.291192.1.16	1.13875	0.870464	1.30821	2.04186e-60	0.226439	3.23836e-07	1.48099e-07	2.19351e-22	0.0018703	0.0048025	2.07213e-16	0.0154756	0.0297587	1498.67	1472.33	381	105.076	90.527
R3hdm1	226412_Mm.221041.1.35	0.82705	0.871171	0.949354	1.34111e-32	0.049577	1.80785e-09	0.0064222	7.56248e-09	0.0320615	0.294123	3.48455e-08	0.0246856	0.379816	788	588.667	138	152.535	99.928
Ikbkg	16151_Mm.12967.1.26	0.502326	0.872101	0.575996	4.47443e-18	0.348516	0.664574	3.83005e-07	0.111507	0.00763681	0.764426	0.297428	0.74243	3.50897e-07	953	95	1445	17.6177	1.54011
Ppm1l	242083_Mm.40577.1.15	0.582178	0.873535	0.666463	5.24996e-19	0.168566	0.0017185	0.000111356	4.73035e-06	0.0259477	0.114984	0.00309069	0.405254	0.920685	430.667	782	2348	4.89966	7.80199
Tmem41b	233724_Mm.379395.1.18	1.30763	0.874477	1.49532	1.69578e-39	0.000262079	3.75862e-07	3.28352e-15	0.879205	0.164373	3.76003e-05	0.284581	0.0123187	2.75222e-07	462.667	684.667	100	123.592	160.39
Mlec	109154_Mm.153963.1.3	0.770903	0.169564	4.54639	2.79851e-282	1.05668e-39	2.87312e-66	1.58352e-61	9.763e-06	3.89278e-17	1.84047e-11	1.02956e-17	2.82239e-37	2.86396e-31	6161.33	3397.67	3323	49.5299	23.9523
Ralgps2	78255_Mm.28376.1.1	0.63052	0.877502	0.71854	1.697e-132	0.779543	0.732338	4.77537e-14	9.95837e-41	2.28534e-38	1.40011e-10	1.29573e-15	1.26395e-15	0.119283	3286.67	5841	2435	36.0562	56.1934
Timm10b	14356_Mm.220330.1.3	0.664647	0.877904	0.757084	4.53093e-38	3.50924e-06	5.70713e-17	3.16187e-06	0.245702	0.00384993	0.347779	0.000498628	0.239763	0.00181923	177	333.333	323	14.6384	24.1754
Rrp1	18114_Mm.38344.1.10	1.14428	0.879555	1.30098	4.37265e-22	0.00121335	0.000154763	0.0150006	0.483689	0.442654	0.020345	0.00572403	0.0013086	4.75753e-06	246.333	150.333	70	94.0044	50.31
Cldnd1	224250_Mm.29482.1.11	0.760033	0.882329	0.861394	2.00551e-46	0.000173063	0.343661	0.205372	0.893145	0.0609542	0.136625	3.39799e-11	1.00986e-15	6.43294e-14	897.333	1452.33	709	33.8089	47.9863
Zfx	22764_Mm.919.1.2	0.969932	0.88343	1.09792	9.66713e-34	7.65811e-08	0.452522	0.000228345	9.10434e-07	0.770253	1.32836e-05	5.26088e-09	0.229043	0.0108836	6171.33	386	3970	41.5252	2.27769
Sh3glb1	54673_Mm.271775.1.8	1.01731	0.88375	1.15113	4.26485e-18	0.0793866	0.00224319	0.0916667	0.00869406	0.0213808	0.00977611	0.000828491	0.179127	0.000968761	838.333	601	466	48.0567	30.2124
Mtpn	14489_Mm.182746.1.7	1.07462	0.884269	1.21526	1.19473e-32	9.95279e-06	3.98109e-05	2.48999e-11	0.0142978	0.014881	2.74166e-06	0.695135	0.55461	0.00538457	5963.33	5389	1379	115.518	91.5463
Sft2d3	67158_Mm.31537.1.2	0.186915	0.884951	0.211215	2.28683e-09	0.0732532	0.836384	0.606001	0.205962	0.49624	1	0.000725798	0.151064	0.00549633	302.667	176.333	2713	2.98015	1.52259
Plin2	11520_Mm.381.1.17	0.533087	0.887038	0.600974	9.79323e-09	1	0.23679	0.0853102	0.156118	0.684053	0.897154	0.0676582	0.0149191	0.00501289	23	71	98	6.26938	16.9719
Zcchc11	230594_Mm.25181.1.2	1.10534	0.88788	1.24492	5.84742e-44	1.07568e-06	0.122385	0.00191893	6.93302e-07	0.126391	0.00158528	0.0246422	3.99877e-09	1.69099e-14	587.333	40	559	28.067	1.67627
D5Ertd579e	320661_Mm.26480.1.3	0.289473	0.888874	0.325662	9.93513e-22	0.127056	0.000145326	9.9022e-07	1	0.0456727	0.042774	0.317076	0.00104999	8.35444e-05	3074	866	2139	38.3898	9.48427
Pde7b	29863_Mm.235527.1.3	0.694873	0.889932	0.780816	4.88286e-09	0.370747	0.112239	0.00310896	0.406543	0.928462	0.0247641	0.643636	0.339965	0.0184531	49.6667	256.667	1084	1.22394	5.54673
Dad1	13135_Mm.319038.1.7	1.18058	0.890427	1.32585	2.51604e-51	0.00564249	0.349106	9.28736e-11	3.17445e-08	0.238582	6.61723e-20	0.081025	0.0372173	9.10018e-09	1601	1019	298	143.515	80.1041
Rev3l	19714_Mm.288788.1.7	0.686301	0.890445	0.770739	0	2.52989e-10	6.57653e-86	2.11621e-165	4.88256e-55	0.487993	8.85759e-09	8.35214e-25	0.00240851	4.86194e-20	5450.67	5639.33	1289	112.959	102.488
Lect2	16841_Mm.16973.1.1	7.13086	0.890855	8.00451	5.04779e-08	0.0204816	1	0.0175126	0.0791814	0.660594	0.0664245	0.203274	1	0.19926	29.3333	49.3333	406	1.93001	2.8465
Zfp248	72720_Mm.212572.1.2	1.68086	0.891673	1.88506	5.28115e-18	0.858377	1	0.0596168	0.00194013	0.0151026	1.18191e-06	0.0658239	0.139907	0.000323587	1690.67	180.667	2242	20.144	1.88773
Scyl1	78891_Mm.182396.1.59	1.32469	0.891951	1.48516	7.66436e-05	0.127891	1	1	0.00844601	0.826453	0.593061	0.212567	0.768848	0.885793	66.3333	107	170	10.4233	14.7446
Rpp40	208366_Mm.35545.1.2	54.5303	0.894283	60.9766	0	5.24006e-97	2.76558e-90	8.54454e-133	9.3307e-60	1.21384e-56	7.16701e-86	3.14494e-89	6.57246e-84	7.05342e-122	312	85.6667	214	38.9461	9.37767
Mapk1	26413_Mm.196581.1.34	1.41379	0.894447	1.58063	1.21189e-208	5.70977e-06	0.102288	0.977525	7.04999e-57	2.55519e-35	1.68215e-29	1.55218e-40	2.19738e-24	2.05384e-19	5337	4723.67	1441	98.9365	76.7913
Zfp830	66983_Mm.29622.1.1	1.22275	0.894712	1.36664	4.81477e-28	0.213783	0.274565	0.0666842	2.32465e-05	0.149359	5.74697e-07	6.2019e-06	0.0976644	1.01776e-07	969	4357.33	1300	19.9115	78.5189
Senp3	80886_Mm.284592.1.6	0.628843	0.894749	0.702815	8.98063e-22	0.560757	0.00120207	1	0.611253	0.0350166	0.117338	0.00148816	4.34793e-10	0.000819855	1022.33	461	304	89.8343	35.5242
Mrpl17	27397_Mm.44225.1.4	0.781291	17.6496	0.0442668	0	0	0	0	1.63106e-150	6.12232e-279	5.91354e-266	8.55281e-174	0	8.68338e-300	1068.33	909.667	564	50.6	37.7833
Pdk3	236900_Mm.12775.1.4	0.667026	0.898031	0.742765	3.38669e-13	0.00314139	0.00171524	2.89358e-05	0.134689	0.70195	0.749849	0.904302	0.374743	0.0904142	800.667	372	238	89.8665	36.6153
Mrpl49	18120_Mm.181290.1.2	1.5553	0.898303	1.73138	1.96104e-10	0.882892	0.890477	0.0388676	0.520766	0.809843	0.0634368	0.19852	0.0760299	1.58926e-05	463.333	165.333	1086	11.3969	3.56638
Elp4	77766_Mm.33870.1.9	1.46736	0.898739	1.63269	1.78315e-18	0.00440504	0.176579	0.00368289	2.45514e-05	0.00528728	2.50133e-05	0.619916	0.549216	0.56306	236.667	152.333	423	14.9458	8.43629
Senp5	320213_Mm.152890.1.1	0.787049	5.23118	0.150453	0	5.90115e-63	1.10365e-24	1.83759e-21	1.07471e-60	3.93592e-30	7.68943e-27	3.02301e-81	9.37922e-38	4.41299e-35	430.333	597.667	1032	11.1391	13.5668
Smg1	233789_Mm.309053.1.4	0.816522	0.0357219	22.8578	0	2.44618e-81	1.34307e-15	1.17824e-36	4.8668e-151	2.13365e-57	3.48099e-92	8.7147e-54	1.47766e-10	1.43596e-24	2180.67	2588.33	1228	47.4367	49.3763
Secisbp2l	70354_Mm.138091.1.3	1.2332	0.902959	1.36573	5.20744e-108	9.84667e-06	1.06848e-16	9.98986e-07	6.61525e-49	0.000875593	2.91683e-11	1.33458e-17	0.115766	0.189813	5339.33	13454.3	3389	42.0861	93.001
Usp3	235441_Mm.38976.1.4	1.9982	0.903775	2.21095	3.25504e-93	2.63257e-21	1.37147e-22	2.07965e-32	0.905563	0.411863	0.00113115	0.0011072	0.000157226	5.90277e-09	662.667	1450	413	42.8616	82.246
Frmd4a	209630_Mm.37932.1.49	1.2436	0.904427	1.37501	2.08144e-08	0.73367	0.193738	0.803084	0.399827	0.0443162	0.946088	0.0306569	0.00303168	0.117034	96.6667	546.667	1055	2.44764	12.1386
Dhx40	67487_Mm.260627.1.1	0.825246	8.45098	0.097651	0	3.89346e-116	4.42437e-166	4.34401e-137	5.02994e-42	2.92449e-84	8.66086e-64	2.20023e-61	9.06519e-106	1.10191e-83	1256	888.333	513	65.4027	40.5654
Mat1a	11720_Mm.14064.1.29	0.675526	0.907629	0.744276	7.2176e-07	0.657621	0.0209309	0.35403	0.695526	0.01558	0.336125	0.225551	0.546156	0.330099	653	609.667	1796	9.71248	7.95212
Prrc1	73137_Mm.29889.1.21	1.901	0.90982	2.08942	1.35618e-29	0.833054	0.0565659	6.30878e-05	0.36967	0.00150484	6.0435e-08	0.0930873	0.00022036	6.61498e-09	145.333	108.333	380	10.2166	6.67845
Gpn1	74254_Mm.348649.1.29	0.829623	12.5036	0.0663508	7.78031e-284	5.05045e-32	5.49572e-51	6.13792e-34	2.19444e-18	2.654e-34	5.84374e-19	1.3211e-27	1.52264e-44	6.6707e-29	389.667	878.333	586	17.7631	35.1123
Srrm1	51796_Mm.1963.1.18	0.839611	0.911283	0.921351	4.53913e-13	0.727964	0.000862785	0.0179669	0.00237717	1	0.29653	0.000678807	0.686765	0.122406	146.667	177.667	32	122.435	130.063
Kras	16653_Mm.373529.1.11	0.0938641	0.911345	0.102995	1.36059e-61	2.18548e-10	7.60181e-22	1.8355e-06	0.0296489	5.82929e-08	0.31848	0.00040524	1.37365e-10	0.0145617	135	186.333	45	80.1391	97.0007
Fxn	14297_Mm.7319.1.4	1.8816	0.913731	2.05925	4.92514e-16	0.6993	0.643331	0.646461	0.378156	0.439234	1	8.306e-06	3.31038e-05	3.70801e-05	21	26.3333	192	2.92174	3.21293
Slc2a1	20525_Mm.21002.1.27	1.13499	0.914296	1.24138	7.53663e-38	0.128632	2.54117e-09	0.00139779	1.26291e-10	0.253843	1.22895e-05	3.15823e-07	0.917012	0.00144565	2739.33	2298.33	1002	73.0298	53.7331
Rufy2	70432_Mm.274784.1.16	0.951931	0.915259	1.04007	5.05182e-14	0.757294	0.296472	0.000343434	0.200967	1	0.0087839	7.38061e-05	0.00521245	0.964737	3617.33	2986	6218	15.5404	11.2496
Ebf3	13593_Mm.258708.1.3	0.574467	0.917043	0.626433	3.51551e-19	0.106609	0.883233	0.0655802	0.0418849	0.00634491	2.90086e-06	0.126508	0.0220277	2.65002e-05	408.667	340	1706	6.39902	4.66871
Dnajc8	68598_Mm.29685.1.5	0.832574	0.330142	2.52187	1.3443e-91	3.54432e-14	1.18655e-09	1.89766e-22	1.17435e-08	2.07278e-05	2.30335e-15	3.454e-06	0.000908718	9.57184e-12	1900.33	2246.67	454	111.814	115.926
Rev3l	19714_Mm.288788.1.8	0.638045	0.917784	0.695202	0	7.56395e-20	4.07539e-79	1.86163e-218	2.55506e-38	0.203489	2.94718e-22	6.53589e-12	0.0008356	7.44245e-43	6219	6614	1528	108.723	101.4
Katnbl1	72425_Mm.261614.1.36	0.600434	0.918519	0.653698	2.56594e-66	3.61609e-25	5.63318e-06	0.240176	1.87024e-07	0.113705	0.345363	0.000446724	2.69808e-09	5.92485e-16	550	764	138	106.465	129.691
Srsf10	14105_Mm.10229.1.21	0.601167	0.921123	0.652646	3.28756e-47	0.237546	0.412221	0.00546097	2.58507e-11	4.95273e-09	1.2176e-13	0.000424652	0.00196955	4.71523e-06	923	1141.67	872	28.2754	30.6704
Ahctf1	226747_Mm.128165.1.3	1.19745	0.92134	1.29968	4.6076e-41	0.726133	0.00272552	4.90804e-13	3.00421e-08	0.0594431	0.203479	0.480343	0.000354944	7.65666e-13	2609.67	1526.67	1192	58.4833	30.003
Osbpl1a	64291_Mm.259470.1.8	2.0483	0.921569	2.22262	1.24235e-18	0.190644	0.146657	0.545037	0.000821802	0.000334257	0.0236292	0.00109707	0.000458925	0.0249471	119.667	161.333	119	26.8627	31.7595
Bsg	12215_Mm.726.1.10	1.06752	0.921895	1.15796	1.00275e-27	0.306514	0.000539535	0.0138365	2.76891e-11	0.00266759	2.69644e-07	0.118096	0.20083	0.927711	1437.33	622.667	174	220.664	83.8307
Cldn12	64945_Mm.40132.1.4	1.07682	0.921972	1.16796	1.92254e-68	0.18634	6.78402e-20	0.0111063	1.11841e-05	0.00230771	6.24396e-06	1.72308e-15	0.496757	9.92697e-19	2377.67	427	1488	42.6846	6.72236
Elk1	13712_Mm.347420.1.2	0.0956362	0.922534	0.103667	2.14962e-36	9.37872e-07	0.112964	0.464256	1.40011e-11	0.0005469	0.255718	2.29345e-11	0.00179766	0.541368	139.667	106.667	891	4.18734	2.80445
Mlec	109154_Mm.153963.1.4	0.848971	0.249127	3.40779	3.07891e-279	1.00141e-40	1.4577e-73	2.71458e-57	1.60763e-05	7.85756e-20	1.40052e-08	5.45859e-16	3.51649e-39	2.28803e-24	5887.67	3225.67	3053	51.5157	24.7508
Rmnd5a	68477_Mm.28474.1.2	1.26765	0.923719	1.37234	7.72104e-54	0.0070513	8.93872e-11	3.20258e-16	6.99759e-09	0.0709754	0.515266	0.126607	1.37727e-06	8.5717e-10	7681.67	12733	4302	47.6989	69.3358
Herc2	15204_Mm.20929.1.87	1.25356	0.924076	1.35655	2.9874e-52	0.0164962	0.109263	0.840305	0.526551	0.00319922	0.205221	1.18682e-10	4.24786e-21	1.13172e-15	1357.67	1993.67	676	53.65	69.088
Arhgap26	71302_Mm.244585.1.2	0.310475	0.924824	0.335713	1.14179e-42	0.000105623	1.08239e-09	1.00341e-11	0.0129979	9.12588e-07	1.69799e-08	0.0579863	0.467093	0.182454	92.6667	226.333	80	30.9426	66.2759
Gtf3c2	71752_Mm.271923.1.28	0.612072	0.925813	0.661118	2.09993e-25	0.00282235	0.000182063	1.48361e-09	0.850541	0.204367	0.00133466	0.330431	0.0473245	7.59295e-05	487.333	542.667	89	146.271	142.837
Polr1e	64424_Mm.282932.1.18	1.34254	0.926426	1.44916	7.62206e-16	0.471594	0.0276006	0.000477773	0.825776	0.0290955	1.16505e-05	0.0101671	0.826838	0.0520846	93.3333	200	417	5.97894	11.2355
Dpy19l3	233115_Mm.257808.1.4	0.832014	0.928418	0.896163	6.93142e-25	0.948069	0.000324538	5.85277e-10	7.10155e-06	0.400332	0.327184	0.000420318	0.7585	0.0129795	1138.67	567	1349	22.548	9.84619
Ankfy1	11736_Mm.10313.1.42	0.0411164	0.928645	0.0442756	2.44359e-112	2.53e-42	1.10713e-15	1.71878e-23	2.836e-13	0.00503399	4.89422e-05	6.22272e-10	0.052037	0.00224333	517	272	608	22.7149	10.48
Mapre1	13589_Mm.143877.1.15	1.01792	0.92867	1.0961	7.10471e-51	0.134413	0.00102644	1.93151e-13	0.376626	0.00472661	2.24477e-18	0.0977115	0.00107557	6.34833e-10	1785.33	3093	462	103.229	156.832
Gabpa	14390_Mm.18974.1.26	0.759629	0.930147	0.816676	1.88758e-09	1	0.0149048	0.799644	0.414393	0.00137967	0.178202	0.0893178	0.398524	0.0436707	811.333	55.6667	376	57.6414	3.4682
Sdhaf2	66072_Mm.180063.1.3	0.852056	2.31248	0.36846	4.19034e-123	4.55675e-14	1.23157e-17	6.70471e-15	0.000244928	5.48817e-06	0.000342081	8.12349e-21	7.80702e-25	3.81883e-22	402.667	723.333	676	15.9119	25.0662
Arl5a	75423_Mm.314378.1.2	0.866956	8.99577	0.0963738	0	5.02974e-226	3.20354e-159	9.30754e-238	3.07579e-171	1.04098e-127	6.11442e-185	1.9544e-113	1.06128e-88	2.57178e-127	1032	1140	774	35.6174	34.5033
Zfp597	71063_Mm.379190.1.2	0.88166	5.79944	0.152025	2.17157e-302	6.70915e-49	9.57416e-52	1.46507e-88	5.4126e-17	3.07421e-22	1.65232e-32	2.53793e-10	3.26357e-15	1.0133e-21	4168.33	3001.33	4328	25.7275	16.2452
Cab39l	69008_Mm.179091.1.23	0.0410906	0.93429	0.0439805	1.49849e-203	2.3952e-10	5.47894e-13	0.913195	1.02574e-20	1.87649e-23	0.00100867	2.34051e-56	6.67159e-58	4.1246e-23	346	633.333	367	25.1845	40.4262
H3f3b	15081_Mm.371563.1.8	1.32326	0.93539	1.41467	4.47903e-74	0.0486945	0.77397	2.2403e-15	4.09369e-05	0.16184	1.85179e-29	0.00210591	0.505703	4.0602e-21	984	1762	171	153.717	241.383
Dstn	56431_Mm.28919.1.4	1.3348	0.937973	1.42307	8.83963e-56	1.79595e-11	9.84869e-07	3.67313e-16	3.39152e-05	0.00685795	1.46965e-08	0.00376187	0.100347	1.05442e-05	2179.67	1725.67	281	207.208	143.862
Peak1	244895_Mm.268105.1.2	0.874779	0.938021	0.932579	2.0525e-15	0.0615946	0.000211218	0.186768	0.0277252	0.000208233	0.662415	0.295853	0.00736602	0.101355	9066.33	21397	3963	61.1126	126.481
Impad1	242291_Mm.218889.1.15	0.162993	0.939375	0.173512	1.58057e-31	0.244397	0.0639622	0.363436	0.000909061	6.07319e-08	1.0531e-09	0.0883763	6.00712e-05	9.01336e-05	171	62.3333	1216	3.75652	1.20084
Tcf4	21413_Mm.4269.1.47	0.6749	0.939661	0.718238	1.11469e-23	0.0596745	0.000302987	4.31114e-07	0.152084	0.0435328	0.00083439	0.806025	0.00687208	4.6735e-05	333	168.667	782	11.3752	5.05265
Reep1	52250_Mm.146332.1.21	2.64905	0.93976	2.81886	2.35721e-15	0.400388	0.46606	0.562987	0.0227781	0.0328273	0.048991	0.000486988	0.000814738	0.00154374	133.667	234.667	2154	1.65768	2.55213
Pbx2	18515_Mm.7103.1.20	1.17529	0.940103	1.25017	1.41729e-28	0.0845585	6.46885e-10	0.58522	0.752532	3.50874e-06	0.0571651	0.161668	1.9004e-10	0.954723	1050.67	670	357	78.6176	43.9646
Sphk2	56632_Mm.24222.1.1	2.07943	0.940401	2.21122	8.16252e-19	0.00571751	0.487328	0.897602	2.89595e-07	0.572892	0.0687921	3.83051e-07	0.746634	0.0999873	802.667	1302.67	1527	14.0417	19.9844
Sdhaf2	66072_Mm.180063.1.2	0.904078	2.43141	0.371833	9.78953e-137	1.06044e-14	1.46018e-18	1.72067e-13	0.000711229	1.53323e-05	0.00870062	1.4241e-26	2.15128e-31	1.26407e-25	460.333	803.333	781	15.7451	24.0958
Kdm5b	75605_Mm.28995.1.77	2.21722	0.94328	2.35054	1.04325e-34	1.84398e-07	0.492961	0.220467	7.42207e-15	0.149682	0.45461	2.4467e-11	0.461399	0.913029	594.333	74.3333	710	22.3612	2.45257
Gosr2	56494_Mm.195451.1.4	0.907575	0.194871	4.65731	0	2.2314e-40	7.86159e-44	2.93954e-43	1.52521e-20	8.28033e-24	1.86471e-22	2.00946e-44	8.79648e-48	2.01938e-47	3893	2370	1151	90.3508	48.2359
Cntnap2	66797_Mm.321004.1.20	4.50528	0.945293	4.76601	6.96368e-54	1.03516e-14	2.90216e-10	1.34387e-06	4.13212e-06	0.000991359	0.0526831	6.26579e-08	3.07528e-05	0.0041478	152.333	102.667	1149	3.54159	2.09318
Hnrnpa0	77134_Mm.148973.1.2	0.60955	0.946132	0.644255	2.18382e-10	0.623505	0.47111	0.000107345	0.257142	0.648598	0.068044	0.893132	0.609617	0.00112088	3709	1524.33	2593	38.21	13.7713
Ppm1b	19043_Mm.249695.1.27	2.5191	0.946756	2.66077	0	1.28759e-55	5.74788e-237	2.97741e-210	5.4849e-10	1.79696e-30	4.84064e-15	0.431217	2.02572e-51	5.63956e-33	10269.3	11713.7	1717	159.77	159.816
Srr	27364_Mm.131443.1.6	1.63999	0.948517	1.72901	5.29424e-37	0.000185329	0.873986	0.0386459	2.46837e-13	0.000350164	0.233751	6.50678e-12	0.00159525	0.403293	400.667	164	307	34.8633	12.5142
Txn2	56551_Mm.291917.1.3	1.07713	0.949955	1.13387	4.2811e-57	0.250538	1.92525e-19	0.00969839	6.91069e-13	0.114469	1.23564e-07	4.5859e-08	3.26047e-05	0.000626169	1740.67	1648.33	649	71.6463	59.4973
Bard1	12021_Mm.10764.1.1	0.459212	0.950553	0.483099	5.92912e-109	4.83233e-20	1.40636e-47	1.60243e-24	0.000393661	0.122324	8.37787e-05	0.380766	1.10595e-09	0.320478	471.333	505	486	25.9069	24.3418
Nosip	66394_Mm.272139.1.16	1.64629	0.951271	1.73062	3.0408e-53	0.0180933	5.35175e-05	0.0267823	2.92935e-17	0.199025	0.000536462	6.79223e-20	0.0801986	6.8822e-05	234.667	254	100	62.6866	59.5019
Rpl7l1	66229_Mm.379104.1.14	0.53494	0.953788	0.560858	3.67813e-24	1.16575e-09	0.0232782	0.21058	0.0874742	0.0682569	0.000218344	1.64725e-06	0.409857	0.731297	58	36.3333	238	6.5099	3.57623
Eif1a	13664_Mm.262037.1.7	3.69326	0.955837	3.8639	3.6916e-114	3.07053e-14	0.489635	5.70554e-08	5.16275e-28	0.000637681	1.02589e-25	6.27098e-21	0.0250082	8.12514e-16	3092	323	1746	47.3062	4.33366
Noct	12457_Mm.86541.1.14	0.918039	0.032571	28.1858	0	4.40147e-80	7.60663e-36	4.40798e-38	1.43032e-246	9.1289e-152	3.37046e-160	5.24839e-201	5.7851e-125	3.9815e-131	7150	15256	1278	149.451	279.645
Fam49a	76820_Mm.275699.1.16	1.42075	0.958283	1.4826	1.9705e-16	0.0465764	0.000248037	0.00182589	0.0229469	0.639259	0.28128	0.187705	0.00113992	0.0105811	50.3333	367	366	3.67365	23.4899
Snw1	66354_Mm.271174.1.20	1.47722	0.958454	1.54126	3.12676e-52	4.69641e-05	4.45427e-18	1.3456e-20	0.00535873	0.0852018	0.0560626	4.98642e-06	0.909602	0.956784	222.667	249.333	59	100.815	98.9977
Ankib1	70797_Mm.379184.1.5	0.000578993	0.958657	0.000603963	1.49884e-179	4.78902e-33	8.42004e-59	3.15397e-34	0.852193	2.31305e-06	0.0284631	5.35111e-12	8.0337e-29	4.88622e-09	1352	632.333	1962	18.4078	7.54995
Ttc39b	69863_Mm.252239.1.2	0.291813	0.958736	0.304373	1.2706e-92	1.50251e-13	5.92894e-28	0.19251	7.28649e-12	1.21203e-24	0.19353	0.00197435	8.91727e-12	0.0246223	2549.33	1151	4945	13.7716	5.45263
Pex19	19298_Mm.247764.1.24	1.52204	0.959769	1.58584	1.56452e-86	0.0867544	3.97884e-08	4.14911e-09	2.98761e-30	2.77328e-13	6.22357e-12	1.06291e-12	0.00743092	0.0268213	805	1326.33	1278	16.8263	24.3119
Atox1	11927_Mm.217759.1.3	1.28836	0.961515	1.33993	0.00016998	0.612147	0.328545	0.724313	0.247757	0.604449	0.179289	0.294203	0.678851	0.217601	39.6667	61	33	32.1096	43.3025
Cep162	382090_Mm.379339.1.3	1.03838	0.962839	1.07846	3.27055e-07	0.658863	0.223288	0.650535	0.035231	0.605336	0.228827	0.434883	0.0165294	0.0974168	230.333	339	336	18.3122	23.6351
Dbnl	13169_Mm.256925.1.36	1.10778	0.963213	1.15009	2.18427e-06	0.197468	0.733924	0.279099	0.611396	0.0632209	0.269914	0.0624602	0.67532	0.12271	229.667	145.667	740	8.29067	4.61132
Naa30	70646_Mm.275688.1.8	1.68818	0.964136	1.75098	0	1.71961e-18	0.107383	0.280897	1.85839e-108	6.2048e-54	1.83855e-53	3.21391e-45	9.00214e-18	8.01145e-17	2025.33	3341	335	161.501	233.63
Mob1b	68473_Mm.35764.1.16	0.454693	0.964899	0.471234	1.48381e-73	4.87916e-12	1	0.150412	1.02413e-29	5.21094e-06	0.00118176	8.91672e-20	0.00106011	0.0339152	830.667	699.667	796	27.8764	20.5909
Pdzd2	68070_Mm.370978.1.2	0.919189	0.748076	1.22874	3.86239e-162	0.0238328	1.90526e-17	4.06081e-16	9.76804e-15	0.00299562	0.00932089	3.49189e-74	7.1277e-18	3.08569e-19	1192.33	3090.67	1174	27.1302	61.671
Arih1	23806_Mm.305925.1.10	0.87463	0.966062	0.905356	0	0.00993441	2.822e-221	1.87452e-66	3.90134e-151	0.0201784	1.08994e-31	1.38862e-28	4.13223e-40	0.302463	3628.67	5878.33	266	364.409	517.69
Dusp10	63953_Mm.266191.1.17	4.49776	0.967913	4.64686	1.47875e-77	9.15513e-08	1.93995e-07	4.56145e-06	8.86362e-11	2.98406e-10	1.33372e-08	1.08825e-11	3.1345e-11	1.51691e-09	156	609	620	6.72134	23.0103
Smarce1	57376_Mm.379086.1.5	0.93938	2.25778	0.416064	5.83697e-92	4.8473e-19	5.3623e-24	3.16618e-16	2.58957e-07	1.32982e-10	6.23739e-06	0.000231521	7.81551e-07	0.00182485	266	340	47	151.184	169.464
Tmpo	21917_Mm.159684.1.4	0.80995	0.968258	0.836502	6.49583e-55	5.23114e-09	1.20956e-22	1.14699e-12	1.87059e-05	0.972949	0.000730428	0.00440271	0.311112	0.0491552	624.667	866.333	642	25.9918	31.6116
Tbc1d10b	68449_Mm.41420.1.2	0.909722	0.969181	0.938651	2.014e-48	0.0100042	3.82522e-12	2.62149e-08	1.41585e-13	0.0179582	7.92922e-06	0.503167	1.84077e-05	0.010751	1257.33	1863.67	1409	23.8376	30.9852
Taf12	66464_Mm.331926.1.11	2.12188	0.969888	2.18775	3.71588e-129	6.22145e-09	3.19404e-26	4.74798e-24	0.897626	2.41958e-07	1.26301e-06	6.42873e-09	2.83876e-27	7.86726e-25	799.333	929.667	218	97.9478	99.9005
Gsk3b	56637_Mm.200770.1.30	1.0714	0.970221	1.10428	2.51547e-41	9.6263e-05	0.0185281	0.0536623	0.00754232	0.154286	0.00408435	0.000754768	0.000365419	2.00494e-22	14066.7	3784.33	4147	90.6109	21.3773
Prrg1	546336_Mm.269663.1.1	1.361	0.970724	1.40204	1.54729e-07	0.690763	0.738119	0.915084	0.0145406	0.0755305	0.0268824	0.279554	0.155449	0.258481	263.667	4216.33	3282	2.14605	30.0949
Poldip2	67811_Mm.197493.1.22	0.696318	0.970733	0.717312	1.38392e-15	0.000508491	6.03013e-06	0.000887002	0.533724	0.0432572	0.654608	0.282287	0.601432	0.198309	469.333	207.667	376	33.3439	12.9383
Ube2b	22210_Mm.280233.1.7	0.727724	0.972779	0.748088	6.04206e-24	0.00189527	0.0055226	0.0133944	7.30384e-05	0.000340907	0.170353	8.21832e-05	0.000281408	0.439333	500.333	578	150	89.1028	90.2679
Metap2	56307_Mm.379077.1.12	1.44779	0.972865	1.48817	4.63736e-26	0.0380323	0.229738	0.007529	1.77349e-07	5.58409e-06	3.03151e-09	1	0.370441	0.633853	284.667	306.333	42	181.055	170.861
Grn	14824_Mm.1568.1.25	1.45303	0.974447	1.49113	1.20451e-20	0.437156	0.715419	0.642377	1.14604e-05	0.00448625	0.00547371	2.23258e-05	0.00267805	0.00356316	645	1505.33	329	52.3705	107.185
Cebpz	12607_Mm.24169.1.34	0.838349	0.977376	0.857755	6.90107e-33	2.74553e-11	0.00192087	0.0716863	1.0498e-06	0.234126	0.898897	0.720853	7.60521e-05	1.50707e-07	194.333	711	170	30.5367	97.9755
Me1	17436_Mm.148155.1.6	1.66484	0.979075	1.70042	0	1.70738e-93	4.29338e-62	3.0403e-83	1.99161e-31	1.45302e-17	8.56878e-28	0.202282	0.000765495	0.13148	3501.67	9913.67	513	182.339	452.704
Grb10	14783_Mm.273117.1.2	0.611995	0.979817	0.624602	8.4572e-50	5.04003e-09	1.50092e-08	0.23522	5.74468e-08	1.0985e-07	0.147148	2.28959e-09	6.9019e-09	0.323902	20778.3	4229	2760	201.106	35.8943
Zfp40	22700_Mm.379045.1.4	2.07495	0.980171	2.11693	2.1266e-42	0.800231	0.0945053	0.00183346	1.24268e-06	0.00561275	0.0102171	1.69594e-15	7.43537e-07	1.70676e-07	107.667	132.333	1266	2.2718	2.44868
Zfp398	272347_Mm.169059.1.15	1.07491	0.980561	1.09622	5.93857e-17	0.00381387	0.682266	0.039951	0.00849952	4.1118e-06	0.000359742	0.513941	0.10614	0.832962	990	1682.33	1717	15.4024	22.953
Ikbkg	16151_Mm.12967.1.27	0.815691	0.98181	0.830803	1.94972e-17	0.0370751	0.31416	0.025965	0.43086	0.00051832	0.00470393	0.0017683	0.918428	3.77882e-05	1315.67	119.333	1852	18.977	1.50945
Wdr73	71968_Mm.274226.1.2	3.41184	0.98328	3.46985	3.09563e-103	0.000190312	3.69126e-12	9.90526e-20	0.0660509	3.009e-09	1.56245e-18	0.00333133	1.39315e-13	3.08688e-26	589.333	517.667	647	24.3321	18.7432
Zc3h14	75553_Mm.374886.1.3	0.641099	0.984006	0.651519	4.06938e-47	7.6666e-11	7.30695e-16	4.47051e-15	0.743581	0.134323	0.172385	0.252384	0.00501986	0.00744903	1347.33	1207.33	266	135.306	106.327
Abr	109934_Mm.258939.1.1	1.59699	0.984328	1.62242	2.36905e-29	0.032874	0.0107224	0.784349	6.86275e-11	0.0710568	2.9244e-06	2.16959e-06	0.896877	0.00308793	5619.33	4628.33	2441	61.495	44.4175
Scamp1	107767_Mm.201455.1.5	0.941449	8.60084	0.10946	0	0	0	0	0	0	0	0	0	0	10478.7	4645	416	672.877	261.571
Fanca	14087_Mm.379084.1.19	1.48452	0.984573	1.50778	1.86567e-06	0.460236	0.422452	0.599108	0.823628	1	0.140076	0.0171102	0.0215047	0.377301	25	41.3333	137	4.87464	7.06768
Dixdc1	330938_Mm.82598.1.2	0.293146	0.984764	0.297681	9.13476e-26	0.00562597	0.130409	0.840811	2.18097e-09	0.0411394	0.00215367	2.01259e-07	0.20573	0.0185078	166.333	94.3333	1672	2.65746	1.32168
Cyp51	13121_Mm.140158.1.7	0.948564	0.984814	0.963192	3.78995e-09	0.56971	0.69118	0.117439	0.0152997	0.00617645	0.138272	0.325058	0.393151	0.0490796	309	124.333	759	10.8753	3.83745
Mtmr10	233315_Mm.214959.1.28	0.847886	0.988072	0.858121	1.02084e-24	0.090797	0.000144511	0.000559379	2.32077e-08	0.000808639	0.000146056	0.212257	0.380555	0.628193	333	676.333	2853	3.11792	5.55336
Vcpip1	70675_Mm.274493.1.3	1.1856	0.988215	1.19973	8.96002e-57	1.27948e-05	3.7634e-10	0.664036	1.26407e-11	0.141491	0.000186167	1.14967e-18	0.660818	1.10776e-08	2687	8208	981	73.1681	196.004
C330018D20Rik	77422_Mm.256874.1.4	1.72899	0.990278	1.74596	1.17196e-110	0.0827933	1.45292e-09	0.000992222	9.94041e-39	1.6689e-07	6.63263e-15	3.60771e-27	0.000606519	4.07821e-09	408.333	1049.67	437	24.9607	56.2687
Nt5c2	76952_Mm.248652.1.4	0.941242	0.990656	0.95012	8.48619e-33	0.00549682	2.73758e-10	0.295257	7.7203e-05	0.831637	1.9822e-09	0.182864	1.15336e-06	0.711585	659.333	1253.33	700	25.1611	41.9436
Zcchc6	214290_Mm.233082.1.6	0.943355	4.04985	0.232936	3.8448e-110	1.09863e-08	1.14006e-21	0.000223571	3.01839e-10	4.00075e-23	8.38421e-06	1.33914e-11	3.00594e-23	3.36893e-07	170.667	190.333	219	20.8175	20.3595
Ralgapb	228850_Mm.212317.1.35	0.951085	1.56461	0.607874	1.20045e-175	3.16531e-11	1.39542e-46	8.9529e-39	1.18405e-07	1.07399e-36	5.51964e-30	0.00126464	0.000217531	0.0157216	1825.67	2957.67	598	81.5537	115.863
Chdh	218865_Mm.9772.1.1	0.618904	0.99265	0.623486	2.00235e-30	2.11716e-07	0.000146625	3.0705e-06	0.0202152	0.283743	0.0724995	2.98245e-05	0.00596365	0.000284016	3355.67	12865	3470	25.8329	86.8515
Bsg	12215_Mm.726.1.11	1.12141	0.993571	1.12866	2.37858e-29	0.1018	0.0027322	0.000363264	1.83541e-11	6.85821e-05	3.12003e-06	0.140987	0.687255	0.618636	2104	929	291	193.142	74.7859
Rrp15	67223_Mm.289841.1.4	0.670592	0.994028	0.674621	1.75175e-31	0.421817	5.08386e-10	1.70199e-08	3.11634e-06	0.461652	1	0.00881933	0.000524328	0.0072144	367.667	341	297	33.069	26.8964
Ubac2	68889_Mm.252148.1.17	2.66609	0.996415	2.67568	5.27869e-161	5.39422e-26	6.49086e-40	6.11532e-52	0.0561553	4.36414e-07	6.64802e-13	0.00644221	7.31252e-09	3.21211e-15	505.333	552.333	286	47.1992	45.241
5730508B09Rik	70617_Mm.317049.1.2	3.45138	0.996518	3.46344	1.01328e-13	0.0042013	0.471224	0.0346599	0.0887814	1	0.585126	0.000184752	0.135405	0.00113632	653	72.3333	1194	14.6094	1.41916
Ufm1	67890_Mm.28917.1.11	1.19634	0.997667	1.19913	4.80356e-09	0.799316	0.171055	0.000272612	0.108835	0.664639	0.151145	0.43037	0.859572	0.0318635	75.6667	109.667	118	17.1295	21.7716
Sdk1	330222_Mm.151931.1.10	2.01866	0.998658	2.02137	1.62442e-18	0.000475504	0.566267	0.000140719	0.471345	0.0754271	0.198018	0.000213722	0.391105	7.28547e-05	111.333	40.6667	382	7.78547	2.49386
Vps54	245944_Mm.170103.1.42	0.921226	0.999027	0.922123	2.08949e-14	0.342082	0.512007	0.218625	0.792658	0.231735	0.0555273	6.12629e-06	0.00815735	0.00107054	1371.67	323.667	628	58.3461	12.0736
Creb3	12913_Mm.229444.1.1	4.21455	1.00038	4.21295	4.46598e-20	0.0277822	0.102565	0.0508142	0.000324792	0.00179176	5.88361e-05	0.0132607	0.0513765	0.0132222	220	77.6667	460	12.7758	3.95525
Erfe	227358_Mm.337240.1.1	1.36303	1.0009	1.36181	6.76987e-09	0.565975	0.167893	0.715354	0.0184604	0.0017862	0.107037	0.376014	0.0795115	0.943826	715.667	614.333	1527	12.5197	9.42458
Sft2d2	108735_Mm.288369.1.3	2.98125	1.00107	2.97807	5.42958e-35	0.0281269	0.0242265	3.49105e-05	0.000128241	0.000326575	5.20023e-09	0.00253267	0.00347562	1.19057e-06	10024.3	1412.33	4822	55.533	6.86131
Zwint	52696_Mm.62876.1.11	0.00501747	1.00122	0.00501134	1.31945e-41	7.5207e-05	0.599929	0.00493107	1.182e-09	0.00625837	4.50932e-07	3.46297e-09	0.00588524	8.7235e-07	188	232.667	1266	3.96686	4.30524
Gpr137b	83924_Mm.379269.1.18	0.951483	5.13216	0.185396	3.57753e-200	2.56969e-21	2.12505e-16	4.6753e-32	1.5335e-13	2.51194e-10	3.70831e-21	1.76513e-28	4.36736e-22	1.2725e-40	188	309.667	294	17.0818	24.6743
Taok1	216965_Mm.340436.1.4	0.951525	1.64804	0.577367	1.44357e-283	4.32592e-57	1.26523e-21	4.18746e-25	1.54279e-53	2.44971e-24	2.15144e-27	1.00451e-42	1.77482e-17	4.34494e-20	2709.33	6151.33	1038	69.725	138.825
Arih1	23806_Mm.305925.1.6	1.15856	1.00393	1.15402	0	3.28316e-06	1.32643e-63	7.14484e-22	4.14408e-93	0.780877	8.73844e-125	0.00125955	1.32029e-41	5.43676e-13	10805	15891.7	776	371.951	479.739
Cep72	74470_Mm.73234.1.4	2.195	1.00468	2.18478	1.35303e-27	1.94186e-07	0.184109	0.000745369	2.21005e-07	0.425576	0.000684286	0.00044626	0.0147875	0.119548	323.333	64.3333	697	12.392	2.16222
Ppm1h	319468_Mm.70065.1.1	0.954804	0.408239	2.33883	1.02963e-85	1.15653e-07	3.53596e-07	7.81602e-19	8.3401e-07	2.60887e-06	1.21059e-17	1.03512e-05	3.11966e-05	3.78719e-16	13840.7	5420.33	4076	90.7081	31.1522
Mpv17l	93734_Mm.76554.1.14	0.52703	1.00617	0.5238	3.48925e-16	0.434602	0.451664	0.355892	0.0814758	0.252318	0.00195347	0.000920312	0.0165623	8.15953e-06	1051.67	110	1828	15.3683	1.40966
Nxf1	53319_Mm.7271.1.4	0.867022	1.00674	0.861219	2.19765e-39	0.664685	6.33734e-08	5.13333e-16	3.29186e-06	0.538887	0.00312291	0.000100394	0.26588	0.000687298	1268.67	832.333	77	440.129	253.223
Eif3h	68135_Mm.379152.1.8	1.10754	1.00766	1.09912	8.37902e-26	0.061664	0.000378039	2.41828e-07	2.14693e-07	0.000546667	0.16786	0.00641701	0.312783	0.375885	833.667	476	99	224.947	112.634
Avl9	78937_Mm.105343.1.27	0.956278	0.287898	3.32159	2.11461e-48	1.84275e-06	8.27575e-05	3.06992e-07	5.85209e-08	1.82579e-06	9.72076e-09	0.000286752	0.00241867	6.27023e-05	1813.33	4391.67	4111	11.7829	25.0253
Phf23	78246_Mm.20805.1.17	2.07027	1.00828	2.05326	1.94916e-107	1.8929e-28	1.73549e-27	6.48263e-37	4.93904e-05	0.000273149	2.55202e-08	0.963858	0.594654	0.463811	1200.67	1263	544	58.9585	54.3878
Ykt6	56418_Mm.294821.1.17	2.37578	1.00843	2.35593	1.86648e-18	0.123667	0.479934	0.256872	8.40504e-05	0.00107381	0.150172	7.85525e-05	0.000889112	0.12933	2625.33	673.667	1767	39.6891	8.93111
Fcho2	218503_Mm.23928.1.2	1.38304	1.00885	1.37091	2.54742e-43	0.277901	0.106797	0.816104	1.77013e-17	1.55701e-07	9.89598e-14	0.0030969	0.512418	0.0242998	892	1765.33	768	31.0261	53.8471
Setdb1	84505_Mm.181661.1.2	1.34587	1.00889	1.33401	2.99992e-62	0.170418	3.44659e-08	0.0224033	4.93788e-29	0.000253215	8.73509e-13	2.12236e-06	0.0343909	0.285979	1321.33	2694.33	433	81.5169	145.767
42801	57438_Mm.260635.1.11	0.398991	1.00992	0.395071	1.51129e-159	6.95364e-34	1.25867e-18	1.37629e-44	0.000442721	0.354906	6.68944e-09	2.81067e-18	3.60114e-09	1.17932e-26	780.333	2093.67	243	85.7822	201.836
Derl2	116891_Mm.28131.1.3	1.34155	1.00995	1.32833	4.5885e-92	8.63351e-08	1.32931e-10	0.19098	1.1105e-40	0.100749	2.05614e-13	3.85575e-17	0.141467	0.00166836	1535	836.333	498	82.3384	39.3411
Calm1	12313_Mm.285993.1.21	0.957602	2.77077	0.345609	0	3.31555e-294	0	2.5179e-245	1.08647e-52	5.28826e-127	5.01658e-41	1.2672e-44	1.8875e-110	3.61074e-35	30304.7	31462	2748	294.589	268.205
4430402I18Rik	381218_Mm.280653.1.3	1.62117	1.0129	1.60053	5.3392e-09	0.00224462	0.851135	0.792421	0.000738976	0.844299	0.765998	0.388648	0.209978	0.0904262	71.3333	27	173	11.0146	3.65607
Pogk	71592_Mm.192094.1.3	1.50799	1.01346	1.48795	6.89893e-72	0.254715	1.20927e-17	4.60438e-11	5.38754e-12	0.01015	0.203603	1.55183e-23	0.629842	4.47014e-07	505.333	544.667	4767	2.83176	2.67659
Tdp2	56196_Mm.19992.1.22	1.23652	1.01469	1.21862	1.4047e-14	0.807026	1	7.83055e-06	0.420566	0.630338	1.07073e-05	0.55893	0.482544	0.00290351	1147.33	803.667	637	48.1142	29.5552
Ppp1r7	66385_Mm.88704.1.23	0.865068	1.01518	0.852136	1.84222e-22	0.0952437	0.0247407	0.2057	0.00118092	0.000211451	0.00505257	0.000344752	0.0079855	0.000109423	1848.33	1874.33	2384	20.7108	18.4178
Uggt1	320011_Mm.382346.1.1	1.15192	1.01702	1.13264	1.66704e-21	0.374445	5.06247e-06	0.414541	0.00146198	0.0374862	0.00033305	0.0138866	0.00172418	0.00485433	2622	1378	3587	19.5265	8.99943
Cenpw	66311_Mm.251779.1.7	0.959904	5.11483	0.187671	4.66253e-247	7.31637e-31	4.31e-59	7.34586e-25	2.12579e-15	1.69614e-37	5.49129e-13	1.39368e-17	1.45649e-39	5.0082e-15	263.333	246.333	121	58.1358	47.6908
Parp1	11545_Mm.277779.1.7	0.90372	1.01714	0.888489	3.10156e-15	0.0231652	0.00160268	7.70553e-07	0.366041	0.909655	0.127182	0.0219794	0.116479	1	324	101	48	180.313	49.2921
Mlst8	56716_Mm.258355.1.3	0.525769	1.01855	0.516195	3.39904e-13	0.309827	0.012644	0.520918	0.637283	2.47068e-05	0.0510069	1	0.000448097	0.462841	140.333	35.3333	483	7.76134	1.7137
Asxl1	228790_Mm.330677.1.30	0.960638	0.162704	5.90421	0	5.94274e-142	2.00238e-39	7.45035e-52	7.42333e-282	2.25104e-126	7.86915e-152	3.02883e-205	3.37225e-83	5.1398e-101	12138.7	12831.7	2858	113.457	105.176
Zfp706	68036_Mm.371631.1.11	0.864137	1.0212	0.846194	6.61449e-73	0.0604419	0.0252404	1.1878e-19	1.1752e-26	5.87977e-09	0.38238	1.15626e-10	0.0251574	4.74926e-05	976.667	1242	299	87.2566	97.3077
Atl1	73991_Mm.26381.1.20	0.960997	0.509171	1.88738	4.6509e-39	0.000889478	0.00319243	0.000740517	0.00190771	0.00585169	0.00157592	3.32801e-08	1.92458e-07	1.96289e-08	439	614	98	119.663	146.771
Rida	15473_Mm.143977.1.4	1.05728	1.02232	1.0342	1.07738e-05	0.424583	0.0191337	0.663168	0.187471	0.842166	0.116188	0.661373	0.343123	0.480394	254.333	368.667	264	25.7349	32.7135
Asah2	54447_Mm.104900.1.2	0.898312	1.02284	0.878252	6.10751e-13	0.00630018	0.532884	0.00276447	0.832058	0.255273	0.575145	0.0211856	0.000359119	0.0708028	296.667	873	1883	4.20864	10.8608
Map3k2	26405_Mm.211762.1.4	0.317479	1.02394	0.310056	8.88027e-24	0.000131762	0.00219964	0.0240863	0.000533253	0.00450198	0.0678392	0.000160886	0.00217247	0.0223471	183.667	65.6667	389	12.6126	3.95451
Dsn1	66934_Mm.25410.1.2	1.15061	1.02396	1.12369	1.82485e-25	0.660145	0.0404453	6.82235e-13	0.0165537	0.345965	0.000652966	0.0125603	0.318365	0.000669953	1914.67	4497	902	56.7035	116.792
Cdc34	216150_Mm.21981.1.5	0.974575	0.14919	6.53243	2.73197e-106	1.74411e-16	0.0191382	2.80094e-07	5.86141e-32	3.44204e-07	3.23538e-16	8.65019e-20	0.0186236	2.77883e-08	598	457.667	242	66.0099	44.3028
Gbf1	107338_Mm.271620.1.77	1.3972	1.0268	1.36073	2.05341e-13	0.708264	0.702733	0.389141	5.03539e-05	0.00197718	0.0099898	0.0218357	0.144917	0.33687	209.333	188.333	32	174.748	137.871
Insig2	72999_Mm.27136.1.4	0.507681	1.02708	0.494294	1.75401e-18	9.42634e-05	8.352e-06	0.0869431	0.0327275	0.0194736	0.428496	0.0165081	0.00799084	0.711327	200	64	260	20.5485	5.76638
Mcmbp	210711_Mm.97383.1.4	1.28574	1.02714	1.25176	1.51643e-38	5.92839e-12	0.932282	0.026225	7.52218e-08	0.476749	0.00795569	3.02635e-15	0.175744	0.689465	2014.67	2224	1111	48.4409	46.894
Dbnl	13169_Mm.256925.1.34	1.18309	1.02763	1.15128	9.62117e-10	0.342293	0.163787	0.142138	0.031985	0.124229	0.0680584	0.232075	0.0499403	0.0385222	213.333	134.667	646	8.82164	4.88343
Ndfip2	76273_Mm.290669.1.16	0.883729	1.02766	0.859944	4.41938e-21	0.000726725	0.981342	0.000617013	5.15437e-07	0.0243053	0.678433	2.92585e-05	0.0637141	0.633878	2358	4372	918	68.6158	111.567
Top1	21969_Mm.217233.1.12	1.071	1.02873	1.04109	2.42455e-17	0.82548	0.51782	5.23221e-06	0.0537357	0.154517	0.0228527	8.91597e-05	0.00064079	1	251.667	560.667	25	268.911	525.366
Tmem106b	71900_Mm.27742.1.26	0.853475	1.02958	0.828957	2.2969e-22	8.64977e-06	0.000110692	0.000639563	0.237066	0.113353	6.55709e-05	0.582197	0.303016	0.00120666	367.667	57.3333	874	11.2374	1.53671
Primpol	408022_Mm.22108.1.22	1.52391	1.0302	1.47923	2.47703e-24	1.20734e-06	4.31541e-10	3.48732e-07	0.554513	0.385299	0.923998	0.929706	0.121748	0.6101	423.667	500.667	533	21.2334	22.0048
Xpo7	65246_Mm.152987.1.36	0.840591	1.03064	0.815601	3.02294e-21	0.0904029	0.0414785	7.45145e-05	0.00108795	0.000486373	0.0291621	0.0136214	0.00624301	0.00824461	176	120.667	127	37.0196	22.2577
Zbtb6	241322_Mm.330182.1.3	0.528035	1.0316	0.511859	1.72869e-29	0.408216	3.04112e-06	0.00641681	0.419442	0.0181325	0.683562	0.00135994	2.71271e-10	1.13147e-06	490	398.667	2070	6.32337	4.51166
Actr3	74117_Mm.379231.1.2	1.38774	1.03218	1.34448	7.25727e-129	2.80895e-16	4.86649e-40	2.85483e-52	0.000628176	0.110474	0.00051013	1	7.66161e-06	6.85628e-10	12555	12991.3	848	395.498	358.885
Ambra1	228361_Mm.291312.1.32	1.33973	1.03219	1.29795	1.84374e-16	0.166381	0.000859165	0.0294677	0.00234251	0.358341	0.0231331	0.00112432	0.239282	0.00837843	1128.67	1600.33	1519	19.8487	24.6803
Brcc3	210766_Mm.226957.1.20	1.46878	1.03238	1.42271	1.11105e-12	0.00537075	0.253772	0.000316904	0.370622	0.862825	0.0824157	0.043651	0.404351	0.00552982	465.333	707	1626	7.64481	10.1858
Cntnap2	66797_Mm.321004.1.21	4.15924	1.03268	4.0276	3.20754e-42	2.04063e-11	5.39557e-09	2.17924e-05	8.5045e-05	0.00171063	0.0958594	1.33703e-05	0.00027474	0.0260954	155.667	112.333	1267	3.28203	2.07696
Mtss1	211401_Mm.215481.1.2	0.980786	0.570792	1.71829	8.09426e-159	3.31578e-06	1.10537e-17	3.79942e-27	0.000229103	8.9793e-14	5.59102e-20	7.52257e-13	1.01844e-25	6.59633e-37	4169.67	4294	940	118.494	107.012
Slc39a9	328133_Mm.238279.1.19	2.67916	1.03291	2.59379	5.0057e-33	7.98416e-08	0.000364223	0.0346597	4.76277e-08	0.000337036	0.0275255	1.08358e-05	0.00570028	0.181975	4217.33	2257	3762	29.9462	14.0543
Luc7l3	67684_Mm.30927.1.26	1.10641	1.03481	1.06919	3.88691e-08	0.156356	0.0893267	0.000645476	0.48008	0.697665	0.250453	0.248507	0.414326	0.499185	747	947	62	321.849	357.812
Rab23	19335_Mm.86744.1.27	0.786846	1.03549	0.759877	4.34002e-213	2.80279e-07	9.32087e-70	8.6482e-73	1.62754e-19	0.000194174	0.000456661	4.23441e-39	0.690089	0.455519	2190	3130.67	1459	40.097	50.2665
Nap1l1	53605_Mm.290407.1.33	1.06364	1.03672	1.02596	8.13541e-55	0.295439	7.16538e-05	2.74477e-23	3.46288e-11	0.000232417	0.035221	1.75282e-07	0.0155565	0.00181139	4164	3784.67	722	154.062	122.797
Dido1	23856_Mm.156909.1.3	0.237356	1.03811	0.228642	7.9996e-135	3.41019e-08	2.57959e-12	1.28537e-29	1.32856e-16	2.99564e-21	3.62653e-44	0.770421	0.119136	5.34046e-06	2797.67	2153.33	3573	20.9164	14.1181
Zc3h14	75553_Mm.25549.1.42	0.683291	1.03825	0.658121	2.49596e-49	1.71402e-10	1.68948e-16	2.66364e-17	0.389957	0.220156	0.13628	0.54116	0.0101584	0.00503114	1243	1120	238	139.514	110.24
Cetn4	207175_Mm.344708.1.6	1.22999	1.03844	1.18446	1.63996e-08	0.364178	0.061825	0.443845	1	0.0102413	1	0.0109287	0.623152	0.0235292	79.3333	73.6667	263	8.05792	6.56164
Pdzk1	59020_Mm.28015.1.27	1.15605	1.04077	1.11076	1.861e-105	1.29121e-07	8.89827e-30	5.47699e-19	5.64919e-11	0.48738	0.0434671	1.37524e-26	0.000312761	5.74507e-10	1305	1812.33	364	95.7706	116.636
Pde2a	207728_Mm.247564.1.51	6.23887	1.04094	5.99353	6.2404e-07	0.329853	0.0224172	0.160796	0.659306	0.13135	0.580059	0.390839	0.102675	0.260367	128	60	1361	2.51232	1.03274
Ophn1	94190_Mm.254336.1.7	0.888649	1.0414	0.853326	0.00172996	0.516144	0.822695	0.66047	0.175653	0.341061	0.261177	0.601547	0.904659	0.724428	145.333	293	155	25.0471	44.2826
Uso1	56041_Mm.15868.1.28	1.76529	1.04165	1.69471	8.81099e-245	8.48889e-07	2.54585e-113	1.06166e-44	1.17107e-24	1.0396e-09	0.274034	0.0334939	1.42334e-38	2.41447e-09	815	967.333	110	197.919	206.006
Klf11	194655_Mm.9616.1.5	1.29074	1.04247	1.23816	0	0.199214	4.89652e-165	3.38001e-103	5.84631e-95	3.5304e-13	0.0643539	3.95716e-72	1.21067e-18	0.000322171	3625.33	2938.67	663	146.069	103.833
Smarca5	93762_Mm.379273.1.7	0.588522	1.04254	0.564507	9.56475e-154	5.92625e-09	6.20246e-72	4.896e-25	2.00817e-12	5.55121e-10	1	8.53773e-24	0.000515907	0.010824	902	617.667	290	83.0867	49.8945
Gpcpd1	74182_Mm.211211.1.3	1.06491	1.04376	1.02026	5.94138e-20	0.778307	0.0765266	2.55698e-07	1.33606e-06	0.00320555	0.817688	0.103422	0.872389	0.0123469	988.667	1290	1153	22.9057	26.2094
Daam1	208846_Mm.87417.1.40	0.931163	1.04513	0.890957	0	0.000141318	1.29062e-260	1.49479e-208	1.06896e-170	0.0873824	0.0518813	6.22542e-169	0.236154	0.0167158	3583.33	4703	296	323.384	372.203
Btbd1	83962_Mm.71103.1.2	1.03254	1.04547	0.987631	5.13151e-17	0.127352	0.0018733	0.00576435	0.665629	0.033083	0.000118737	0.557291	0.0332478	0.000770222	438.333	344.333	752	15.5708	10.7265
Gk	14933_Mm.246682.1.8	1.77755	1.04553	1.70015	1.09215e-16	0.29938	0.341231	0.185988	0.00063295	0.00137067	0.000463663	0.0262719	0.034285	0.0158645	79.6667	314	181	11.7577	40.6395
Zfx	22764_Mm.919.1.3	1.11646	1.04664	1.06671	2.7651e-33	3.80424e-08	0.514037	0.000724907	6.52376e-07	0.846368	1.7398e-05	5.26621e-09	0.269471	0.0143086	6154.67	385.667	3871	42.4722	2.33392
Bdp1	544971_Mm.379818.1.1	0.932739	1.04687	0.89098	0.000291862	0.796257	0.94937	0.554791	0.137082	0.0947419	0.14403	0.731439	0.589367	0.863015	207.667	98.6667	86	64.5047	26.8763
Zmat3	22401_Mm.35705.1.2	1.11038	1.05004	1.05746	1.24395e-108	0.0118356	4.53088e-17	1.42728e-16	9.89282e-08	4.92932e-10	1.63939e-05	4.48036e-46	0.571567	7.93872e-08	1639.67	290.667	1002	43.713	6.79555
Rpl7l1	66229_Mm.379104.1.8	0.614949	1.05108	0.585064	3.38788e-47	1.90715e-14	3.17607e-08	0.104986	0.831448	0.0737475	2.78162e-12	1.56156e-08	0.000472092	0.423697	121.333	72.3333	516	6.28136	3.28387
Fndc3a	319448_Mm.205421.1.2	0.983526	0.768739	1.2794	3.09434e-52	0.0239294	2.69266e-05	0.00187827	1.46845e-17	0.00178594	8.64917e-19	0.0438286	0.0300665	0.00855372	4561	14393.3	1885	64.6356	178.874
Gpcpd1	74182_Mm.211211.1.2	0.844132	1.05594	0.799415	4.49175e-21	0.194498	0.633893	0.000124746	2.77662e-08	0.000594969	0.442893	0.00119576	0.131688	0.25349	1051.67	1399	1323	21.2345	24.7716
Oaz1	18245_Mm.683.1.8	1.17173	1.05664	1.10893	1.52425e-53	0.450802	1.24287e-09	0.000157566	9.69079e-24	0.0287916	6.51755e-07	1.05418e-07	0.0101993	0.883056	7636.67	6916.33	300	679.995	540.072
Gfpt1	14583_Mm.19893.1.28	0.291518	1.05736	0.275703	2.2446e-53	0.0389745	3.62598e-05	2.32813e-10	5.5171e-05	4.79576e-09	2.17773e-15	0.333468	0.00213383	1.66395e-07	296.667	132.667	117	67.7339	26.5627
2610002M06Rik	67028_Mm.355087.1.1	2.12087	1.05758	2.00541	3.702e-48	0.0751469	0.01175	4.44763e-07	2.29157e-09	1.43457e-10	5.01398e-18	0.100867	0.454096	0.12486	1027.67	1178	4135	6.63896	6.6737
Cep72	74470_Mm.73234.1.2	3.07052	1.05781	2.90273	2.94071e-15	2.11118e-05	0.31551	0.0030301	0.000625379	0.4551	0.0323659	0.0406622	0.694382	0.560181	473.667	107.333	1514	8.35738	1.66076
Minos1	433771_Mm.305990.1.11	1.17212	1.05782	1.10805	1.232e-10	0.178055	1	0.00496256	0.0552333	0.714711	0.0193243	0.452217	0.550638	0.000734013	91.3333	54	46	53.0389	27.5
Zmynd8	228880_Mm.227598.1.66	0.0314781	1.05792	0.0297547	1.55143e-105	4.46133e-22	0.101303	0.673358	1.24986e-33	4.73e-05	0.00703111	4.27301e-35	2.96951e-06	0.000966573	142.667	226.667	112	34.0273	47.4096
Ypel5	383295_Mm.277533.1.8	0.983678	4.96218	0.198235	0	0	3.18637e-109	0	0	1.63745e-213	0	0	1.17656e-104	1.62614e-286	4017.33	9521	928	115.641	240.343
Taf9b	407786_Mm.19440.1.7	0.925065	1.05839	0.874028	1.90663e-127	2.57323e-08	1.70382e-55	1.78181e-22	6.1765e-17	0.0338216	0.000137981	1.37781e-16	0.0923269	6.65624e-05	2919.67	3832.67	186	419.318	482.709
Yipf6	77929_Mm.212290.1.19	1.86641	1.05921	1.76208	0	7.01093e-29	0.0439593	0.0535831	8.40889e-106	1.67663e-27	1.63748e-47	3.10338e-200	5.16275e-69	1.27844e-106	3975.67	11124	811	130.952	321.319
Cyb5b	66427_Mm.20242.1.7	0.413888	1.05937	0.390692	3.00653e-118	3.67592e-17	0.897051	0.822272	2.33454e-25	0.0358887	0.0140497	1.08342e-51	3.41417e-11	2.54658e-12	738.667	517	524	37.6565	23.113
Parn	74108_Mm.182350.1.1	1.26452	1.06003	1.19292	1.20683e-06	0.0678039	0.601057	0.549151	0.0405454	0.61891	0.568765	0.00618409	0.75215	0.812272	1193	1371.67	916	34.7911	35.0792
Nbeal1	269198_Mm.205224.1.27	0.608093	1.06141	0.572912	3.58113e-36	0.175004	0.000132052	1.52899e-09	0.00668767	3.09313e-06	4.42915e-11	0.225359	0.191551	0.00256252	340	364.667	572	15.8784	14.9347
Trim59	66949_Mm.176695.1.4	0.858104	1.06157	0.808337	3.54585e-36	0.554346	0.283568	0.000285943	2.76706e-12	9.40805e-14	8.63695e-05	0.346662	0.0492224	0.205615	502	1294.33	969	13.8389	31.291
Eif1a	13664_Mm.262037.1.6	4.0127	1.0632	3.77416	2.18571e-118	3.04971e-14	0.172661	4.79015e-08	1.66603e-28	2.40116e-05	1.42013e-26	6.11341e-21	0.00305007	8.18025e-16	3078	319	1675	49.0882	4.46142
Phax	56698_Mm.214569.1.10	1.64892	1.06337	1.55065	2.5456e-15	0.00785465	0.924656	1	0.528133	0.000623481	0.000109285	0.933037	0.00548674	0.00190259	107.333	57	26	110.277	51.3569
Dbnl	13169_Mm.256925.1.33	1.18389	1.06568	1.11093	1.59373e-11	0.173199	0.227456	0.115714	0.0366717	0.0137113	0.0272144	0.0688845	0.15259	0.024307	201	127.333	588	9.13149	5.07296
Prex1	277360_Mm.34420.1.3	1.2528	1.06587	1.17538	5.70374e-33	0.4294	0.763814	0.0408642	0.0293604	0.231777	0.942315	2.91369e-11	1.07929e-09	2.11036e-09	2224.67	1378.33	737	80.6344	43.8111
Hdac6	15185_Mm.29854.1.5	1.06044	1.06828	0.99266	0.000831868	1	0.26409	0.215227	0.391854	0.747108	0.534693	0.12538	0.811793	0.918583	299.333	115.667	221	36.1814	12.2606
Myo9a	270163_Mm.249545.1.26	0.991653	3.33009	0.297786	9.68732e-176	2.01047e-44	1.66547e-31	1.86553e-25	3.8579e-23	1.33895e-16	2.03203e-10	9.37642e-15	2.93635e-10	5.36634e-05	784	822	1787	11.7197	10.7757
Btf3l4	70533_Mm.379178.1.4	0.992573	5.12018	0.193855	0	0	0	0	3.61528e-162	0	4.39787e-244	6.25019e-245	0	0	3991	4164	440	242.299	221.695
Set	56086_Mm.335942.1.14	0.42059	1.07252	0.392151	1.63943e-26	0.0783794	0.0062804	0.0857089	0.0663918	0.00495823	0.0739032	1.61112e-05	2.00401e-07	4.94705e-06	811.333	157.667	485	44.687	7.61544
Mapre1	13589_Mm.143877.1.18	1.12866	1.07344	1.05144	1.49288e-41	0.677323	4.50042e-06	1.51875e-08	0.563953	8.68563e-05	4.78524e-13	0.630659	2.41736e-05	9.02414e-07	2572	4537	655	104.895	162.265
Snapin	20615_Mm.331182.1.9	0.945728	1.07399	0.880578	2.16963e-43	0.0268688	0.000495803	3.61136e-12	1.77611e-12	6.63332e-06	0.0275307	0.613925	0.0473789	4.78014e-07	1601.67	705	304	140.741	54.3266
Far2	330450_Mm.59812.1.9	0.673082	1.07457	0.626376	1.94407e-46	8.23573e-05	0.0357108	0.0076085	0.0168935	0.307618	0.133015	3.30769e-15	2.45816e-10	1.54576e-11	832	1340	622	35.7319	50.4674
Fbxl3	50789_Mm.214746.1.2	1.42532	1.07789	1.32232	5.86483e-34	0.000942153	0.000785421	0.341804	1.11519e-07	2.40354e-07	0.324334	7.5829e-07	1.06685e-06	0.329705	4561	2107.33	1827	66.6875	27.0204
Ubr2	224826_Mm.28234.1.3	0.460811	1.07816	0.427405	5.10099e-42	1.59132e-07	3.46346e-05	2.932e-19	0.351404	0.564506	6.21684e-07	0.756211	0.959086	3.5292e-05	1226.67	305.333	734	44.643	9.74485
Dnmt3a	13435_Mm.5001.1.46	0.994507	8.79172	0.113119	0	0	0	0	0	0	0	0	0	0	5433	10683	1570	92.4407	159.401
Tcf4	21413_Mm.4269.1.46	0.815107	1.07924	0.755258	3.41501e-25	0.258779	0.00019501	5.51389e-07	0.112778	0.0164075	0.000266984	0.880346	0.0018547	1.52149e-05	319.333	160.667	697	12.2387	5.39995
Zbtb10	229055_Mm.103262.1.16	0.999042	6.22255	0.160552	0	0	3.83095e-278	2.48189e-45	0	0	4.80639e-172	0	1.52068e-269	1.30811e-47	8454.33	6133	2578	87.6031	55.7297
Zfhx4	80892_Mm.41522.1.16	1.52027	1.08287	1.40393	1.06407e-28	0.0827024	0.0682212	0.010376	3.90709e-05	5.65312e-11	0.00827852	0.0678352	2.13945e-06	0.684938	287	165.333	1565	4.89881	2.47482
Pde4dip	83679_Mm.129840.1.12	1.09986	0.00848177	129.673	2.47621e-47	4.78933e-10	0.000671516	0.00199947	1.39701e-10	0.000328028	0.00129175	3.24275e-10	0.000763093	0.00262881	79.6667	57.3333	102	20.8641	13.1675
Chmp2b	68942_Mm.269800.1.5	2.33565	1.0833	2.15605	4.53832e-79	3.91867e-14	0.00132125	1.91302e-18	2.42829e-13	0.0015287	1.79566e-17	2.38142e-05	0.685155	4.2129e-08	1701	469.667	492	92.3554	22.3626
Ypel5	383295_Mm.277533.1.3	1.01013	2.40601	0.419836	0	9.64792e-85	3.73539e-11	2.11526e-37	3.94057e-128	1.33064e-28	1.37772e-67	9.2189e-71	2.18409e-10	3.29487e-32	1302.67	3136	243	143.202	302.32
Arl5a	75423_Mm.314378.1.3	1.01882	9.34761	0.108992	0	3.89653e-221	5.12179e-151	4.03026e-225	2.96727e-166	4.73703e-120	9.68332e-174	9.70861e-108	3.06675e-81	1.8136e-116	1005	1109.33	703	38.1886	36.9661
Dhx9	13211_Mm.20000.1.19	0.549718	1.08403	0.507107	5.75133e-20	0.0955944	3.71799e-05	5.38669e-06	0.108497	0.373375	0.237149	0.435133	0.00154992	0.000463648	144.333	74.6667	64	60.2434	27.3303
Dido1	23856_Mm.156909.1.4	0.290098	1.08476	0.267431	7.03433e-129	6.02946e-11	1.78988e-11	6.38413e-30	1.34803e-17	8.25568e-18	7.27549e-40	0.830052	0.373302	4.06947e-05	2754.33	2125	3469	21.2097	14.35
Grpel1	17713_Mm.354731.1.1	1.598	0.00996123	160.422	4.50586e-147	3.39105e-14	4.97038e-06	3.12772e-05	1.78946e-41	6.1729e-24	1.68092e-22	7.54315e-21	7.5044e-10	8.13204e-09	1118.67	1639	2617	11.4188	14.6714
Ccdc34	68201_Mm.181767.1.14	0.100774	1.08587	0.0928054	3.38467e-127	1.13099e-41	6.4411e-20	1.45284e-24	0.000204488	0.0516431	0.0106325	1.03668e-16	1.45761e-09	1.88484e-11	530	709.333	460	30.7781	36.1235
Ldb2	16826_Mm.25785.1.13	1.02861	1.08714	0.946163	2.50043e-05	0.499329	0.299017	0.135356	0.0291658	1	0.611289	0.216124	0.814391	0.394276	25.6667	8.33333	22	31.1652	8.87346
Bace1	23821_Mm.24044.1.18	0.580079	1.08765	0.533334	1.72879e-32	9.30716e-06	0.000430137	1.17528e-13	0.0419625	0.000680244	0.617642	0.1524	0.726163	1.88319e-05	136	163.667	592	6.13678	6.47643
Vps37a	52348_Mm.294871.1.19	1.02876	2.57421	0.39964	1.64108e-217	2.48116e-21	1.46593e-18	5.52609e-29	1.53034e-06	5.03902e-07	2.01548e-09	1.92189e-42	2.53248e-36	1.07933e-52	588	870.667	271	57.9604	75.2627
Tcfl5	277353_Mm.141312.1.44	3.18131	1.08861	2.92236	1.02874e-18	0.000513138	0.256832	0.0133756	4.3086e-06	0.0274031	0.000150682	0.054222	1	0.604974	558.667	58.6667	526	28.372	2.61278
Trps1	83925_Mm.30466.1.2	1.05975	1.09183	0.970621	7.86564e-18	0.0396492	6.82401e-05	3.82599e-05	0.000152367	0.120112	0.166327	0.0336418	0.805171	0.921526	338	14100	3313	2.72533	99.6999
Laptm4a	17775_Mm.30071.1.9	1.47273	1.09208	1.34855	1.641e-45	0.00235222	7.70032e-18	5.26376e-13	7.57431e-05	0.0451027	0.32091	0.0755196	0.000255046	0.0081511	577.333	483.667	110	140.203	103.003
Jam3	83964_Mm.28770.1.2	1.49483	1.09518	1.36493	2.72831e-32	0.497456	2.86997e-06	0.343361	2.48889e-06	0.262827	1.40981e-07	5.22982e-06	0.297174	3.88307e-07	2633.67	676.667	791	88.9421	20.0399
Limk1	16885_Mm.15409.1.2	2.49359	1.09595	2.27528	2.63127e-10	1	1	0.717025	0.0163776	0.0234483	0.0884672	0.0123399	0.0185564	0.0471717	247.333	331.667	1334	4.95279	5.82429
Foxm1	14235_Mm.42148.1.28	1.43022	1.09639	1.30448	4.52946e-49	0.00890233	0.143856	0.000122719	4.73064e-06	0.000913381	5.70746e-09	7.1213e-09	7.53141e-06	2.17897e-12	6225.33	15640	2068	80.4147	177.167
Ap4b1	67489_Mm.197568.1.27	2.97545	1.09776	2.71047	1.66224e-13	1	0.597285	0.865444	0.136307	0.114572	0.0134855	0.00732084	0.00261532	7.97484e-05	103	31.6667	432	6.36908	1.71718
Map1lc3a	66734_Mm.196239.1.4	2.65949	1.10134	2.41477	6.86351e-26	0.000743163	1	0.913676	2.88746e-11	0.0266457	0.00755605	1.53525e-07	0.461406	0.245453	821	532	596	36.7976	20.9104
Sap30l	50724_Mm.340083.1.8	1.03936	6.63544	0.156638	0	6.14985e-45	7.60413e-28	3.2686e-18	3.8587e-108	1.16806e-72	5.0789e-58	6.93063e-34	7.67621e-19	2.29433e-10	651	678	267	65.1318	59.4861
Mob1b	68473_Mm.35764.1.15	0.544244	1.10916	0.490682	3.73923e-78	1.24194e-12	0.918978	0.158041	9.41304e-31	8.765e-06	0.00107614	4.9961e-22	0.000386457	0.0120928	796	678	727	29.2484	21.847
Abcf3	27406_Mm.27135.1.45	1.10468	1.10954	0.995623	1.42012e-18	0.507666	0.000338901	0.227818	1.0743e-05	0.185055	7.57518e-05	0.976271	0.000489446	0.50349	2048.67	8038.67	1021	53.6005	184.44
Rala	56044_Mm.27348.1.10	1.55328	1.10956	1.3999	1.38946e-41	0.00618937	0.00340189	0.615341	0.00134147	0.00565924	8.12856e-08	2.36329e-07	1.81989e-06	4.04064e-12	326.667	348.667	185	47.169	44.1505
Mrpl17	27397_Mm.44225.1.5	1.03962	19.5155	0.0532714	0	0	0	0	9.42142e-127	1.03841e-260	1.24416e-255	3.13819e-152	5.83257e-295	4.31632e-295	992.333	867.667	460	57.6266	44.1867
Rsrc1	66880_Mm.316418.1.22	0.493575	1.11057	0.444435	4.07137e-71	1.88418e-10	2.02891e-19	1.18793e-26	0.00623399	0.516624	0.0468381	0.256118	4.34666e-05	5.33865e-08	806	554.667	736	29.2537	17.6543
Rbm48	269623_Mm.379253.1.3	1.76798	1.11065	1.59184	2.30622e-33	6.7825e-05	3.73386e-06	9.1661e-11	0.00938477	0.00112597	1.93821e-06	0.0352369	0.183071	0.751971	583.333	1389	467	33.3675	69.6759
Cep55	74107_Mm.9916.1.20	1.11347	1.11126	1.00199	3.0944e-10	0.370312	0.0133163	0.0287152	0.00102721	0.101564	0.0836134	0.307662	0.856316	0.950888	199.333	284	84	63.3904	79.202
Atg10	66795_Mm.235385.1.4	1.15976	1.11272	1.04227	0.000233214	0.741454	0.411257	0.133443	0.104706	0.69412	0.9237	0.702234	0.535398	0.227072	121.667	123.667	354	9.18103	8.18364
Rtn3	20168_Mm.246990.1.2	1.58125	1.11313	1.42054	2.42881e-129	5.57763e-22	5.96489e-39	2.27367e-32	1.04273e-15	0.0510105	0.00767232	0.0352094	8.84098e-11	2.52752e-08	3942	2015.67	875	120.346	53.9644
Rnf146	68031_Mm.28930.1.1	1.3316	1.11648	1.19268	1.41421e-221	3.04559e-11	3.30938e-49	1.99395e-21	7.3573e-20	0.161508	1.25738e-09	3.79975e-57	1.15292e-18	1.0751e-38	1618.67	2796.67	1701	25.42	38.5153
Fam19a5	106014_Mm.234189.1.1	6.21865	1.11685	5.56803	1.46491e-39	6.39843e-09	0.528882	0.00625778	2.42119e-11	0.457191	0.0031276	4.11754e-12	0.345594	0.00140416	152	44	976	4.16023	1.05609
Rell1	100532_Mm.243632.1.4	1.17609	0.0189856	61.9463	0	1.26034e-20	1.81536e-05	0.000118109	5.21991e-147	3.13269e-34	1.58379e-97	2.64686e-85	1.56298e-13	4.78433e-51	702.333	1388.33	701	26.7638	46.3952
Sec62	69276_Mm.26017.1.4	1.39562	1.1194	1.24675	1.15354e-17	0.0583606	1.39104e-06	7.21962e-06	0.252617	0.0930866	0.189959	0.309134	0.0824461	0.172876	452	428.333	79	152.839	127.014
Kdm5a	214899_Mm.288602.1.9	0.309157	1.12041	0.275931	4.96215e-15	0.233745	0.0425922	0.000711524	0.443473	0.100404	0.00454092	0.222972	0.038466	0.000403942	183.667	26.3333	96	51.1072	6.42586
Slc4a8	59033_Mm.209856.1.24	1.04209	14.6712	0.0710293	0	0	0	0	0	0	4.00324e-213	1.87661e-290	0	9.31729e-176	703	2184	318	59.0543	160.888
Cables2	252966_Mm.370333.1.2	1.73007	0.0334008	51.7973	2.52079e-155	7.39975e-08	1.05385e-05	1.87852e-08	4.49201e-17	1.18092e-11	7.94569e-18	6.22884e-34	5.05237e-24	1.29728e-34	927.667	762	1306	18.9746	13.6681
Rnaseh2b	67153_Mm.26040.1.15	11.7624	1.12253	10.4785	8.93631e-162	7.58048e-19	1.38299e-15	1.07027e-13	4.01075e-22	7.60954e-19	6.74804e-17	2.11143e-23	4.10762e-20	4.45881e-18	187	61.6667	146	34.2146	9.89452
Adcyap1r1	11517_Mm.44245.1.27	13.3731	1.12292	11.9092	1.09466e-78	8.80575e-12	3.37539e-12	5.81137e-09	1.06644e-11	6.03545e-12	4.64193e-09	4.43465e-07	2.15752e-07	0.000221695	200.333	965	3339	1.60273	6.7703
Clpb	20480_Mm.3990.1.15	0.807974	1.12314	0.719391	2.13071e-07	0.0864272	0.242368	0.366622	0.695392	0.879023	0.709312	0.0136401	0.0593575	0.0790347	110.333	64.3333	55	53.588	27.4012
Ahsa2	268390_Mm.119155.1.50	0.798241	1.12475	0.709704	4.22042e-54	0.0613592	6.65544e-16	1.02778e-08	0.00237998	8.87471e-10	0.000117489	0.000105908	1.30197e-07	0.00293864	3653.33	2985	2223	43.9009	31.4559
Pacs2	217893_Mm.35754.1.38	1.05987	1.0057	1.05386	0	1.53214e-21	7.82895e-163	3.8576e-87	2.82216e-57	0.00557635	2.36468e-09	3.18175e-65	0.0101362	3.52157e-11	1193.33	1055	236	135.074	104.722
Pdlim5	56376_Mm.117709.1.8	0.784956	1.12789	0.695948	8.53497e-17	0.00217959	0.156421	0.757768	8.04066e-08	0.476841	0.0046678	0.0121938	0.167058	0.906178	219	145.667	115	50.8709	29.6729
Fam19a5	106014_Mm.244319.1.9	6.25848	1.12853	5.5457	1.46491e-39	6.39843e-09	0.528882	0.00625778	2.42119e-11	0.457191	0.0031276	4.11754e-12	0.345594	0.00140416	152	44	973	4.17305	1.05934
Wee1	22390_Mm.287173.1.22	1.19032	1.12912	1.0542	6.70409e-25	0.68262	7.05022e-07	0.0408634	1.22842e-05	0.0503269	0.0259115	2.45264e-06	0.104919	0.00826977	4466	833	771	154.735	25.3097
Oxnad1	218885_Mm.202257.1.23	1.42144	1.12958	1.25839	2.13852e-08	0.488734	1	1	0.00206067	0.0183316	0.0100996	0.856218	0.355475	0.37682	508.667	639	855	15.8924	17.5078
Vti1b	53612_Mm.265929.1.3	1.33786	0.0429476	31.1509	2.07724e-253	5.23136e-08	0.0353653	2.18033e-22	1.16376e-31	7.86823e-16	3.15061e-56	4.02373e-38	5.43e-20	8.16975e-65	661.667	728.333	288	61.3719	59.2427
Yipf6	77929_Mm.212290.1.24	1.17392	0.0432748	27.127	0	2.51057e-140	1.61285e-90	2.30373e-171	4.37792e-143	1.71753e-105	4.29632e-167	8.03865e-103	3.23355e-68	3.71143e-126	8681	26401	3270	70.9161	189.134
Chp1	56398_Mm.214765.1.20	1.1321	0.0496551	22.7992	7.81161e-184	2.99473e-17	1.08722e-18	4.59224e-25	1.0161e-14	2.52728e-16	6.73092e-22	4.43251e-22	1.27334e-23	5.3553e-30	2061	1959	1575	34.9559	29.1374
Atg9b	213948_Mm.258415.1.20	0.395926	1.13169	0.349853	3.48561e-08	0.840613	0.284651	0.421001	0.879986	0.427163	0.765431	0.0604754	0.00276606	0.00718903	56.6667	79.6667	598	2.53133	3.12085
Tlk1	228012_Mm.136511.1.2	3.04352	1.13252	2.68738	4.48653e-129	2.88461e-27	2.08748e-32	3.25545e-42	0.269237	0.0038052	4.83789e-05	0.000308067	1.04532e-07	1.43393e-11	1592.67	1305	1180	36.055	25.9075
Mpg	268395_Mm.256299.1.14	0.677758	1.13336	0.598007	1.5755e-22	0.546255	0.897679	0.155052	0.23912	0.0720612	0.000666094	9.62942e-08	3.29044e-05	5.69796e-05	98	68	443	5.90943	3.59585
Homer1	26556_Mm.37533.1.2	1.07363	4.52297	0.237374	5.79742e-147	5.92984e-21	1.84418e-09	4.3096e-24	4.16355e-24	1.27618e-10	1.16357e-27	1.42746e-13	3.10821e-06	4.48447e-16	135.667	209	123	29.464	39.805
Fam208b	105203_Mm.221609.1.5	0.916329	1.13645	0.806309	4.09524e-07	0.0548968	0.349965	0.0263666	0.108709	0.0587636	0.283433	0.793043	0.563034	1	47.3333	115	95	13.3096	28.3577
Svop	68666_Mm.63584.1.2	2.52512	1.13737	2.22014	0.000846947	0.244134	0.245755	0.246892	1	1	1	0.38586	0.513199	0.288737	80	419.667	1498	1.4266	6.56281
Alg5	66248_Mm.144218.1.19	2.24518	1.13816	1.97265	6.04488e-08	1	0.518778	0.417903	0.0544555	0.122373	0.00481775	0.239214	0.394241	0.0920891	283.667	16.6667	202	37.5129	1.93283
Fam208a	218850_Mm.234140.1.33	1.0737	3.34297	0.32118	1.36138e-95	1.17752e-16	5.08536e-24	7.87927e-25	0.00125584	3.67429e-08	6.74998e-07	0.00265265	1.30306e-07	2.6801e-06	878.333	1507.33	2047	11.4621	17.25
Nek8	140859_Mm.23788.1.4	2.16859	1.13852	1.90474	4.75317e-08	0.169312	0.198298	0.196709	0.133612	0.0239953	0.0266245	0.725099	0.316893	0.366936	160.333	71	500	8.56598	3.32648
Zmiz2	52915_Mm.1144.1.50	2.49693	1.13869	2.19282	7.73507e-88	1.97674e-06	0.0965185	4.39815e-08	8.27145e-19	2.20679e-07	1.32412e-21	8.69466e-12	0.00123352	3.55602e-14	1791.33	957.333	694	68.9509	32.3147
Auts2	319974_Mm.332728.1.2	1.81606	1.13968	1.59348	1.19164e-142	1.19718e-07	0.0570411	0.0497443	4.11928e-47	9.37538e-14	1.38509e-30	8.40783e-27	0.000331863	2.3503e-14	3606.33	3853.67	1525	63.1712	59.1972
Borcs5	67774_Mm.41892.1.13	2.13211	0.0911189	23.3992	1.85658e-236	2.35699e-18	2.06308e-10	8.18685e-22	7.16699e-45	4.19958e-29	2.64659e-53	3.99872e-23	8.01978e-14	1.82562e-27	412	555	468	23.5166	27.7808
Rere	68703_Mm.291274.1.26	1.07513	3.82091	0.28138	0	1.6482e-155	3.5272e-31	2.14478e-50	0	2.12338e-99	3.68914e-165	1.86722e-190	1.72068e-45	2.26411e-73	3965.67	1867.33	777	136.338	56.2986
Amer1	72345_Mm.182867.1.1	1.27078	1.14212	1.11265	2.91395e-80	1.90668e-18	2.49837e-17	4.0093e-17	2.0009e-06	4.87083e-07	2.23107e-07	0.0010529	0.00035458	0.000187948	91	630	1234	1.96992	11.9598
Zrsr2	22184_Mm.6276.1.10	1.28911	0.101104	12.7503	0	1.77916e-37	7.18436e-17	3.84038e-10	4.54893e-104	5.90181e-66	3.04914e-48	1.31176e-103	5.2089e-66	1.38097e-48	1495	966.333	1044	38.2529	21.6832
Txndc12	66073_Mm.159965.1.7	1.19699	1.14284	1.04738	7.72241e-54	3.44552e-05	0.0388194	0.000581953	4.52093e-23	0.00644276	0.0933403	1	9.83252e-08	3.71132e-12	1154.67	278.333	316	97.6096	20.6336
Raf1	110157_Mm.101316.1.25	1.80331	1.14287	1.57788	4.16544e-10	0.685524	0.27668	0.832806	0.0154768	0.117527	0.0146199	0.0297044	0.162706	0.0205177	253	928.667	736	9.1826	29.5583
Naa35	78689_Mm.253902.1.19	1.46072	1.14308	1.27788	5.1857e-28	0.00373633	0.0606383	0.362507	0.000715128	0.0209915	0.640451	2.74624e-10	2.08756e-07	0.0114553	852.333	641.333	78	291.903	192.613
Fam133b	68152_Mm.240265.1.11	0.989261	1.14328	0.865287	0.00742268	1	0.67662	0.547066	0.62652	0.340444	0.250556	0.498108	0.823587	0.914654	27.6667	77	19	38.8979	94.9367
Zfp397	69256_Mm.218343.1.21	0.716289	1.1438	0.626234	7.47332e-13	0.0823663	0.000161391	3.46398e-05	0.0845394	0.674725	1	0.316969	0.228548	0.392763	624	652	3830	4.3522	3.98791
Srek1	218543_Mm.33908.1.22	0.399701	1.14678	0.348543	9.06485e-62	3.60354e-15	1.70414e-08	3.46674e-19	0.0998604	0.463212	0.0101674	6.57388e-07	0.00939097	1.46653e-09	158.333	269	81	52.2168	77.7972
Col4a3bp	68018_Mm.24125.1.23	1.36595	1.14745	1.19043	1.00307e-29	0.00152198	0.0675173	0.0129143	3.15228e-10	0.0537659	2.01247e-08	0.973694	3.59288e-05	0.633451	423.667	1366	210	53.8925	152.38
Bcl2l2	12050_Mm.6967.1.19	2.33707	1.14783	2.03608	3.35591e-05	0.217368	0.207504	0.624542	0.125151	0.133482	0.481303	0.404946	0.365894	1	394	149.333	2698	3.90101	1.29662
Ric1	226089_Mm.353838.1.23	0.326619	1.14963	0.284107	1.1445e-60	2.59889e-10	1.22936e-11	1.87787e-12	0.163648	0.0498242	0.0320665	1.06455e-07	5.15243e-09	1.33015e-09	1289	8723	1903	18.0941	107.38
Ankrd17	81702_Mm.245522.1.53	1.03883	1.15016	0.903205	1.14425e-77	0.941093	2.11542e-21	4.05377e-25	1.09687e-15	0.143097	0.068536	1.15637e-12	0.0523724	0.0217634	1290.67	1586.33	40	861.94	929.034
Vps37a	52348_Mm.294871.1.18	1.08001	2.55719	0.422344	1.48696e-171	3.19634e-16	1.32836e-14	2.45305e-22	1.78901e-05	4.39672e-06	7.89363e-08	1.23799e-33	2.65273e-29	7.00154e-42	499.667	729.333	223	59.8548	76.6158
Pcnx	54604_Mm.86584.1.65	1.80959	1.15281	1.56972	2.84776e-162	0.31741	0.0724557	0.000746748	1.50425e-40	3.84137e-23	9.9702e-53	4.58703e-15	1.33307e-06	4.70698e-23	1852.67	3261.33	1100	44.9912	69.4543
Dram2	67171_Mm.290488.1.18	1.11346	1.15314	0.965585	4.3585e-32	0.0162496	9.31593e-10	0.106434	1.36446e-07	0.255487	3.34326e-08	0.226263	0.000252459	0.406335	377.667	1019.67	357	28.2594	66.9094
Zfp397	69256_Mm.218343.1.20	0.666064	1.15322	0.577568	3.632e-16	0.00310877	2.31435e-06	2.38168e-05	0.753944	0.0952134	0.590427	0.175428	0.445022	0.640562	600.667	634.667	3636	4.41299	4.08902
Spag9	70834_Mm.260737.1.55	1.16946	1.15336	1.01396	1.9896e-08	0.0578239	0.111328	0.210784	0.01709	0.329687	0.518332	0.0101712	0.49362	1	110	7	145	20.2651	1.13091
Med19	381379_Mm.219643.1.18	0.884428	1.15366	0.766629	2.25343e-07	0.317559	0.246801	0.529693	0.0193934	0.935218	0.514687	0.00534857	0.48865	0.222486	569	605.667	1197	12.6982	11.8532
Pgbd1	319207_Mm.86883.1.2	2.72971	1.15551	2.36234	2.86436e-17	0.371225	1	0.295062	0.616614	0.188653	0.796199	7.20529e-06	6.59839e-05	5.93866e-06	89	78	1775	1.33941	1.02942
Rab23	19335_Mm.86744.1.28	0.882302	1.15594	0.763273	2.03897e-192	2.37486e-08	1.70865e-64	8.24691e-67	8.8029e-17	0.000719741	0.00194396	1.21855e-32	0.799425	0.507833	2306.67	3291.33	1520	40.5382	50.7254
Rcor1	217864_Mm.23808.1.24	1.08498	5.21852	0.20791	1.83877e-160	6.71549e-15	1.07426e-08	8.65334e-18	2.13156e-28	9.69013e-18	3.48367e-32	1.03292e-16	2.22632e-10	1.78005e-19	405.667	2001.67	961	11.2764	48.7939
Tmem64	100201_Mm.38877.1.10	1.51294	1.15649	1.30822	1.53516e-13	0.000549925	0.187642	0.37642	0.00890579	0.401653	0.0511885	0.00031425	0.139109	0.493768	4196	123	2183	51.3458	1.31992
Set	56086_Mm.335942.1.16	0.722557	1.15706	0.624475	1.74866e-13	0.0745981	0.01273	0.825849	0.530562	0.173965	0.315302	0.00137252	0.00011553	0.048318	1100.33	193.667	665	44.2004	6.82229
Gnb2	14693_Mm.30141.1.1	0.772404	1.15729	0.667427	1.36506e-06	0.41943	0.0344995	0.415305	0.49529	0.23354	0.659156	0.0447781	0.859549	0.0774044	117	55	476	6.56602	2.70678
Pou2f2	18987_Mm.208700.1.1	1.13866	1.15735	0.983859	2.72186e-47	2.84943e-07	7.94792e-14	3.70459e-10	2.21875e-06	0.00324046	5.77418e-05	0.000248946	1	0.031391	369	2786	562	17.5393	116.129
Rtfdc1	66404_Mm.25157.1.15	1.25636	1.15735	1.08555	7.88991e-38	0.033618	7.5148e-06	0.173547	0.00184107	2.5515e-06	0.339316	1.91562e-16	0.38701	1.52288e-05	637.333	741	268	63.5265	64.771
Qsox1	104009_Mm.27035.1.1	0.698443	1.1599	0.602156	2.25077e-06	0.173714	0.0617388	0.154528	0.605929	0.875936	0.781155	0.214084	0.0831271	0.184066	659	624.667	1777	9.90652	8.23489
Nadk2	68646_Mm.244226.1.21	1.09643	9.69206	0.113126	0	4.24409e-28	8.06397e-54	9.39539e-56	1.825e-19	1.07597e-42	4.50904e-38	2.26776e-25	3.50614e-50	5.93384e-49	1487	256	590	67.3259	10.1645
Mbnl1	56758_Mm.255723.1.39	0.483846	1.16249	0.416215	9.20547e-19	0.256362	0.262214	2.19011e-06	0.0764841	0.0979637	2.10946e-07	0.321994	0.477632	0.0257229	1114	211.667	2424	12.2765	2.04558
Agtrap	11610_Mm.46247.1.2	0.610539	1.16255	0.525174	3.88349e-36	0.000797879	0.00325263	7.05615e-15	0.471949	0.469663	2.38841e-07	0.0717857	8.50594e-06	0.00656043	1146.67	164.667	3037	10.0859	1.27016
Nedd1	17997_Mm.378972.1.4	1.62537	1.16362	1.39683	4.04178e-61	1.49378e-05	1.60711e-08	1.73611e-29	0.70692	0.265553	1.86024e-09	0.555168	0.336826	1.48505e-09	1658.33	3320.33	760	58.2883	102.345
Glyr1	74022_Mm.21652.1.3	1.6632	1.16603	1.42638	2.17954e-76	0.695827	8.7116e-11	7.67747e-07	1.90242e-23	0.000672327	3.816e-07	1.18717e-19	0.00208902	3.869e-06	3546.67	3196.67	1595	59.3995	46.9498
Tceanc2	66526_Mm.347940.1.1	0.551042	1.16686	0.472243	7.34223e-21	0.763738	0.162452	0.00214635	0.0829496	0.852819	0.058899	1.90594e-13	0.0347193	1	224.333	166.667	982	6.10247	3.97589
Uvssa	71101_Mm.132178.1.13	1.00426	1.16745	0.860213	4.31037e-17	0.034059	0.0177084	0.692051	0.440675	4.6611e-05	0.0628507	0.0722914	1.17931e-05	0.0938283	709.667	3663.67	4145	4.57355	20.7056
Otud7b	229603_Mm.379377.1.17	2.75763	1.16852	2.35994	1.08249e-109	0.0430842	0.00252845	0.360422	8.48348e-20	2.13945e-05	1.60449e-24	8.25825e-23	5.60433e-07	2.04557e-29	670	156	326	54.901	11.21
Rell2	225392_Mm.285060.1.2	1.30228	1.16928	1.11375	1.54764e-06	0.847106	0.118171	0.301604	1	0.0595883	0.432492	0.0965288	1	0.0206058	263.667	113	1110	6.34535	2.3848
Dhfr	13361_Mm.23695.1.10	1.61212	1.17007	1.3778	7.07233e-30	0.0135831	0.0425357	0.00347914	2.49222e-09	0.142657	3.5231e-10	0.900461	5.61121e-05	0.555918	167.667	168.333	158	28.3474	24.958
Rsrc1	66880_Mm.316418.1.4	1.09962	2.42537	0.453381	1.99015e-85	7.60203e-13	7.84144e-18	8.12762e-19	0.00683021	1.1828e-05	6.55153e-06	1.81906e-06	3.67664e-10	1.16041e-10	463.333	294	119	104.009	57.8758
Fgfr1op2	67529_Mm.333499.1.26	0.0791974	1.17035	0.0676701	2.29696e-70	1.59198e-07	1.0156e-16	0.00102673	0.00117291	1.61649e-09	0.143797	2.16168e-09	6.06344e-19	3.87202e-05	710.333	874.667	1628	11.6555	12.5859
Pcyox1	66881_Mm.30849.1.2	3.18863	1.17358	2.71701	6.28853e-137	4.36308e-06	0.692415	1.68508e-20	1.6379e-17	0.000201284	7.824e-45	6.84488e-12	0.0264376	2.6464e-34	2598.33	2479.33	2515	27.5982	23.0937
Chd6	71389_Mm.122738.1.4	0.908263	1.17404	0.773622	1.38495e-25	0.000107315	0.044316	0.252899	4.04991e-06	0.00151187	0.0128992	0.0234034	0.00102717	6.06485e-05	1536.33	3429.33	2743	14.9618	29.2874
Caskin2	140721_Mm.215122.1.4	1.38025	1.17423	1.17545	6.10779e-07	0.098128	0.449719	0.0339153	0.324054	0.0276023	0.459008	0.771409	0.143872	0.895592	248	244.333	700	9.46404	8.17677
Synm	233335_Mm.60526.1.3	1.58105	1.17469	1.34593	5.75935e-29	4.67547e-05	0.715013	0.00158756	0.261945	0.000685936	0.894765	0.00789468	7.1723e-12	0.000119209	1028.67	426	6252	4.3952	1.5962
Acadl	11363_Mm.2445.1.4	0.873073	1.1749	0.743103	6.94426e-06	0.704812	0.408927	0.13059	0.165413	0.868586	0.671301	0.80605	0.146674	0.0161801	363.667	47	357	27.2119	3.08409
Arg2	11847_Mm.265929.1.1	1.37582	1.17631	1.16961	1.49645e-14	0.917282	0.590624	0.466682	0.000186736	0.0034491	0.00445151	0.00612059	0.052099	0.0647389	1116.67	2609.67	192	155.362	318.406
Med13l	76199_Mm.206238.1.7	0.931255	1.17664	0.79145	3.32525e-38	1.22313e-06	0.00168221	4.31596e-19	0.0812146	0.0033386	0.030379	0.0435523	0.00138999	0.0750931	299	290.667	145	55.0841	46.9596
Pex19	19298_Mm.247764.1.25	1.70517	1.17858	1.4468	4.06458e-72	0.103263	2.25693e-07	2.43318e-08	5.18811e-26	2.33316e-11	4.466e-10	1.35453e-09	0.0626197	0.156317	833	1396	1318	16.8831	24.8123
Akap11	219181_Mm.89413.1.16	1.35133	1.17881	1.14635	1.25303e-51	0.00275229	5.49723e-09	0.421704	1.0416e-10	4.91333e-18	2.46641e-05	0.00384793	0.514833	7.8538e-06	10547	3823.67	3615	77.937	24.7781
Ehmt1	77683_Mm.24176.1.2	0.675254	1.17926	0.572607	2.11833e-28	0.0571419	1.28866e-06	0.611568	0.730908	0.000935511	0.349897	7.42367e-05	5.32083e-11	0.00497744	858.333	647.333	994	23.0671	15.2559
Ice2	93697_Mm.35911.1.27	1.26726	0.123885	10.2293	4.67399e-176	1.12431e-21	2.62349e-35	7.29318e-43	0.00223414	3.45533e-09	4.19442e-13	1.30983e-11	6.27926e-20	8.15854e-25	510	648.667	389	35.0222	39.0633
Bnip3l	12177_Mm.29820.1.4	1.10463	2.6644	0.41459	0	6.7504e-213	5.03245e-137	1.48128e-131	2.83283e-108	1.222e-67	5.09046e-58	8.58438e-134	1.30131e-88	2.68128e-79	10168	8930.33	1049	258.93	199.429
Keap1	50868_Mm.248266.1.3	3.27699	1.18073	2.77539	1.93938e-36	9.91207e-06	0.000251557	0.000268537	1.11532e-06	4.73988e-05	4.83164e-05	0.000164838	0.00214647	0.00320493	359	281.667	712	13.4691	9.26728
Pdhb	68263_Mm.301527.1.3	1.77697	1.18194	1.50343	9.13548e-28	0.0323201	0.000604122	0.13839	0.000554353	3.282e-06	0.00689201	0.000720255	4.19312e-06	0.00892762	1383.33	763	273	135.359	65.4725
Stk11ip	71728_Mm.312650.1.38	1.41378	1.18306	1.19502	1.25885e-09	0.706844	0.580557	0.00748362	0.000361244	0.157632	1	0.402228	0.857363	0.0208744	119.667	33.3333	410	7.79673	1.90455
Ska1	66468_Mm.283406.1.2	1.10507	14.4145	0.0766637	0	1.24198e-178	3.02251e-130	1.19787e-120	8.75823e-120	1.69327e-80	1.45989e-73	3.33778e-154	2.22887e-109	1.40841e-100	1090.33	2362.67	903	32.2548	61.2931
Zfp874a	238692_Mm.77610.1.3	1.87559	1.18439	1.58359	3.49616e-08	0.19865	0.470519	0.566009	0.0276096	0.88607	0.194974	0.00291276	0.453425	0.104903	581.667	218	2416	6.43132	2.11376
Fam49a	76820_Mm.275699.1.19	0.850282	1.18634	0.71673	3.52381e-38	0.0118175	0.000943919	0.00101839	0.296362	0.0434922	0.0540774	1.58079e-11	2.61474e-08	1.07668e-08	189	1694	2458	2.05401	16.1446
Lepr	16847_Mm.259282.1.19	0.347345	1.18668	0.292704	2.94744e-28	2.47553e-05	7.81119e-07	0.0613748	6.0388e-06	1.78518e-07	0.0155564	0.634432	0.0841198	0.277488	67.6667	90.6667	164	11.0218	12.9509
Hnrnph1	59013_Mm.21740.1.41	1.0757	1.18708	0.90617	7.53968e-37	0.909101	1.91999e-11	2.23592e-09	2.83588e-09	0.405063	0.859149	0.00055831	0.00217114	0.0161489	3204.33	3133.33	509	168.168	144.207
Ube2l3	22195_Mm.379037.1.5	0.321987	1.18772	0.271096	2.0571e-135	1.23326e-05	5.04564e-06	0.166839	5.36651e-39	1.84945e-40	5.81873e-30	8.95735e-08	3.15768e-08	0.0121305	3160.33	703	1282	65.8519	12.8459
Pja2	224938_Mm.41711.1.3	0.86896	1.1903	0.730035	2.68548e-16	6.54894e-05	0.0314308	6.86185e-08	1	0.336449	0.198041	0.398129	0.104253	0.687492	2565.33	541	1262	54.301	10.0423
Fam46c	74645_Mm.226900.1.2	2.24628	1.19173	1.88489	9.34252e-259	1.73308e-12	0.0763548	0.0270431	1.53669e-66	4.23029e-30	1.1759e-33	1.20486e-58	4.43686e-28	6.38871e-31	18091.7	45571.7	1803	268.044	592.101
Tab2	68652_Mm.193041.1.3	1.20235	1.19226	1.00846	1.50111e-84	0.136148	2.79745e-22	1.24855e-09	0.00431832	2.26164e-06	0.267731	3.20365e-29	0.00156955	2.40093e-13	2261.67	4370	1440	41.9555	71.0912
Pced1a	319513_Mm.345070.1.4	2.79625	1.1924	2.34507	1.09411e-12	0.0221661	0.0188589	0.127595	0.487645	0.501563	1	0.00196861	0.00177243	0.0240361	151.333	107.667	1114	3.62888	2.26409
Lgmn	19141_Mm.17185.1.2	0.660966	1.19251	0.554264	1.4455e-08	0.322839	0.130237	0.108817	0.0667784	0.0244861	0.0227147	0.719105	0.35977	0.328791	272	238.667	440	16.5135	12.7068
Auts2	319974_Mm.332728.1.3	1.88841	1.19327	1.58255	1.41583e-144	6.56459e-08	0.0427318	0.0597884	6.78049e-48	1.71835e-13	2.13776e-30	6.60739e-28	0.000334869	1.53179e-14	3600	3844.67	1500	64.1113	60.0433
Trp53inp1	60599_Mm.28708.1.14	0.800021	1.19559	0.669141	1.50991e-38	0.00068703	4.58354e-09	3.45277e-05	0.470901	0.0894912	0.950147	1.67898e-05	2.401e-10	8.60338e-07	3157.33	5340.67	3720	22.6726	33.6318
Osbp	76303_Mm.291279.1.37	3.43582	1.19599	2.87278	7.23327e-68	0.000215976	0.935593	0.00766784	5.6642e-12	0.00215097	5.86464e-10	6.01505e-18	1.28814e-06	8.43241e-16	3232.33	1884	2125	40.6331	20.7692
Fryl	72313_Mm.260594.1.3	1.48293	1.19655	1.23934	1.15736e-160	0.248085	1.35816e-59	5.92885e-19	9.02828e-13	2.3519e-21	0.0130921	8.21148e-05	1.32744e-36	1.91195e-08	8982.33	11007.3	1252	191.65	205.956
Ube2b	22210_Mm.280233.1.6	1.11505	2.20558	0.50556	1.76914e-179	2.174e-42	3.40347e-31	0.00028982	2.72542e-29	2.76035e-22	0.0309341	6.41285e-28	1.76512e-22	0.00313178	1546.33	1988.33	458	90.1905	101.7
Sav1	64010_Mm.379096.1.6	1.47484	1.197	1.23211	3.31882e-17	0.449912	0.035034	0.0122038	0.036932	0.52668	0.000463507	0.00193418	0.660899	1.49704e-05	423.333	554	313	36.1294	41.4632
Zbtb39	320080_Mm.27258.1.6	2.16806	1.19705	1.81117	3.39343e-34	0.020552	0.0852279	0.0048062	3.00283e-06	0.49027	0.844808	2.09456e-16	9.3688e-05	0.00165159	3193.67	3055	5664	15.0622	12.6353
Aff3	16764_Mm.336679.1.5	1.04299	1.19721	0.871185	1.15684e-09	0.00180266	0.750146	0.195106	0.00300866	0.744198	0.222755	0.356781	0.0635447	0.387767	560.333	471	328	45.6348	33.6391
Smg1	233789_Mm.309053.1.7	1.16089	0.170979	6.78968	0	8.64724e-36	1.12949e-14	2.57732e-21	8.30538e-87	4.43157e-50	2.19716e-63	4.48759e-47	1.76134e-24	3.17303e-32	1083.67	1111	470	61.5915	55.3749
Dnajc3	100037258_Mm.12616.1.41	1.68623	1.19911	1.40623	4.92908e-185	9.55602e-47	0.00199159	0.201095	4.0733e-80	3.61642e-17	1.03337e-11	5.34231e-28	0.481642	0.328817	5775.67	16865.7	1863	82.8156	212.074
Rbbp8	225182_Mm.154275.1.27	1.34324	1.19977	1.11958	2.13785e-28	7.22252e-07	6.46395e-08	3.2247e-07	0.122217	0.615454	0.234743	0.00176069	0.0633201	0.00721367	283.333	199	79	95.8062	59.0096
Map4	17758_Mm.217318.1.27	0.975238	1.20004	0.812669	0	3.06335e-78	1.91796e-96	1.51223e-120	0.892871	0.000101387	3.24037e-08	8.03369e-05	0.749028	0.0822227	14583.7	14310	443	879.399	756.716
Ppp1r12a	17931_Mm.207499.1.13	0.843783	1.20091	0.702618	2.76546e-76	0.00777338	1.11761e-26	6.51538e-24	5.80477e-10	0.00981783	0.0514945	3.01234e-07	0.000850761	0.00649615	240.667	663.667	33	194.816	471.122
Spin1	20729_Mm.188432.1.19	1.27091	0.182256	6.9732	0	0	0	0	0	0	0	0	0	0	331430	637136	3457	2561.04	4317.48
Fyttd1	69823_Mm.12831.1.25	1.48318	1.20661	1.22921	4.08812e-65	0.30588	2.10958e-09	0.0130841	6.91658e-19	0.779512	1.91019e-13	1.95498e-14	0.576428	4.1721e-09	2509	284.667	913	73.4096	7.30403
Plk2	20620_Mm.380.1.14	2.72469	1.21099	2.24998	2.19981e-11	0.0230085	0.00075573	0.737146	0.0636321	0.00189664	0.877713	0.460212	1	0.035205	63.3333	11.6667	126	13.4272	2.16907
Dnajc9	108671_Mm.2871.1.3	1.22075	1.21106	1.008	5.47192e-55	0.673741	6.23243e-10	4.39184e-15	1.29726e-12	0.552767	0.15729	3.50312e-16	0.0133037	0.564473	3817	3645	486	209.802	175.695
Atp2b1	67972_Mm.166944.1.11	1.50409	1.2117	1.24131	3.43277e-64	0.568076	1.72503e-13	0.120729	6.21085e-10	0.0336201	8.50718e-05	3.45265e-22	0.275738	1.71572e-13	601.333	875.333	127	126.484	161.461
Vps4b	20479_Mm.18705.1.3	1.64786	1.21262	1.35892	1.10969e-37	0.001293	1.3028e-05	1.48537e-19	0.0146735	0.265761	0.0113102	0.000190056	0.0191982	0.275586	830.667	495.333	875	25.3596	13.2613
Cab39l	69008_Mm.179091.1.22	0.270689	1.21345	0.223074	5.33517e-148	1.62127e-06	2.9155e-08	0.937983	5.61864e-15	6.86198e-17	0.00238195	1.42068e-41	7.59851e-43	1.2138e-18	286	510.667	255	29.9605	46.9131
Fxn	14297_Mm.7319.1.3	5.37882	1.21488	4.42746	9.0683e-23	0.00148289	0.00280092	0.0664463	0.0725927	0.0429883	0.54837	1.87204e-05	2.06885e-05	0.000495773	34	39.3333	298	3.0478	3.09201
Capn5	12337_Mm.326847.1.3	1.2897	1.21492	1.06155	4.63148e-42	5.0522e-10	2.00837e-14	6.66204e-08	0.0598566	0.947364	0.332364	8.42614e-06	0.0133055	0.00324254	542	79.6667	395	36.6543	4.72472
Zfp334	228876_Mm.26316.1.3	1.12968	2.60615	0.433466	5.75601e-286	6.75546e-42	5.32844e-49	2.71656e-18	9.66573e-20	1.7971e-25	5.6872e-05	3.67227e-50	2.06903e-57	7.84226e-25	5551	6932.33	3190	46.484	50.908
Ttc3	22129_Mm.213408.1.55	0.924762	1.21557	0.760761	5.95354e-21	0.254893	2.30757e-05	0.000650321	0.469409	0.000133415	0.00223251	8.88993e-05	0.499307	0.250795	602	195.333	254	63.312	18.0152
Cdc42se1	57912_Mm.370772.1.1	1.48798	0.200344	7.42712	5.45781e-123	1.56847e-27	5.2673e-09	1.87405e-20	9.58026e-21	2.41569e-05	1.81034e-14	6.21106e-16	0.000277788	4.87656e-11	305.333	463.667	647	12.6065	16.788
Rad54l	19366_Mm.260786.1.33	1.94302	1.21623	1.59758	8.10887e-06	1	1	0.700159	0.157517	0.35232	0.0410759	0.229727	0.495988	0.044589	77	249.333	263	7.82092	22.2086
Atg10	66795_Mm.235385.1.3	1.18872	1.21645	0.97721	6.23352e-07	1	0.400744	0.0157181	0.0109353	0.115008	0.848113	0.381186	0.916918	0.265452	132.667	137	397	8.92677	8.08401
Sun2	223697_Mm.202715.1.1	0.541059	1.21652	0.444758	1.15134e-12	0.00060196	0.245182	0.154287	0.000668403	0.26173	0.140561	0.00489062	0.627365	0.670157	2583.67	536.667	1488	46.3828	8.44887
Endod1	71946_Mm.41423.1.5	3.52408	1.21656	2.89675	1.46786e-108	7.05928e-25	4.30331e-09	4.65244e-14	5.46961e-31	5.48695e-12	4.62223e-18	0.46605	0.0106671	0.1506	423	304	1301	8.68533	5.47385
Sh3glb1	54673_Mm.271775.1.11	1.85032	1.21687	1.52056	2.1933e-46	0.00023154	0.159108	1.24174e-05	2.64708e-07	0.918074	4.93677e-09	3.71122e-10	0.237294	4.53792e-12	696	430.333	277	67.1201	36.3934
Ube2w	66799_Mm.122430.1.9	1.85435	1.21811	1.52231	1.14844e-130	1.46306e-31	0.793251	1.36759e-07	2.84407e-52	2.72736e-09	2.8048e-24	7.92504e-07	0.124642	0.0336687	3569.67	4571.67	726	131.345	147.515
Cdc42se1	57912_Mm.28189.1.13	1.4351	0.213577	6.71934	3.43539e-113	6.03161e-25	1.11809e-07	3.014e-18	3.23501e-20	5.38405e-05	5.13184e-14	5.36461e-15	0.000921219	3.82616e-10	299	461	638	12.5191	16.9269
Nav2	78286_Mm.333883.1.16	1.4752	0.218491	6.7518	0	1.01886e-263	0	0	1.12335e-23	5.69013e-113	7.15802e-275	2.28347e-22	2.87971e-113	3.55713e-283	4819.67	5744.67	452	284.84	297.731
Zmpste24	230709_Mm.34399.1.2	1.49532	1.2207	1.22497	2.04108e-45	0.00158233	1.60932e-06	0.558649	1.59996e-06	0.0324795	0.0116169	1.13895e-17	0.187938	1.11033e-09	3640	4191.33	1390	69.9535	70.6373
Atp2b1	67972_Mm.380318.1.13	1.49797	1.22253	1.2253	3.8493e-66	0.69944	9.97516e-15	0.104299	1.61743e-09	0.0128664	9.89139e-05	1.78634e-22	0.342082	4.20529e-14	613.667	899.667	130	126.099	162.119
Trps1	83925_Mm.30466.1.1	1.08637	1.22433	0.887317	1.35091e-12	0.303802	0.0126264	0.0126179	0.000595697	0.0773621	0.077512	0.0340276	0.478984	0.479398	350.667	14856	3479	2.69255	100.033
Tjp1	21872_Mm.4342.1.2	1.72751	1.22457	1.41071	2.84585e-40	0.00465068	0.0553261	3.08135e-11	9.8542e-06	0.000402609	2.58726e-14	0.97496	0.60783	0.000590078	3102	3237	1099	75.3993	68.9989
Dbnl	13169_Mm.256925.1.37	1.26115	1.22751	1.02741	7.20472e-05	0.315935	1	0.621114	0.750193	0.0644724	0.210591	0.105722	1	0.340955	238.667	153.667	768	8.30144	4.68722
Zdhhc3	69035_Mm.28300.1.5	1.96336	1.22829	1.59845	1.69082e-20	0.000439283	0.000964402	1.8544e-07	0.257155	0.357495	0.0041983	0.215198	0.296356	0.00874382	170.333	323.333	822	5.53542	9.21458
Oat	18242_Mm.13694.1.3	2.37015	1.22861	1.92913	3.20336e-28	0.000270358	7.1162e-06	5.86834e-09	0.28908	0.0354046	0.00125645	0.181273	0.0184906	0.000658258	1254.67	613	706	47.473	20.3401
Mtdh	67154_Mm.130883.1.31	1.38067	1.22898	1.12343	2.18857e-27	0.511344	0.25989	0.00322004	5.70469e-07	0.000213075	0.0486019	4.76274e-07	8.98328e-05	0.0202342	1451.33	1254	620	62.5315	47.3808
Gpr107	277463_Mm.236074.1.29	0.288483	1.23053	0.234437	1.40124e-69	0.107436	0.0454539	2.68595e-06	2.18527e-27	1.6821e-13	6.80562e-06	2.7359e-13	0.000328199	0.475588	75.3333	135	355	5.66868	8.90845
Ube3b	117146_Mm.28792.1.62	1.5425	1.23125	1.25279	2.20725e-08	0.120805	0.37318	0.378715	0.0095412	0.0681032	1	0.711445	0.409883	0.00682283	622	757.333	1686	9.85498	10.5227
Trim59	66949_Mm.176695.1.3	0.943337	1.23141	0.766061	5.34782e-47	0.391718	0.622382	0.000426833	1.41779e-16	1.08074e-16	1.05638e-07	0.0460112	0.00717953	0.961121	557.667	1451	1082	13.768	31.415
Sc5d	235293_Mm.32700.1.5	0.00167689	1.23289	0.00136013	0	2.80967e-69	2.19179e-141	1.12206e-81	0.175423	3.49077e-24	0.00010644	4.18522e-11	1.1848e-50	1.08091e-18	2116	1772	1062	53.2248	39.0873
Ndfip2	76273_Mm.290669.1.17	1.02083	1.23319	0.827795	1.31778e-21	0.000226551	0.669928	0.022786	1.4066e-08	0.0247741	0.406261	1.98375e-05	0.156999	0.864223	2508	4659	986	67.9475	110.691
Srebf2	20788_Mm.38016.1.61	0.650937	1.23414	0.527441	1.47699e-41	0.00193263	6.8684e-16	2.40887e-07	2.62258e-05	0.0340224	0.0449549	1	3.05246e-08	0.0377261	756	202.333	982	20.5652	4.82673
Lsm11	72290_Mm.249827.1.1	0.052288	1.23745	0.0422547	1.21973e-298	1.26823e-53	5.22747e-20	1.19009e-19	4.34238e-62	2.70721e-22	7.02822e-23	6.41582e-60	7.82318e-22	3.72792e-22	1458	1145.67	2972	13.1048	9.03039
Dnaaf2	109065_Mm.107180.1.5	2.0436	1.23893	1.64949	3.58553e-08	0.107823	0.603674	0.0282433	0.0563509	0.426971	0.00792516	0.512325	0.702371	0.284252	539	41	241	59.7441	3.98533
Sdk1	330222_Mm.151931.1.12	3.15969	1.23928	2.54962	5.6947e-15	0.28617	0.119305	0.0398106	0.00481657	0.00144919	0.000158959	0.389284	0.14741	0.0658032	236	101.333	1274	4.94841	1.86329
Wdr46	57315_Mm.2437.1.27	1.06673	1.24055	0.859884	1.14397e-06	1	0.118134	0.0636026	1	0.0888244	0.0454004	0.252328	0.440164	0.339932	218.667	230.667	35	166.893	154.388
Atp1b1	11931_Mm.219428.1.27	1.15096	1.08221	1.06353	1.23346e-155	0.00890689	9.27086e-23	2.32808e-28	3.52064e-38	0.000151264	1.9183e-05	1.3871e-43	2.74436e-07	1.6499e-08	6960.67	4091.67	1186	156.78	80.8188
Exosc1	66583_Mm.289086.1.2	1.15335	7.95157	0.145047	0	8.99817e-186	7.83091e-151	1.46052e-129	1.12239e-71	1.4642e-61	1.07656e-43	1.27654e-81	3.57454e-68	2.82892e-49	1591.67	2077.67	553	76.8865	88.0132
Rtn3	20168_Mm.246990.1.10	1.2191	1.24249	0.981182	1.00844e-14	0.0128856	0.0139185	0.151295	0.315322	0.00115473	0.0222267	0.000120639	0.395464	0.962555	513	284	67	204.534	99.298
Aagab	66939_Mm.34338.1.21	2.80722	1.24252	2.25929	2.20059e-30	0.696681	0.01757	0.800976	6.19235e-05	0.0757321	3.21745e-09	7.14954e-05	0.096093	2.16519e-09	2171	1485.67	1624	35.7106	21.4305
Hsd17b12	56348_Mm.22505.1.5	1.23373	1.24331	0.992298	2.27356e-13	0.857031	0.00108296	0.439569	0.0023735	0.768639	0.000823252	0.57153	0.000892782	0.727179	164.333	93.6667	91	48.24	24.1124
Cep83	77048_Mm.296971.1.23	1.14742	1.24358	0.922673	6.54601e-05	0.690549	0.0299686	0.425103	0.296786	0.406116	0.538344	0.693645	0.165322	1	86.3333	250.333	37	62.3304	158.494
Noct	12457_Mm.86541.1.13	1.20925	0.224045	5.39737	0	3.22278e-64	6.40493e-26	2.50131e-24	2.41319e-244	1.15164e-149	1.02059e-149	6.21311e-219	2.37554e-138	8.59245e-138	6898.33	14623.7	1136	162.214	301.561
Uhmk1	16589_Mm.209150.1.3	1.2404	1.24435	0.99682	1.22059e-10	0.757489	0.78701	0.274538	0.00410172	0.0116828	0.0695558	0.0801976	0.119228	0.0234004	3085.67	3155.33	515	160.053	143.527
Keap1	50868_Mm.248266.1.2	2.95513	1.24482	2.37395	2.3663e-24	0.000260821	0.000612803	0.000747997	0.000146953	0.000461348	0.000365055	0.0604858	0.103214	0.128099	370.667	304.667	805	12.3002	8.86596
Emc10	69683_Mm.294759.1.3	3.23196	1.24503	2.59588	1.07882e-25	4.85748e-05	0.388649	0.182257	5.82292e-07	0.490824	0.142655	7.5795e-10	0.0892893	0.0113632	494	298.333	847	15.58	8.25117
Cyb5b	66427_Mm.20242.1.12	1.33477	1.24529	1.07186	1.03288e-90	0.94534	5.07385e-28	8.8039e-20	2.38467e-14	0.00254508	0.244812	2.20979e-26	0.906427	0.0821867	3259.33	1675.33	2370	36.737	16.5596
B3galt1	26877_Mm.226435.1.1	2.22924	1.24549	1.78985	3.95792e-15	0.00207135	0.00512948	0.0214362	0.0366501	0.0783232	0.18385	0.0354031	0.0298603	0.0311478	24	31	449	1.42787	1.61738
Elmod2	244548_Mm.38762.1.3	1.42806	0.224487	6.36145	0	7.35344e-236	0	0	1.67806e-62	1.93473e-182	1.33863e-273	2.86618e-57	3.08347e-161	4.6838e-239	13169.3	17133.3	2129	165.239	188.522
Nub1	53312_Mm.5856.1.31	0.989972	1.24593	0.794565	7.36229e-35	0.900481	2.86938e-12	5.59853e-06	2.16259e-07	0.0684782	0.537683	0.217393	5.3814e-07	0.00546365	393	346.667	225	46.6588	36.0933
Grpel2	17714_Mm.269657.1.8	1.38917	1.24723	1.11381	2.06627e-45	2.45872e-09	0.00195549	2.07169e-05	0.0433832	0.70762	0.828497	7.9959e-05	6.01446e-10	1.69598e-14	733	350	1114	17.5769	7.36003
Cntn2	21367_Mm.260861.1.3	1.93272	1.24837	1.5482	8.94396e-25	0.231899	0.125991	0.0547915	3.79737e-05	0.000154919	0.000860482	6.47571e-05	0.00038374	0.00444142	566.333	1035	3839	3.94073	6.31567
Arpc5l	74192_Mm.38155.1.4	1.0053	1.24853	0.805189	1.18176e-57	0.00124714	2.07919e-16	8.4195e-09	2.58215e-05	0.120403	0.143889	0.0162287	6.19574e-16	1.2034e-07	4498	4395.67	532	225.856	193.558
Man1a2	17156_Mm.271617.1.1	0.305359	1.24982	0.244322	7.37051e-132	3.29615e-51	1.69476e-43	7.9195e-25	3.8085e-06	9.90594e-06	0.560777	0.442999	0.37875	0.00469342	375.333	466.333	1555	6.44778	7.02527
Ino80	68142_Mm.330496.1.14	1.00473	1.2502	0.80366	3.51869e-09	0.254353	0.433813	0.0271838	0.0972334	0.883124	0.143449	1	0.0571741	0.0016657	90.3333	97	80	30.1635	28.4039
Mtdh	67154_Mm.130883.1.30	1.40134	1.25144	1.11979	1.47497e-27	0.614836	0.176727	0.00180748	6.06789e-07	0.000691449	0.0850092	9.40838e-08	0.000108245	0.0206756	1411.67	1219.33	592	63.6991	48.25
Atmin	234776_Mm.259736.1.11	1.35825	1.25222	1.08467	9.30208e-48	0.0381753	5.02228e-06	1.20161e-09	5.35054e-06	0.0169717	7.90212e-05	0.302973	2.05898e-08	9.02007e-13	14627.7	15852	1995	195.864	186.139
Anln	68743_Mm.282751.1.2	0.913309	1.25397	0.728332	1.31729e-61	5.34835e-13	2.61e-08	0.137149	6.88351e-19	1.15456e-13	0.182813	0.614741	0.714179	1.07868e-08	2162.33	4301	1162	49.7095	86.7082
Srsf10	14105_Mm.10229.1.32	0.789984	1.255	0.629468	3.30924e-111	0.0713142	1.66616e-36	8.80026e-17	0.923631	2.2766e-23	5.57981e-10	3.6516e-23	0.694726	0.00106326	1016	1066	1253	21.6604	19.9298
Ahcyl1	229709_Mm.220328.1.3	1.23428	1.25561	0.983007	4.09867e-25	0.383218	0.00102758	8.34853e-07	9.5108e-10	0.115646	0.52842	0.00875798	0.200096	0.0122406	2885.33	1813	1150	67.0226	36.9315
Wdr82	77305_Mm.265125.1.23	1.48859	0.249845	5.95806	0	3.22774e-115	0	1.20963e-280	2.5548e-42	5.73126e-177	4.1006e-152	6.1595e-28	1.35534e-139	4.05227e-118	5969.67	7284.33	1441	110.665	118.419
Ppp4r3a	68734_Mm.87077.1.2	1.341	1.25795	1.06602	4.91311e-09	0.00423238	0.558213	0.744493	0.0620064	0.300301	0.828614	0.835246	0.00584186	0.0371022	495	254.333	737	17.9416	8.08412
Mea1	17256_Mm.295009.1.1	1.7881	1.25838	1.42096	5.77912e-84	0.000531709	5.31864e-05	0.835925	1.47297e-29	0.00958539	1.44025e-14	1.3943e-22	0.461783	1.86718e-09	3297.67	3794	275	320.33	323.193
Prdm2	110593_Mm.361709.1.1	1.49717	1.25864	1.18951	1.53459e-63	7.15117e-09	3.17865e-05	3.27049e-19	1.63357e-10	1.1624e-09	0.0197709	0.00387898	0.0481573	2.94348e-08	87.3333	121.667	887	2.63014	3.21325
Cep350	74081_Mm.260247.1.2	1.42109	1.25921	1.12856	5.92465e-13	0.155303	0.0157208	0.271678	8.92106e-06	0.652914	0.0447986	0.0482645	0.0979806	0.723848	1882	723.667	3370	14.9181	5.03044
Trmt61a	328162_Mm.38041.1.12	0.675061	1.26043	0.535578	2.09914e-11	0.0152178	0.00182487	2.13257e-05	0.629587	1	0.449897	0.88013	0.682143	0.208432	726	357	1304	14.8724	6.41339
Ppp1r2	66849_Mm.291593.1.9	1.78549	1.26181	1.41502	6.10349e-22	0.128672	0.438401	2.16518e-05	0.00157284	0.568701	6.19373e-09	0.292808	0.00202822	0.151885	616.667	105	633	26.0238	3.88582
Ahctf1	226747_Mm.128165.1.57	0.9049	1.2636	0.716131	3.3613e-21	0.00215946	0.106825	7.84501e-07	0.00641946	0.156755	6.26904e-06	0.446489	0.710282	0.00928397	486	389.333	63	206.072	144.77
Elavl1	15568_Mm.119162.1.1	1.1776	4.56796	0.257795	0	1.16897e-135	5.75312e-15	3.37231e-11	1.08743e-299	3.00086e-85	9.58318e-79	2.66472e-232	1.18017e-58	8.86422e-53	3861.67	1592.67	1582	65.2066	23.5839
Tcf12	21406_Mm.171615.1.8	0.241268	1.26464	0.19078	9.69009e-89	4.47079e-23	5.24006e-08	2.66834e-10	5.3172e-15	0.000111072	1.01754e-05	4.25097e-16	3.35351e-05	1.80942e-06	970.667	245.667	597	43.4329	9.63982
Rgs19	56470_Mm.274366.1.3	0.836707	1.26538	0.661231	8.80891e-08	0.046114	0.0410072	0.175624	0.676658	0.873959	0.261324	0.0938775	0.0701893	0.26048	155.667	404.667	795	5.2306	11.9241
Mpv17l2	234384_Mm.213010.1.4	1.39769	1.26739	1.10281	4.34862e-06	0.852108	0.285271	1	0.172741	0.0117169	0.160582	0.365582	0.300621	0.500832	82.3333	43	228	9.64637	4.41805
Rap1b	215449_Mm.233009.1.8	2.35963	1.26868	1.85992	1.25838e-173	4.12816e-20	8.98801e-35	5.95053e-76	0.119149	1.30164e-06	3.77415e-26	0.0261665	0.315767	1.17848e-10	1416.67	1532	377	100.381	95.195
Mllt3	70122_Mm.288898.1.4	1.88297	1.26878	1.48408	0	0.00507655	1.58039e-26	0.0352117	0.091409	1.43636e-17	0.252998	9.04722e-107	2.54018e-170	6.62243e-95	5897.67	13563.7	1502	104.89	211.546
Atp6v1g1	66290_Mm.371615.1.5	1.19093	0.254997	4.67039	0	6.8069e-21	2.86601e-15	2.7536e-67	1.56795e-30	3.34894e-23	3.31804e-84	1.3106e-31	1.54496e-24	4.62676e-83	2021.33	1702.33	294	183.66	135.642
Mul1	68350_Mm.103413.1.20	0.966494	1.27077	0.760558	0.0167828	0.63551	0.510246	0.19107	0.733705	1	0.759281	0.869308	1	0.559336	1298.67	599	3293	10.5349	4.2612
Usp47	74996_Mm.16974.1.81	0.994523	1.27078	0.782611	5.40085e-68	0.00211755	3.07662e-29	1.06255e-18	9.09626e-09	0.0212733	0.884856	0.000221422	0.000154982	0.13278	2061	1567.67	540	101.955	68.0075
Pcnx	54604_Mm.86584.1.57	1.89639	1.27181	1.4911	4.40932e-92	0.400022	0.0171523	0.33165	1.35989e-32	9.59866e-16	4.39347e-23	2.57931e-11	0.00101607	1.28924e-06	728	1222.67	339	57.366	84.49
Brwd1	93871_Mm.240871.1.3	1.4431	1.27316	1.13347	1.47911e-11	0.145043	0.372948	0.0977202	0.000239038	0.159067	0.417481	0.00140416	0.229835	0.546201	1558.67	1620.67	1358	30.6603	27.957
Sod2	20656_Mm.290876.1.7	1.19905	23.2256	0.051626	0	6.37635e-199	9.46025e-217	4.6331e-154	6.71992e-72	2.37325e-90	2.69387e-42	2.85679e-124	1.21117e-143	2.62651e-86	393.667	433.333	315	33.3842	32.2262
Cmtm4	97487_Mm.29658.1.2	0.31592	1.27521	0.247738	1.94391e-18	0.499401	0.205526	0.727882	1.59108e-05	0.192852	0.00016344	0.000108886	0.326146	0.00146096	184.333	70.3333	512	9.61739	3.21802
Nt5c2	76952_Mm.248652.1.6	1.3719	1.27606	1.0751	4.39051e-40	0.000835701	1.00336e-11	0.30855	1.73226e-06	0.269385	4.20635e-14	0.659222	0.00325075	0.00403437	468	853	390	32.0556	51.2367
Hnrnpu	51810_Mm.2115.1.29	1.23385	1.2774	0.965902	2.08545e-26	0.769784	0.191571	3.87873e-07	0.023346	0.258867	0.0173124	3.42447e-09	4.49483e-06	0.226391	1150	1080	98	313.469	258.163
Ppp2r5c	26931_Mm.240396.1.9	2.96808	1.2778	2.3228	8.95933e-135	4.87934e-19	3.48267e-34	6.98858e-47	0.0608498	0.0212995	2.27221e-05	0.00215072	9.0756e-11	1.31244e-16	345.667	265.667	66	139.906	94.2953
Cdk12	69131_Mm.260516.1.25	1.69157	1.27867	1.32292	1.22217e-91	0.0112522	0.000107861	5.19767e-41	0.0571394	0.00174579	1.65461e-27	3.62193e-08	0.000159033	0.00203784	2242.67	4101	1366	43.8568	70.3293
Nedd1	17997_Mm.378972.1.3	2.0139	1.28239	1.57043	5.41602e-47	3.45713e-05	2.67824e-08	8.24432e-14	0.32626	0.530738	0.0235237	0.00072791	2.07262e-06	1.15455e-10	2168.33	4479.67	1236	46.8631	84.9032
Ap3m1	55946_Mm.352104.1.4	1.20145	1.08381	1.10854	1.79394e-127	0.0420679	6.30236e-29	3.28983e-06	2.4274e-55	0.0100833	4.26668e-18	0.00142324	5.06824e-14	0.0273033	1796.33	3081.67	948	50.6176	76.1508
Aebp2	11569_Mm.86453.1.29	2.61401	1.28408	2.03571	9.19051e-242	7.54548e-54	1.17134e-52	5.81093e-15	0.179064	0.576718	3.98774e-12	2.71135e-46	3.45726e-48	4.63563e-17	3709.67	3127.33	3038	32.619	24.1148
Pml	18854_Mm.278985.1.2	2.09789	1.2841	1.63374	7.76809e-49	0.410856	4.02074e-07	5.59404e-07	1.33258e-08	0.186599	0.0554405	0.00201688	6.72417e-12	4.49616e-12	488.667	346.333	2000	6.52688	4.05659
Fxyd6	59095_Mm.208287.1.14	2.35927	1.28487	1.83619	4.5891e-22	0.000186944	0.221038	0.267797	1.71444e-06	0.0832557	0.243612	5.73968e-05	0.00369636	0.0056214	1307.67	3609	1169	29.8817	72.3218
Pxn	19303_Mm.18714.1.28	1.38424	0.276517	5.00599	6.00448e-168	5.94832e-29	1.36527e-25	1.59304e-41	1.25507e-15	6.33279e-13	5.04109e-25	4.66219e-07	2.31972e-05	1.07107e-11	1032	687.333	976	28.2457	16.4974
1700037H04Rik	67326_Mm.27711.1.7	1.17449	1.28649	0.912938	2.65599e-06	0.0631661	0.0137145	0.685674	0.570038	1	0.0854145	0.653088	0.30191	0.465757	92.3333	20.3333	173	14.2572	2.75334
Specc1l	74392_Mm.27716.1.37	1.60764	1.28674	1.24939	5.08912e-16	0.517273	0.024834	0.267335	0.00019222	0.434695	0.0493245	3.3372e-05	0.117259	0.00918851	5917.33	8685	2591	61.0073	78.5234
Whamm	434204_Mm.181641.1.20	0.270871	1.29064	0.209874	1.06872e-111	2.61542e-17	2.67284e-25	5.16658e-09	4.80359e-05	9.30401e-10	0.117082	1.4274e-16	1.17203e-24	3.38018e-08	782	1163	658	31.7471	41.4048
Tubb5	22154_Mm.273538.1.1	1.20441	3.37443	0.356921	0	2.14851e-128	4.88883e-166	2.86686e-104	2.11816e-14	3.77188e-30	2.50569e-05	1.33269e-18	8.69859e-35	1.46043e-08	3979.67	3403	1233	86.2198	64.6541
Psg16	26436_Mm.143686.1.5	1.81386	1.29144	1.40453	8.39777e-13	0.0146854	9.70592e-06	0.0108823	0.438788	0.218118	0.289209	0.367574	0.307247	0.173192	251.667	35.6667	226	29.7468	3.69701
Hist3h2a	319162_Mm.368977.1.1	2.05244	1.29201	1.58856	5.76769e-15	0.596828	0.504093	0.560573	0.0205968	0.288039	0.0269502	8.88369e-05	0.00924371	0.000260469	288.333	226.333	920	8.37202	5.76312
Rabep1	54189_Mm.7087.1.47	1.20629	6.11308	0.197329	0	1.32267e-87	2.72406e-115	4.53099e-89	2.15682e-05	7.03376e-18	5.59655e-05	2.52194e-15	2.19813e-32	7.8035e-15	813.333	763.667	917	23.6931	19.5088
Rbbp6	19647_Mm.4480.1.38	1.03033	1.29427	0.796068	9.21106e-21	0.264357	0.00166082	0.270056	0.396258	7.29423e-07	0.0578118	0.308442	4.32318e-07	0.0348651	14827.7	929.333	1365	290.177	15.9491
Gas2l1	78926_Mm.44591.1.3	2.28636	1.29796	1.7615	6.07523e-27	0.873935	1.80759e-05	0.00124154	3.97702e-11	1	0.000226866	0.00201062	0.0194336	0.878646	473	208	1833	6.89321	2.65826
Ccna2	12428_Mm.4189.1.6	1.12871	1.29852	0.86923	3.58387e-42	0.682856	9.86751e-14	0.0792716	0.0052049	1.33248e-06	0.558679	0.162305	7.14558e-16	0.00149312	3104.67	3047	440	188.489	162.225
Wdr82	77305_Mm.265125.1.22	1.39508	0.279244	4.99591	0	4.55315e-105	0	0	9.18859e-09	2.98992e-162	1.26472e-112	0.000535856	3.7603e-128	9.23706e-86	5092.33	6010	1149	118.391	122.533
Fam63a	75007_Mm.279287.1.8	1.17997	1.29938	0.908101	1.12412e-110	0.938379	3.1889e-37	0.000157595	2.7292e-18	2.8561e-07	8.49858e-06	2.8767e-28	0.0425511	2.93959e-12	1313.33	2358.33	309	113.538	178.79
Ryk	20187_Mm.335391.1.28	1.43563	1.30145	1.1031	1.35651e-16	0.77902	0.594518	0.00289212	0.0392251	0.00918732	0.622215	0.00607563	0.0731146	1.01672e-06	595	868.667	408	38.9565	49.8758
Ptpn2	19255_Mm.260433.1.7	1.72262	1.30264	1.3224	3.88915e-31	7.3675e-08	3.70844e-09	1.38699e-06	0.641213	0.257801	0.781061	0.00268555	0.00043689	0.00677472	877.333	923	781	30.008	27.6852
Inpp4a	269180_Mm.150420.1.19	0.668135	1.30343	0.512598	2.12853e-36	3.26627e-08	1.99818e-12	1.66782e-13	0.836334	0.0681008	0.129448	0.0382784	0.867895	0.798352	250.667	257.333	264	25.3639	22.8344
Bccip	66165_Mm.199223.1.1	1.37903	1.30492	1.05679	9.18998e-10	0.0516943	0.193688	0.0106318	0.769715	0.618855	0.391256	0.076074	0.00333239	0.182722	171	142	236	19.3556	14.0953
Rock1	19877_Mm.6710.1.47	0.860202	1.30651	0.658397	1.48162e-178	3.03027e-12	2.24553e-49	5.04192e-85	1.38138e-08	0.051861	3.45667e-09	4.08386e-06	0.0197079	2.1668e-09	1141.33	2296.67	107	284.939	502.818
Mvb12b	72543_Mm.254914.1.7	2.07928	1.30832	1.58927	2.53431e-166	7.93784e-29	8.54562e-54	2.37364e-34	0.663133	1.93047e-07	0.094037	1.14989e-08	1.79919e-24	6.31981e-12	2848.33	1196	363	209.608	77.183
Piezo1	234839_Mm.334869.1.25	0.714258	1.30984	0.545303	1.28519e-06	1	0.612429	0.0131824	0.129348	0.341658	0.37576	1	0.535541	0.0179004	75	21.3333	485	4.13088	1.03042
Ncbp3	66874_Mm.88597.1.1	1.22453	6.34462	0.193003	0	1.53072e-67	1.08439e-96	3.49935e-95	6.04432e-10	3.60882e-16	1.16359e-19	5.06538e-08	4.3374e-13	1.93785e-16	1760.67	1404.33	2942	15.9867	11.1821
Gorasp2	70231_Mm.271950.1.28	1.94475	1.31403	1.47999	1.16494e-171	0.211922	2.2179e-17	3.66364e-07	1.30528e-46	5.85289e-10	4.12061e-25	3.20199e-41	1.48201e-07	4.52861e-21	5294.67	5668.67	782	180.865	169.813
Hs2st1	23908_Mm.12863.1.2	2.88031	1.31462	2.19098	0	5.84857e-104	1.41825e-53	2.74667e-91	1.30735e-43	7.53266e-22	5.7465e-39	0.107958	8.79373e-08	0.0329369	7947.67	23866.7	3043	69.7687	183.733
Psg16	26436_Mm.143686.1.11	1.66754	1.31488	1.26821	1.06029e-05	0.717385	0.0265832	0.0727859	0.222285	0.636955	1	0.718809	0.200357	0.374612	217.667	35	319	18.2274	2.57024
Bbx	70508_Mm.28940.1.18	1.98188	1.31513	1.50698	1.91784e-44	0.797641	0.000423264	0.0231597	2.26591e-18	0.00442939	0.0358772	1.63591e-15	0.0349096	0.119276	1323.67	113.667	443	79.8175	6.01072
Tpm4	326618_Mm.295124.1.20	1.20765	1.3196	0.915164	5.50326e-05	0.29677	0.466702	0.353129	0.169474	0.507324	0.397109	0.480544	0.306673	0.223625	451	70.6667	1066	11.3017	1.55294
Ppp1r2	66849_Mm.291593.1.8	1.89857	1.31976	1.43858	1.31482e-18	0.0485361	0.627554	8.40674e-06	0.0114535	0.320759	9.08908e-07	0.222699	0.0221902	0.311175	678	115.333	698	25.9476	3.87076
Itfg1	71927_Mm.334685.1.11	1.23249	4.15222	0.296826	2.82805e-135	8.25166e-16	1.49306e-18	0.00292657	5.9839e-31	3.24916e-33	5.75408e-11	9.62892e-12	1.96074e-14	0.0371345	242	257.667	218	29.6539	27.6885
Rsbn1	229675_Mm.29366.1.20	0.853321	1.32005	0.646428	2.71678e-37	1.32235e-06	3.8957e-13	6.97841e-13	0.0414993	0.0703266	0.527425	0.350384	0.0116773	0.119994	1148.33	830	2019	15.1934	9.63028
1700030J22Rik	69528_Mm.272846.1.2	2.07323	1.32516	1.56452	4.21604e-36	0.24348	0.0878382	0.217374	8.50726e-11	1.09336e-12	4.73845e-11	0.431184	0.958804	0.497703	2051	3306	2349	23.3241	32.9698
Dnmt3a	13435_Mm.5001.1.45	1.23288	9.9614	0.123766	0	0	0	0	0	0	0	0	0	0	5290.67	10566	1390	101.676	178.071
Uba5	66663_Mm.224935.1.2	1.84459	1.32646	1.39061	4.0659e-31	0.130278	0.00394022	0.30757	7.94864e-06	1.40345e-08	7.75883e-05	0.000364624	0.0342311	2.38381e-05	421.333	63.3333	519	21.6861	2.85866
Gatad2a	234366_Mm.270044.1.3	1.23416	1.0189	1.21126	6.43844e-54	0.000131878	0.00329411	4.61031e-10	5.06607e-05	0.00193638	3.33299e-11	7.50238e-06	0.000368583	3.55554e-12	7198	9416.33	916	209.913	240.815
Vps26a	30930_Mm.260703.1.4	1.47573	1.32922	1.11022	6.29595e-130	1.17514e-19	1.46161e-07	0.336698	4.68919e-63	0.0465716	4.33874e-18	1.34562e-11	2.27531e-11	0.37528	25053	21392.3	887	754.5	564.978
Map3k10	269881_Mm.145362.1.8	0.105815	1.33017	0.0795498	1.47736e-20	0.0528532	0.0666532	0.00671529	0.00228769	0.000169711	0.0158623	0.00423932	0.000611405	0.0391229	8.66667	14	69	3.35526	4.75309
Cenpe	229841_Mm.161470.1.13	1.15153	1.33156	0.864796	1.66992e-44	8.52731e-10	0.385809	0.947628	3.06873e-21	0.0439373	0.00246043	2.96754e-06	0.00158081	0.0344185	769.333	3163.33	150	137.008	494.027
Ost4	67695_Mm.124539.1.39	1.50643	1.334	1.12926	7.29342e-09	0.00391374	1	0.0333351	0.0410691	0.508437	0.1689	0.165038	0.225258	0.426373	1250.33	775.667	101	330.695	179.908
Pcnx	54604_Mm.86584.1.64	1.76506	1.33409	1.32304	8.43528e-106	0.192765	3.07433e-07	0.151784	2.41813e-34	1.03256e-14	4.345e-32	1.90309e-09	0.0447244	1.01556e-08	1354.33	2481	737	49.0887	78.8599
Nub1	53312_Mm.5856.1.38	1.23711	2.55413	0.484355	2.86972e-76	0.00110881	0.00366344	0.000726315	7.6407e-12	4.85679e-10	1.37994e-11	2.42403e-13	1.96498e-11	3.98777e-13	1196	1081	883	36.1821	28.6789
Ccna2	12428_Mm.4189.1.8	0.961832	1.33425	0.720877	1.80523e-72	0.000366374	4.39482e-23	6.13816e-06	0.713513	3.71437e-11	0.13673	0.000122986	1.42821e-20	2.86966e-06	2200.67	2324	305	192.743	178.498
Agtpbp1	67269_Mm.153008.1.3	1.68436	1.33463	1.26205	8.36633e-24	0.262386	0.215277	1.30572e-08	0.154705	0.126884	4.22446e-09	0.979521	0.915447	0.000152551	2576.33	2541.67	340	202.417	175.12
Hist3h2a	319162_Mm.212549.1.1	2.05857	1.33603	1.5408	4.50546e-14	0.705144	0.371952	0.739399	0.0129522	0.250492	0.0313571	0.000159176	0.0167117	0.000858471	289.667	229	927	8.34722	5.78699
Elavl3	15571_Mm.347707.1.3	1.68109	1.33685	1.2575	2.5231e-175	0.0637958	2.18095e-27	1.2306e-24	2.01555e-31	0.54087	0.850537	1.47489e-71	6.31626e-10	1.70601e-12	2373	5559.67	2233	28.3878	58.3253
Samd8	67630_Mm.236484.1.12	0.902725	1.33709	0.675144	2.72533e-40	0.332742	2.39279e-10	6.99941e-15	0.15182	0.00061191	1.10148e-05	0.0315955	0.0142807	0.0010592	385.333	575	362	28.4349	37.2097
Primpol	408022_Mm.22108.1.23	1.90444	1.33889	1.4224	3.18662e-24	8.61286e-07	6.98018e-10	1.90977e-07	0.550102	0.464238	0.923145	1	0.184181	0.639198	404.667	476.667	448	24.1292	24.9249
Zfyve1	217695_Mm.59257.1.6	1.17715	1.33914	0.879037	9.65186e-29	0.0689395	2.03811e-07	0.0437711	0.888867	1.13882e-11	0.897046	0.0692596	4.80837e-06	0.0518972	172.333	128.333	238	19.3426	12.6316
Psmb7	19177_Mm.378992.1.2	1.61097	1.34098	1.20134	1.18573e-15	0.973278	0.764605	0.0305697	0.0198522	0.00470835	1.75699e-07	0.956906	0.630982	0.00525642	907	1317.33	79	306.693	390.63
Tcf12	21406_Mm.171615.1.4	0.076157	1.34208	0.0567454	8.93988e-166	1.14268e-41	9.90182e-10	2.096e-12	3.37542e-36	1.61575e-08	1.76009e-10	1.03578e-34	4.36832e-08	8.67922e-10	1214.67	319	835	38.8592	8.94955
Dera	232449_Mm.29181.1.20	1.68884	1.34347	1.25707	5.5806e-29	0.000546826	0.00790134	5.68738e-11	0.0760975	0.308321	2.73296e-07	0.413752	0.826354	0.000103587	2531.67	1117.67	215	314.551	121.779
Tgfb3	21809_Mm.3992.1.3	2.67835	1.34472	1.99175	7.96986e-24	0.239552	0.523943	0.861595	4.06496e-07	0.00540513	9.86649e-05	1.56506e-05	0.0215485	0.00100807	783.667	1716	1103	18.9792	36.4451
Ap3b1	11774_Mm.21185.1.58	1.98397	1.3456	1.47442	2.2543e-35	0.0120494	0.00329661	0.774403	7.41149e-16	0.0374998	5.27547e-06	2.43834e-07	1	0.0204985	2033	1264.67	598	90.8154	49.5418
Dsp	109620_Mm.355327.1.5	1.2617	1.34577	0.937528	1.45684e-27	0.0138289	0.10389	0.0058279	0.0330094	0.195601	0.0166469	4.89693e-06	4.51737e-08	7.3179e-06	338.667	449	2239	4.04056	4.69774
Pid1	98496_Mm.187470.1.2	14.6562	1.34725	10.8786	1.62281e-24	0.00904731	3.71143e-06	8.74526e-06	0.135499	0.000396517	0.000869504	0.365026	0.0185257	0.0174931	239.333	1404	2120	3.01572	15.5142
Atf4	11911_Mm.641.1.4	2.88024	0.281339	10.2376	0	0	0	0	2.3179e-135	0	2.57249e-294	2.0606e-147	0	1.18268e-301	9764	2858.67	235	1109.9	284.966
Orc1	18392_Mm.294154.1.29	1.00556	1.3485	0.74569	4.3628e-10	0.0464411	0.0198109	0.0321689	0.280697	0.151727	0.236992	0.158246	0.0737281	0.125177	483	560.667	275	46.9178	47.7605
Gphn	268566_Mm.341742.1.30	2.08419	1.34889	1.54511	4.97098e-51	0.596247	1.79728e-05	7.63829e-08	5.61436e-23	3.11991e-06	0.00113024	1.05516e-07	0.356501	0.81547	299	435	319	25.0382	31.9445
Tmtc2	278279_Mm.25225.1.2	5.89508	1.35116	4.36297	1.26363e-76	4.78886e-11	3.99001e-12	5.8249e-25	0.0122595	0.00222772	3.19897e-09	0.00165476	0.00025954	3.02579e-11	867.333	909.667	2160	10.7264	9.86564
Vps54	245944_Mm.170103.1.43	1.47268	1.35241	1.08893	5.97548e-19	0.526969	0.00608335	0.000225349	0.11271	0.0903504	0.0280355	5.44487e-07	0.137878	0.0385928	1737.67	397.667	790	58.7574	11.792
Dcun1d1	114893_Mm.379305.1.3	2.47706	1.35284	1.83101	0	3.39374e-26	2.24915e-77	3.10904e-101	1.56064e-08	2.01127e-34	2.93903e-47	0.645359	1.16908e-12	1.40251e-20	6056	19855.7	1794	90.1751	259.274
Cd72	12517_Mm.10154.1.23	0.914116	1.35344	0.675404	3.45133e-06	0.192147	0.585818	0.878587	0.674947	0.284646	0.44791	0.00616607	0.433991	0.151548	45.3333	91	264	4.58709	8.07485
Nme1	18102_Mm.299813.1.6	3.54852	1.35434	2.62011	1.64616e-39	0.263432	0.00106639	1	3.4016e-09	0.559877	0.000393961	2.60316e-15	0.00925842	3.24058e-07	349.667	85.3333	282	33.1229	7.0887
Mrpl49	18120_Mm.181290.1.8	1.00241	1.35554	0.739491	1.27353e-18	0.0179169	0.0660291	0.0160472	0.000121617	0.000714043	0.196989	0.0078329	0.0423505	0.0118215	145	60.6667	236	16.4127	6.02192
Emb	13723_Mm.274926.1.18	1.71689	1.35557	1.26654	4.59379e-44	0.469067	0.320649	0.0114158	2.87333e-16	2.38081e-09	3.64922e-05	0.0430499	0.000214283	1.16179e-07	100.667	290.667	370	7.26787	18.4031
Hif1a	15251_Mm.3879.1.31	1.60832	1.35643	1.18571	1.08832e-48	0.300961	0.0041202	0.035882	8.13917e-12	0.00828938	0.000377384	1.55307e-16	2.12852e-05	2.90602e-07	1362	1273.33	107	340.029	278.776
Dpy30	66310_Mm.28536.1.2	1.30609	1.35671	0.96269	0.00030213	0.715503	0.385302	0.404899	0.0894884	0.278271	0.276211	0.499212	0.8993	0.876534	1695.67	1617	155	292.235	244.385
Rfk	54391_Mm.7013.1.9	1.2741	1.36433	0.933865	1.0721e-25	0.206286	0.0251745	0.00527006	0.364276	0.000257373	0.528473	3.74926e-07	0.178629	1.18053e-09	3971.33	2174.67	346	306.608	147.236
Ccz1	231874_Mm.320432.1.3	1.4607	1.36457	1.07045	8.22528e-11	0.536247	0.249909	0.00565155	0.0011814	0.00801051	0.241251	0.305376	0.675636	0.230548	126.333	256	180	18.7486	33.3169
Pttg1ip	108705_Mm.28853.1.15	1.06232	0.281367	3.77558	0	5.90166e-36	0.00525618	0.00324217	1.62404e-86	9.82091e-21	3.27775e-24	3.76126e-131	7.36232e-46	1.04838e-53	11646	4849.33	1332	233.559	85.2854
Ccna2	12428_Mm.116711.1.23	1.41745	1.36539	1.03813	2.21656e-18	0.043376	0.0311579	0.181886	2.43678e-08	0.17454	0.0312312	0.532178	0.0042542	0.0299841	4267.33	3986.67	638	178.673	146.381
Amot	27494_Mm.100068.1.2	1.08172	1.36791	0.790781	0.00830477	1	1	0.265533	0.76702	0.865899	0.240666	0.472235	0.414345	1	1869.33	537.333	3628	13.7639	3.46955
Lsm14a	67070_Mm.276503.1.3	1.98907	1.36935	1.45256	1.18873e-106	1.13202e-23	8.99473e-36	3.62342e-19	5.09826e-08	7.96726e-16	1.69893e-05	0.919548	0.013948	0.364024	7650	20451	1041	196.306	460.215
Arhgef10	234094_Mm.240298.1.43	1.82496	1.36959	1.33249	1.00443e-50	0.464819	0.00148601	0.000553969	0.269414	0.299855	0.105827	2.93752e-24	2.16768e-11	4.82197e-08	243.667	110	1122	5.80131	2.29666
Ralgapb	228850_Mm.212317.1.36	0.799867	1.37293	0.5826	4.24807e-212	1.68054e-13	1.13474e-69	1.53971e-48	0.000327873	1.08699e-41	3.56112e-26	4.0305e-06	4.18072e-06	0.067652	2112.33	3388.67	756	74.6387	105.004
Nbr1	17966_Mm.784.1.59	1.22003	1.37312	0.888509	2.75795e-32	0.0971255	3.88606e-07	0.000327961	4.78988e-09	0.404519	0.501398	0.323998	9.99929e-08	7.07886e-05	6941.67	8690	1302	142.422	156.353
Tstd2	272027_Mm.331588.1.3	1.83102	1.37392	1.3327	3.55715e-14	0.0681116	0.88657	0.060707	0.000232522	0.01923	5.00542e-05	0.933639	0.0591403	0.785205	1059.33	223	1369	20.6706	3.81591
Cyb5b	66427_Mm.20242.1.13	1.54968	1.37561	1.12654	2.48665e-72	0.303348	1.96656e-27	1.72688e-14	1.32019e-08	0.000166815	0.480855	1.92012e-17	0.301028	0.0394354	3371.33	1723	2435	36.985	16.5761
Cse1l	110750_Mm.22417.1.6	1.67564	1.37846	1.21559	3.40158e-09	0.0443322	0.871447	0.317379	0.000398566	0.115842	0.623496	0.0256266	0.549283	0.684631	333.333	148	32	278.261	108.345
Itfg1	71927_Mm.334685.1.8	1.25603	7.86157	0.159768	0	1.70058e-53	8.237e-43	1.46695e-11	7.29199e-67	2.42481e-54	3.42225e-19	1.04331e-37	8.72672e-31	1.94651e-06	393	420.667	395	26.5778	24.9481
Sgcb	24051_Mm.89310.1.2	0.385137	1.38098	0.278888	7.12326e-40	1.29776e-06	0.0356078	0.000316519	0.00189107	0.474277	0.0299029	4.06797e-12	2.88298e-05	1.54835e-08	371.333	91.6667	696	14.2521	3.08531
Ythdc1	231386_Mm.196325.1.40	1.93398	1.38464	1.39674	3.38513e-08	0.0448074	0.0912231	0.0752701	0.0404406	0.0769348	0.0713704	0.699724	0.872167	0.811918	432	1550	752	15.3458	48.2848
Steap4	117167_Mm.31403.1.16	0.890414	1.38508	0.642862	5.63628e-22	2.0214e-05	0.125277	0.550503	9.92664e-07	0.10524	0.284242	1.93856e-06	0.0133361	0.526659	1142.33	1738.67	1813	16.8313	22.4655
Spata6	67946_Mm.275526.1.26	1.08602	1.38675	0.783141	9.88946e-13	0.0768066	0.192166	0.765474	0.157886	0.157098	0.630803	0.183211	1.81498e-05	0.00168243	112.667	241.667	241	12.4882	23.4907
Ica1l	70375_Mm.17834.1.2	1.14788	1.38814	0.826917	1.04181e-14	0.31096	0.00168087	0.00852759	0.241004	0.00122822	0.00664802	0.00616094	0.570083	0.338178	321.333	520	725	11.8397	16.802
Ccser2	72972_Mm.27621.1.10	2.57653	1.38836	1.85581	2.62412e-30	0.025561	0.591669	0.54652	0.00143973	0.622795	0.686466	1.20826e-14	5.83167e-06	7.32013e-06	68	176.333	33	55.045	125.175
Cyfip1	20430_Mm.333893.1.4	1.25741	6.2877	0.19998	1.98797e-52	1.7421e-08	0.000214694	2.60027e-08	4.72937e-07	0.000775218	5.64946e-07	2.17853e-07	0.000194041	2.33459e-07	1472.33	1484.67	2528	15.5579	13.7578
Nmnat2	226518_Mm.40548.1.18	2.79798	1.39013	2.01274	8.3422e-23	2.67283e-05	0.00612655	0.000157187	0.000204049	0.0301707	0.000988977	0.284464	0.0161226	0.116068	33.6667	42.3333	165	5.45054	6.01029
Nat8f2	93673_Mm.24251.1.12	1.26506	3.1224	0.405156	4.64939e-125	1.16629e-14	3.24869e-17	1.56303e-09	1.40824e-20	3.85526e-23	6.45023e-15	6.61541e-11	2.63122e-12	1.28794e-07	529	381	291	48.5608	30.6711
Ubxn7	224111_Mm.270108.1.15	0.658662	1.39175	0.473263	3.39627e-93	7.2911e-26	1.10813e-22	1.4986e-06	0.000375236	0.000404806	0.209796	7.39845e-16	1.14276e-14	0.00104109	535	635.333	657	21.7526	22.6534
Trip4	56404_Mm.208379.1.7	1.36779	1.39314	0.981803	4.82099e-16	0.349573	0.264251	0.0506459	0.0346581	0.890562	0.382028	7.91257e-06	0.000319261	0.00345948	671.333	326.667	89	201.498	85.9828
Birc5	11799_Mm.8552.1.11	2.1815	1.3952	1.56357	1.88467e-33	0.0190673	0.146666	2.02875e-06	0.00748249	0.104601	1.06763e-07	0.000297038	0.00820675	1.6308e-09	12147.7	19977.3	3069	105.735	152.489
Styx	56291_Mm.202561.1.1	0.478587	1.39628	0.34276	2.54068e-24	0.000403244	5.55137e-05	4.08089e-07	0.2752	0.0258621	0.0241155	0.0779734	0.00584761	0.00355382	1294	817.667	2945	11.7374	6.50411
Ube2h	22214_Mm.332967.1.2	1.46553	1.39671	1.04927	6.86024e-44	0.155134	2.06326e-13	0.568876	1.67783e-11	0.0898958	7.02752e-09	0.026649	9.53362e-08	0.139905	22289	28755	2060	289.032	326.996
Sh3glb1	54673_Mm.271775.1.12	2.26997	1.39918	1.62236	9.09676e-55	8.33491e-05	0.854438	4.12845e-07	7.03589e-07	0.49561	1.07405e-09	6.39679e-12	0.00678214	1.90418e-15	636.667	373.333	220	77.3059	39.7531
Eogt	101351_Mm.251789.1.2	1.57118	1.40085	1.1216	9.89572e-34	0.0262076	6.81166e-06	3.76981e-06	5.36287e-10	0.000175639	9.58563e-05	0.00190597	0.310712	0.275002	978.333	575.333	651	40.1448	20.7031
Fam133b	68152_Mm.240265.1.26	3.19183	1.40236	2.27604	4.45861e-100	2.0668e-16	4.11757e-26	1.76972e-37	0.114298	0.000163415	1.61712e-08	0.366509	0.00218775	1.22236e-06	697.667	1805.33	825	22.59	51.2626
L3mbtl2	214669_Mm.280768.1.39	3.49027	1.40254	2.48853	2.55873e-114	6.98198e-12	3.07945e-24	9.05285e-26	0.611311	0.00170098	0.0913921	2.56796e-09	7.60342e-21	7.08465e-22	370.333	129.333	37	267.371	81.8853
Hikeshi	67669_Mm.28679.1.5	1.47832	1.40384	1.05305	2.0518e-07	0.144619	0.0736181	0.335351	0.165731	0.137364	0.33324	0.113877	0.287658	0.231248	521.667	780.333	77	180.978	237.403
Arid5b	71371_Mm.222464.1.9	1.3375	1.40412	0.952555	2.67116e-38	0.0896653	1.0508e-05	1.42681e-08	0.0171206	0.00100467	2.2845e-09	0.60211	3.04347e-08	0.00275935	3271	2303.33	156	560.117	345.883
Ube3a	22215_Mm.9002.1.38	1.07222	0.299526	3.57973	5.89374e-62	2.49136e-19	4.53524e-07	6.26371e-08	2.2432e-10	0.000129507	6.16032e-05	4.70018e-07	0.00374864	0.002641	577.667	629.667	783	19.7078	18.8385
Smarcc2	68094_Mm.24449.1.15	1.43728	1.4065	1.02188	1.01245e-27	0.871471	1.75789e-08	1.34731e-05	6.64907e-08	0.54541	0.373476	2.8081e-06	0.128974	1	114.333	35.3333	38	80.3734	21.782
Ghitm	66092_Mm.182912.1.4	2.87816	0.306761	9.38241	0	1.43199e-101	6.84925e-112	1.95339e-93	7.88436e-135	6.58922e-146	1.62543e-124	2.0903e-93	2.66298e-103	2.78284e-86	6115	4049	1069	152.807	88.7293
Ufd1	22230_Mm.237594.1.17	0.762433	1.41022	0.540647	9.78018e-18	0.000196855	0.000127361	0.0231814	0.00958888	0.00725377	0.228584	0.0490572	0.0398804	0.540984	246.333	111.667	119	55.2967	21.9823
Zranb2	53861_Mm.259036.1.7	1.34229	1.41142	0.951021	3.79348e-37	0.589088	1.16902e-09	8.13202e-09	7.72656e-05	0.201948	0.28164	4.4249e-12	0.0644284	0.0540673	400	354	79	135.256	104.972
Nploc4	217365_Mm.309520.1.2	1.02239	0.337266	3.03139	1.29139e-227	7.20267e-19	1.6515e-62	3.53137e-44	0.00210426	6.72212e-29	1.8499e-16	2.98994e-05	1.38764e-33	2.83171e-20	6817.33	6942	1830	99.5145	88.8649
Fam45a	67894_Mm.26148.1.25	2.16427	1.41176	1.53303	9.79428e-25	6.32073e-07	5.56791e-05	0.571106	2.08437e-06	5.42756e-05	0.241636	0.0893437	0.203594	0.0980004	583	405.667	554	28.1114	17.1536
Extl2	58193_Mm.41739.1.21	8.69552	1.4121	6.15787	7.09385e-12	0.0185525	0.0147761	0.382718	0.0189965	0.0150512	0.402052	0.0549093	0.0269721	0.39715	201.333	83.3333	1877	2.86533	1.04004
Pias2	17344_Mm.6370.1.44	0.588326	1.41391	0.416098	4.60343e-51	1.65981e-18	1.16593e-10	0.000278145	7.38284e-10	3.84196e-06	0.0289987	0.0158299	0.209936	0.312865	435	641.333	1189	9.77306	12.6357
Ppp2r5d	21770_Mm.329083.1.7	1.85433	1.41496	1.31051	4.7035e-56	3.1058e-05	0.00047712	0.00053505	0.829911	0.399016	0.292138	1.14612e-13	5.53315e-15	9.66972e-17	1882.33	1518	887	56.6886	40.0908
Tnfrsf21	94185_Mm.200792.1.26	1.49498	1.41555	1.05611	1.01032e-28	0.000462226	0.0512554	0.0103213	0.00111834	2.72579e-05	6.19113e-06	0.000165009	0.00670364	0.00197914	29.3333	137.667	595	1.31694	5.42012
Sik3	70661_Mm.219459.1.33	0.902263	1.41581	0.637279	7.26519e-11	7.26483e-05	0.0088055	0.0468703	0.384976	1	0.252781	0.0600181	0.414867	1	177.667	20.6667	221	21.4752	2.19066
Dnajc3	100037258_Mm.12616.1.26	1.54635	0.342873	4.50999	2.98453e-209	1.38423e-15	7.63392e-20	1.95554e-19	3.10844e-32	7.15167e-38	7.59543e-38	5.48204e-15	8.62435e-19	1.80919e-18	430	691.667	79	145.4	205.1
Adal	75894_Mm.219449.1.19	3.02167	1.4164	2.13335	1.39354e-08	0.462488	0.350369	1	0.40671	0.000309091	0.0118436	0.140091	1	0.412314	17.3333	19.3333	232	1.9958	1.95216
Poglut1	224143_Mm.284366.1.4	0.725608	1.42179	0.510348	1.30879e-06	1	0.0025567	0.346204	0.371159	0.0776232	1	1	0.0664157	0.772742	200.333	176	1493	3.5844	2.76153
Smc6	67241_Mm.173953.1.6	1.35793	1.42197	0.954964	1.2785e-34	0.0730221	9.14847e-06	3.59899e-09	0.694644	0.0257001	0.00027427	6.84281e-10	0.000536736	0.0295698	1696.33	2351	136	333.193	404.959
Ero1l	50527_Mm.264435.1.8	0.375996	1.42264	0.264295	2.13795e-13	0.0088467	0.144292	0.0453548	0.00235757	0.0460912	0.00825139	0.0404795	0.32856	0.309664	399.667	18.3333	223	47.8758	1.9259
Herc2	15204_Mm.20929.1.88	1.71897	1.4238	1.20731	4.76643e-37	0.00807043	0.709259	0.549547	0.474616	0.0511579	0.296526	7.69154e-08	3.21654e-14	8.50682e-12	1450.33	2165.33	719	53.8843	70.5493
Mfsd13a	75146_Mm.159290.1.20	2.32548	1.42549	1.63135	9.62739e-08	0.00841559	0.76464	0.156257	0.0254225	1	0.299383	0.0635141	0.262746	0.753837	236	168	790	7.98009	4.98172
Dbnl	13169_Mm.256925.1.38	1.13995	1.42561	0.799627	1.17684e-05	0.387522	0.701419	1	0.743054	0.0168067	0.0528776	0.18399	0.42309	0.842251	243.667	161.333	813	8.00624	4.64869
Ift81	12589_Mm.10125.1.2	1.94066	1.42658	1.36036	5.99665e-22	0.337705	0.264545	0.816745	0.00414615	0.554568	0.156643	3.27718e-08	8.80459e-05	7.90799e-06	595	1294	705	22.545	42.9974
Exoc2	66482_Mm.293510.1.4	1.44948	1.42666	1.016	3.25081e-11	0.357373	0.624647	0.276796	0.000389254	0.0718271	0.0969235	0.392677	0.055437	0.00891847	424.333	244	291	38.9527	19.6424
Thap2	66816_Mm.32314.1.3	1.48467	1.43015	1.03812	1.46849e-45	0.0145445	2.70863e-06	0.000106917	0.0449168	0.274345	0.758075	1.31753e-19	4.59149e-06	6.16943e-08	332	146.667	787	11.269	4.3657
Cdkl2	53886_Mm.44963.1.11	1.75319	1.43094	1.2252	3.62334e-22	1	0.000504331	0.0146097	1.86905e-07	0.11648	0.00771678	3.3398e-05	0.235476	0.0372201	139.667	188	72	51.8183	61.1677
Wwp2	66894_Mm.261679.1.48	1.27493	3.70899	0.343741	3.60638e-162	1.22868e-10	7.98358e-10	8.42389e-06	2.74459e-36	5.16493e-37	1.43184e-27	7.14592e-16	3.79229e-15	7.93463e-10	430.667	527.333	320	35.9513	38.604
Rab5a	271457_Mm.329123.1.20	1.36234	1.43116	0.951917	6.87297e-29	0.00251158	0.302009	1.43014e-06	3.78356e-05	1	0.000667812	1.58838e-10	0.0449386	0.351295	932.667	171.667	492	50.6389	8.17368
Ppp2cb	19053_Mm.288765.1.21	3.12658	1.43142	2.18425	1.73759e-13	0.101596	0.00012212	0.0288379	0.664131	0.00456589	0.263087	0.562704	0.00419228	0.258053	2105	82.3333	562	100.055	3.43191
Kdm5c	20591_Mm.142655.1.51	4.4548	1.4322	3.11047	5.80936e-64	0.0843733	1	0.39012	2.49711e-18	1.18152e-09	8.58246e-09	1.09194e-15	2.4767e-07	2.57729e-06	485.667	462.333	1099	11.8049	9.85495
B4galt2	53418_Mm.123843.1.13	3.28406	1.43264	2.29232	2.13253e-25	0.00861705	0.723577	0.0856356	4.2953e-07	0.043765	0.000115928	2.53607e-06	0.124813	0.000578986	493.667	1261.67	870	15.1579	33.9721
Mllt11	56772_Mm.331208.1.7	3.2887	1.4328	2.29531	4.13271e-131	1.07315e-08	2.41669e-07	3.37432e-07	0.818831	0.849821	0.515036	1.51276e-39	1.61329e-33	5.39917e-38	385	723.333	416	24.7224	40.7326
Def8	23854_Mm.275127.1.30	2.55051	1.43295	1.7799	4.98473e-18	0.000982558	1	0.0903251	6.33361e-08	0.141548	0.000995466	0.131039	0.052481	0.915147	443	177	1670	7.08615	2.48287
Far1	67420_Mm.206919.1.40	1.78063	1.4339	1.24181	3.93236e-15	0.266047	0.021039	0.178594	7.96018e-06	0.302546	0.032874	0.000490833	0.611557	0.165526	770.667	899	1703	12.0886	12.3664
Idh3a	67834_Mm.279195.1.31	1.27813	5.23006	0.244381	0	2.23277e-76	6.09092e-48	1.11288e-18	3.42885e-102	7.74456e-68	1.86376e-31	1.36959e-95	7.89839e-64	1.33717e-29	2278	1558.33	623	97.6762	58.5962
Gnai2	14678_Mm.196464.1.7	2.13439	1.43443	1.48798	8.63403e-56	2.39982e-09	4.47606e-05	0.000582549	7.35439e-19	1.29757e-10	8.59408e-09	0.473715	0.173911	0.0204214	1215.67	1209	502	64.6895	56.4182
Rps6ka6	67071_Mm.37617.1.3	1.94058	1.43474	1.35257	6.23503e-24	0.289771	3.10281e-09	0.0986383	0.384098	3.03456e-07	0.155419	0.553035	2.49261e-05	0.281536	1765	2284.67	1327	35.5301	40.3319
Rbsn	78287_Mm.290734.1.2	1.03664	1.4353	0.722248	1.27619e-14	0.355038	0.0107243	0.0068075	0.643977	0.0390306	0.0266254	0.000900167	0.0299632	0.0272773	1558.67	1398.33	3702	11.2471	8.84853
Mtfr1l	76824_Mm.30153.1.6	1.4082	1.43562	0.980901	2.4738e-15	0.668078	0.66382	0.000971807	0.00195259	0.000223374	0.865073	0.314333	1	4.83973e-05	1259.67	974.333	406	82.8806	56.2184
Ttc39b	69863_Mm.5540.1.1	0.817223	1.43708	0.568669	8.69511e-75	4.17315e-06	2.39415e-33	0.161021	0.0547934	3.41118e-07	1.86422e-05	0.0104098	1.73194e-21	0.860341	641.667	334	803	21.346	9.74379
Dazap1	70248_Mm.148693.1.6	1.90713	1.43781	1.32641	1.81232e-19	0.905059	0.0663307	0.00187861	0.0399124	0.835459	0.23936	0.0308474	4.70281e-05	1.38786e-07	501	323.333	362	36.9702	20.9237
Atad5	237877_Mm.89551.1.4	1.46385	1.44119	1.01572	1.11678e-57	2.73378e-11	0.129431	6.28117e-09	2.84291e-13	0.016675	4.50803e-06	0.000409469	0.280695	2.04575e-14	4298.67	4484.67	1349	85.1226	77.8781
Spag9	70834_Mm.260737.1.59	1.48328	1.44155	1.02895	1.82003e-10	0.125509	0.0543123	0.0538204	0.00417068	0.455198	0.762995	0.000635665	0.883034	0.610129	384.333	24.3333	514	19.9741	1.10901
Rbm14	56275_Mm.276338.1.19	1.1174	0.350754	3.1857	7.29527e-144	1.07184e-12	0.033838	3.00391e-07	5.67498e-13	0.000793057	7.99063e-07	5.11514e-54	2.78291e-08	1.30802e-41	1373.33	969.667	1464	25.0587	15.5159
Ddx5	13207_Mm.220038.1.2	1.41577	0.352234	4.01939	0	7.54682e-49	1.82408e-27	4.2765e-26	1.18591e-203	8.38278e-159	1.3537e-160	5.40939e-170	8.37988e-132	4.2533e-132	8042	3561.33	710	302.572	117.504
Zfp775	243372_Mm.321041.1.9	4.3107	1.4435	2.98629	5.72801e-81	1.99315e-15	0.0694893	0.178177	1.03861e-29	7.94627e-06	6.62467e-06	1.66603e-21	0.00985873	0.0258471	1076.67	280.333	2324	12.3757	2.82576
Tjp2	21873_Mm.104744.1.2	1.93056	1.44371	1.33722	7.61739e-15	0.221468	0.00408825	0.00225534	0.171204	0.722272	0.78495	0.0590579	0.00101008	0.000644252	1654.33	1559.33	941	46.9631	38.8192
Gpat4	102247_Mm.200898.1.3	0.823446	1.44429	0.57014	4.90644e-47	3.51649e-10	1.34612e-08	4.58695e-05	0.00445622	0.0880152	0.737778	4.96568e-10	1.67776e-08	9.37324e-05	1055.67	759.667	925	30.4865	19.2388
Prkar2a	19087_Mm.253102.1.14	1.825	1.44775	1.26058	9.16695e-74	0.0646002	0.00182184	0.143131	1.84411e-09	4.68289e-28	2.9081e-10	0.000817014	1.12171e-16	0.000236444	3273.33	2001	380	230.107	123.356
Atxn7l1	380753_Mm.41540.1.11	0.618317	1.44824	0.426943	4.57275e-225	7.14915e-10	0.185822	1.99361e-05	2.94751e-113	2.17096e-35	5.80334e-40	7.16985e-23	0.102859	0.630446	1708.33	785	1296	35.212	14.1893
Wdr43	72515_Mm.257762.1.19	1.67553	1.45253	1.15352	6.49081e-10	0.244227	0.000180771	0.112906	0.161115	0.191388	0.370786	0.916205	0.0158718	0.78319	166.333	213	35	126.95	142.564
Rbm39	170791_Mm.153895.1.8	1.23528	1.45312	0.85009	2.26493e-123	5.015e-11	1.76683e-34	1.63045e-43	3.57936e-17	0.0548198	0.546841	1.1985e-16	0.0323838	0.376456	1550.33	1730.33	252	164.342	160.852
Ednrb	13618_Mm.229532.1.12	1.3104	1.4547	0.900803	9.32175e-17	0.000115264	0.00624169	0.00407039	0.0164526	0.00136798	0.00189233	0.747401	1	1	9.66667	40	185	1.39582	5.06507
Brd9	105246_Mm.278509.1.2	2.14819	1.45562	1.47579	3.73457e-25	0.154087	0.00112039	0.000133809	0.225636	0.00340687	0.000449924	0.0435613	0.00010961	9.78962e-06	380	289.333	145	70.0066	46.7442
Gba	14466_Mm.5031.1.12	1.33007	1.45781	0.912381	3.79824e-09	0.430974	0.464296	0.0060003	0.278996	0.731599	0.0083064	0.127752	1	0.0146054	77.6667	9	113	18.3603	1.86578
Cryzl1	66609_Mm.109823.1.5	1.65478	1.45803	1.13494	0.000704604	0.841115	0.801633	0.224521	0.402963	0.905363	0.509767	0.75469	0.440248	0.0753236	142	84.3333	204	18.5944	9.68425
Unkl	74154_Mm.38607.1.3	2.27895	1.45863	1.56239	8.43543e-10	1	0.176151	0.356476	0.0695077	0.00384781	0.0166312	0.0294939	0.432853	0.236563	663	389.667	2710	6.53533	3.36838
Acyp1	66204_Mm.311985.1.3	1.71423	1.4591	1.17485	3.40688e-10	0.79325	0.341248	0.00147786	0.513197	0.616049	0.00822963	0.859304	0.289675	0.00131494	1260	603	292	115.269	48.3762
Trip4	56404_Mm.208379.1.5	1.21758	1.45969	0.834136	7.92736e-37	6.56143e-07	0.213052	0.0543424	1.16727e-06	0.189003	0.0830287	2.30367e-11	3.63059e-07	0.000681148	1812	930.333	298	162.43	73.134
Mroh1	223658_Mm.4283.1.1	1.43231	1.46202	0.979677	7.44394e-06	0.149828	0.115557	0.181157	0.68681	0.819372	0.785856	0.0734093	0.499823	0.146261	298.333	137.667	170	46.8787	18.9704
Sav1	64010_Mm.379096.1.5	1.50595	1.46301	1.02935	1.37267e-17	0.314602	5.69936e-06	0.844232	0.147498	0.0450543	0.0244255	0.000745774	1	7.49105e-05	482	672.333	369	34.8934	42.683
Agpat3	28169_Mm.141230.1.2	6.53598	1.4648	4.46202	1.338e-30	1.0249e-05	0.381772	2.92713e-08	0.0183017	0.529743	0.000312663	5.78226e-05	0.607778	1.09661e-07	975.667	365.333	2098	12.4228	4.07925
Rgp1	242406_Mm.259311.1.18	2.33755	1.46559	1.59496	1.81347e-12	0.0800429	0.160771	0.0573936	0.00566146	0.000467733	0.00300224	0.830235	0.443237	0.839276	921.667	1019.67	4627	5.32105	5.16245
Exosc1	66583_Mm.289086.1.3	1.28934	8.18553	0.157514	0	3.17425e-185	1.06374e-149	1.44824e-129	6.6704e-69	1.18914e-58	4.05912e-42	1.28971e-82	2.42145e-68	2.04892e-50	1556.33	2052.33	516	80.5705	93.1741
Bmpr1a	12166_Mm.237825.1.6	1.29277	2.75382	0.469448	0	7.5118e-49	1.52242e-67	6.72176e-52	1.81013e-28	1.25938e-46	1.57742e-29	7.05173e-17	2.09143e-33	3.36943e-17	2220.33	1901.33	570	104.056	78.1412
Neurl4	216860_Mm.268347.1.62	3.69892	1.46893	2.5181	1.64887e-24	0.178866	0.0444979	0.0141336	0.00786052	0.00123936	6.42472e-05	0.00348431	0.000446696	1.50464e-05	549	249	552	26.5678	10.5671
Tmx4	52837_Mm.264096.1.5	1.33909	1.46963	0.911174	1.59007e-10	1	0.538003	0.00239052	0.139193	0.0204299	0.652962	0.0310532	0.00349451	0.613585	6248	535.333	3973	42.0093	3.15648
Rp9	55934_Mm.38235.1.9	2.194	1.47028	1.49224	3.63162e-27	0.0334684	4.00169e-09	0.000112764	0.621964	0.000218684	0.172947	0.561858	1.5793e-06	0.0115203	260.333	311.333	95	73.2031	76.7713
Pten	19211_Mm.245395.1.13	1.65287	1.47115	1.12352	2.57378e-07	0.39783	0.109211	0.00286522	0.0598025	0.605103	0.800304	0.156269	0.82175	0.555947	258	104.667	66	104.424	37.1502
Mlst8	56716_Mm.289516.1.2	0.969433	1.47195	0.658607	3.38724e-10	0.343507	0.162927	0.346716	0.00890932	0.00189374	0.116348	0.180593	0.0724218	0.67991	215.667	50.6667	653	8.82253	1.81763
Samd8	67630_Mm.236484.1.11	1.0441	1.47301	0.708819	4.18598e-35	0.578441	1.74584e-10	3.25902e-11	0.0712645	0.000544537	0.000667808	0.0655663	0.00232026	0.0032261	350.333	517	306	30.5832	39.5791
Ppp2r2a	71978_Mm.277291.1.7	2.2596	1.47343	1.53356	1.39778e-54	6.25613e-07	3.171e-05	0.0907665	2.07019e-05	0.000144099	0.0826297	8.21911e-16	2.06071e-12	1.85936e-06	3797	2791	715	141.859	91.4431
Nolc1	70769_Mm.78861.1.41	1.31091	2.18435	0.600139	5.70062e-86	0.0114056	9.30616e-07	0.0247902	6.53932e-11	2.75082e-21	6.3261e-11	1.74053e-09	4.17231e-18	2.6216e-09	1327.33	1616	449	78.969	84.3125
Usp48	170707_Mm.218478.1.59	3.08103	1.47472	2.08923	2.31143e-82	3.63885e-12	1.41199e-11	4.77024e-07	0.000372236	0.000738293	0.104895	2.54074e-18	1.96733e-17	6.5449e-12	490	405.333	491	26.6586	19.3387
Eri2	71151_Mm.334199.1.24	2.58889	1.47614	1.75382	2.49577e-72	5.17107e-16	1.23064e-14	3.75394e-26	0.0930508	0.236644	0.237296	0.000889093	0.000653312	3.44215e-09	946	2073.33	1651	15.3062	29.4184
Eri2	71151_Mm.274160.1.4	2.59917	1.47801	1.75856	1.04095e-72	5.16436e-16	6.51129e-15	3.75394e-26	0.0933203	0.255869	0.237296	0.000766502	0.000551609	3.44215e-09	946	2072.33	1649	15.3248	29.4399
Cenpu	71876_Mm.22108.1.23	0.755232	1.47875	0.510723	6.01702e-46	3.4557e-10	1.66989e-19	2.81617e-14	0.541207	0.0552487	0.450067	0.131902	0.208586	1	294.667	478	465	16.9278	24.0809
Trmt6	66926_Mm.34199.1.18	3.73342	1.4804	2.5219	3.45805e-38	1.10972e-07	1.71572e-08	3.93182e-16	0.551068	0.382984	0.0369136	0.414388	0.0429301	0.000333299	167.333	27.6667	80	55.8748	8.10147
Smurf1	75788_Mm.27735.1.8	2.47694	1.48175	1.67162	4.76211e-60	6.03432e-08	4.92377e-09	5.01276e-14	0.129807	0.0462407	6.25369e-05	2.79297e-06	2.19845e-07	1.38725e-12	457.667	619.667	346	35.3343	41.9545
Otud6b	72201_Mm.35492.1.2	1.31132	3.56326	0.368011	5.51799e-82	1.56687e-17	3.46325e-12	1.05231e-19	0.000193494	0.00811261	2.58584e-05	3.56965e-09	3.31796e-06	2.00999e-10	1865	1423	1705	29.2198	19.5514
Kif16b	16558_Mm.357348.1.3	2.27862	1.48489	1.53453	2.29995e-33	6.43572e-05	1.18193e-08	0.0068913	0.0105547	6.45502e-06	0.11982	0.00178605	7.51166e-07	0.0400616	3191.67	521.667	667	127.825	18.3216
Pbdc1	67683_Mm.273405.1.10	3.32149	1.48513	2.23649	1.80218e-19	0.00600445	0.000267192	1.51108e-05	0.165265	0.0240994	0.00747699	0.250105	0.0438013	0.0227872	170.333	27.3333	155	29.3556	4.13103
Pcnx	54604_Mm.86584.1.59	2.01908	1.48643	1.35834	1.22446e-95	0.301395	0.000946077	0.0152549	3.06661e-29	1.4244e-16	5.53396e-22	2.75178e-12	1.22053e-05	3.46724e-08	993	1759	467	56.8009	88.236
Adgrl1	330814_Mm.260733.1.27	1.77432	1.48769	1.19267	0.0033076	1	0.258569	0.651608	0.814405	0.260941	0.881493	0.407947	0.51715	0.496739	70.6667	6	37	51.0195	3.7988
Akap2	11641_Mm.348266.1.14	1.39645	1.48769	0.938672	2.12539e-65	0.0808136	0.0150666	1.8902e-21	1.50581e-06	6.37635e-16	0.0619945	0.014827	0.374708	2.79249e-17	2672.33	6326.67	774	92.2301	191.483
H6pd	100198_Mm.22183.1.2	2.12557	1.48831	1.42817	4.98526e-15	0.0646637	0.608029	0.239959	3.46816e-06	0.134261	0.000234668	0.929967	0.00815531	0.637611	1324	825	3171	11.1536	6.09473
Ttc39b	69863_Mm.5540.1.3	1.02919	1.4898	0.690827	1.00057e-41	0.130807	7.7174e-20	0.163595	0.000322872	0.00069368	0.00097611	0.679605	5.53927e-11	0.736169	352	174.333	381	24.6798	10.719
Anxa4	11746_Mm.259702.1.8	3.04057	1.49009	2.04053	1.25683e-12	0.543256	0.468265	0.481458	0.0171367	7.48229e-06	0.00771232	0.445078	0.0510158	0.457019	39	45	191	5.45449	5.5192
Mrpl24	67707_Mm.296008.1.3	1.89302	1.49079	1.2698	2.57952e-10	0.332565	0.245937	0.198401	0.0739989	0.0496656	0.0345911	0.0707091	0.0500296	0.0353465	418	785.333	107	104.356	171.936
Zmat2	66492_Mm.251155.1.2	1.7001	1.49163	1.13976	5.67212e-09	0.411235	0.00734461	0.0159085	0.0897225	0.744376	1	0.812299	0.0326531	0.0666381	226.667	293	104	58.2207	65.9981
Frk	14302_Mm.332432.1.11	1.77352	1.49238	1.18838	1.71809e-08	0.664588	0.617126	0.00097836	0.780874	0.759792	0.00607171	0.0960507	0.123746	1	23.6667	83	483	1.30892	4.02557
Ddx5	13207_Mm.296370.1.1	1.43374	0.357156	4.01433	0	9.48203e-49	1.02814e-27	9.99878e-26	2.59897e-208	1.10553e-163	6.0642e-164	3.93004e-171	1.96579e-133	1.8837e-132	8075.67	3573.33	711	303.411	117.734
Ipo5	70572_Mm.221452.1.58	2.81148	1.49265	1.88355	1.23052e-129	0.00922941	0.369725	0.144783	1.66234e-23	7.76198e-17	4.62146e-08	1.05431e-36	1.50552e-28	2.63141e-16	3469.67	1253.33	697	132.977	42.1241
Zfp282	101095_Mm.275552.1.16	9.26798	1.49336	6.2061	2.1004e-93	1.61623e-07	2.43358e-06	2.58242e-09	1.23307e-16	1.64339e-14	5.33257e-25	2.03616e-06	3.75344e-05	2.50392e-08	343	642	2409	3.80347	6.24303
Chtf18	214901_Mm.171123.1.2	0.173211	1.49649	0.115745	1.14664e-09	0.320009	0.131816	0.118166	0.720568	1	1	0.0310367	0.00305789	0.00336383	14.6667	82.6667	201	1.94921	9.63455
Lztr1	66863_Mm.161726.1.48	1.52203	1.49693	1.01677	0.000228296	0.36685	0.419388	1	0.122548	0.679555	0.692703	1	0.0484743	0.530643	72	34	629	3.05777	1.26627
Spast	50850_Mm.19804.1.28	1.85223	1.49792	1.23654	0	0.185179	0	1.79334e-115	0	2.9758e-06	3.70447e-78	0	0.201216	1.47069e-49	9862	14480	832	316.639	407.701
Adamtsl1	77739_Mm.87329.1.1	2.09969	1.50045	1.39937	1.61983e-36	3.25391e-08	3.93407e-10	0.00410162	4.16096e-06	7.74609e-08	0.0415687	0.349524	0.0712884	0.092412	3212.33	6419.33	2085	41.1564	72.1242
Spag9	70834_Mm.260737.1.61	1.1221	1.50046	0.747834	6.38325e-15	0.118834	0.228703	3.38458e-05	0.00413239	0.886907	0.015966	0.00144075	0.885295	0.0929759	460.333	32.6667	730	16.8451	1.04828
Utp6	216987_Mm.274961.1.6	1.32149	1.10992	1.19062	7.05182e-204	0.000117028	8.29886e-58	1.87708e-19	2.54027e-42	0.0283049	1.6525e-18	1.16735e-42	0.00934013	2.9859e-19	1418	1238	346	109.477	83.8188
Cul5	75717_Mm.218910.1.3	1.32257	4.75543	0.278118	0	1.3082e-31	7.22254e-13	1.51799e-05	3.97079e-103	2.21178e-60	8.84801e-49	5.5319e-58	4.90048e-31	3.98771e-21	2296.33	3142.33	2290	26.7869	32.145
Eif2s2	67204_Mm.377134.1.3	1.32397	3.04283	0.435113	0	6.47053e-117	0	0	1.67797e-23	1.29179e-17	1.95173e-69	8.31695e-07	1.10823e-32	5.78247e-92	5814	6285.33	464	334.719	317.327
Nampt	59027_Mm.202727.1.31	0.182247	1.50307	0.121249	7.46224e-112	1.08334e-07	1.69715e-15	1.3881e-17	4.01065e-11	2.17735e-19	5.05008e-23	0.00200635	8.8075e-10	3.75197e-10	1040.67	247.667	1184	23.4792	4.90019
Entpd5	12499_Mm.10211.1.4	1.65958	1.5067	1.10147	8.68205e-20	0.276063	0.748188	0.497074	0.48154	0.0594956	0.0238363	4.2893e-08	0.000131697	0.000219212	2468	1639.33	2250	29.3012	17.068
Cep290	216274_Mm.268474.1.5	0.573815	1.50768	0.380595	8.54772e-09	0.0143368	0.0237877	0.208922	0.02996	0.040085	0.255646	0.746419	0.708446	0.738937	117	70	508	6.15241	3.22798
Lman2	66890_Mm.38868.1.2	1.09559	1.50833	0.726356	4.58971e-35	0.253298	9.35708e-06	8.56041e-08	0.0555031	2.45092e-07	1.67684e-09	0.287315	0.0263186	0.00131147	5455.33	2363.67	2200	66.2402	25.1687
Zfp593	68040_Mm.300404.1.7	0.594136	1.50851	0.393858	8.39248e-12	0.291112	0.234443	0.888483	0.0321601	0.0233096	0.703132	0.0018225	0.00115544	0.124691	36.6667	47	280	3.49813	3.93221
Emp2	13731_Mm.246009.1.4	1.92152	1.50951	1.27294	1.15231e-32	0.751455	0.000276826	3.03573e-08	0.371555	8.64021e-06	9.13104e-10	3.25493e-06	0.538499	0.355141	287	516.667	299	25.6409	40.4796
Srek1	218543_Mm.33908.1.2	0.303042	1.5104	0.200636	3.64176e-77	2.01248e-08	9.85059e-13	0.00074014	2.53592e-14	1.36069e-19	3.55697e-08	2.90554e-05	9.68496e-09	0.0718623	1067.67	1576.67	1862	15.3172	19.8361
Ggnbp2	217039_Mm.356653.1.17	1.13742	1.51128	0.752623	1.67035e-05	0.144842	0.0455955	0.015354	1	0.528178	0.486283	0.748996	0.918526	0.93224	572.333	34.3333	109	140.264	7.37881
Rnf168	70238_Mm.228263.1.10	3.13374	1.51137	2.07345	0	1.26224e-28	0.218594	2.84767e-06	1.26977e-113	1.6498e-46	8.4654e-69	2.98702e-36	0.000451242	1.44516e-11	8881	12225	2519	94.1796	113.689
Srsf3	20383_Mm.358634.1.20	1.7675	1.51155	1.16933	8.6789e-32	0.201805	0.000116977	0.49548	5.42488e-13	0.0384596	1.0209e-07	0.000201637	0.305776	0.0565008	956.333	769.667	115	222.144	156.784
Jak1	16451_Mm.289657.1.10	1.18343	1.51194	0.782723	9.72465e-37	0.381328	0.842547	0.194237	8.96301e-05	0.0101771	3.77078e-05	6.12257e-10	2.06609e-06	3.58145e-10	1117	941	175	170.505	125.965
Srp72	66661_Mm.296976.1.36	1.24296	0.357677	3.47509	1.51703e-171	2.48492e-22	1.50864e-18	2.62231e-57	6.11552e-05	0.000473411	3.33603e-25	2.7578e-07	6.80421e-06	8.51473e-32	998.333	500	277	96.2762	42.2851
Ncaph2	52683_Mm.287977.1.1	0.757268	1.51328	0.500414	6.33528e-34	0.00164914	8.32673e-13	4.24935e-05	0.422355	0.000821604	1	0.114027	1.97988e-08	0.0138588	221.667	173.333	327	18.1082	12.4174
Ndufaf8	208501_Mm.46699.1.1	3.62464	1.51406	2.39399	1.77207e-12	0.00172519	0.0267293	0.00167825	0.0466505	0.31468	0.0422576	0.237554	0.750641	0.207003	71.6667	221.333	210	9.11635	24.6902
2700049A03Rik	76967_Mm.87290.1.7	1.50619	1.51536	0.993951	1.73817e-60	0.489551	4.04873e-17	9.10815e-11	1.76611e-20	0.220073	0.000371146	7.90971e-06	0.000483399	0.174562	1474.33	2203.33	102	386.117	506.031
Usp3	235441_Mm.38976.1.6	2.86696	1.51541	1.89187	2.91104e-89	5.7771e-16	1.0909e-24	1.73857e-29	0.454421	0.00160018	6.84783e-06	0.0525472	5.37012e-05	1.89081e-07	543.667	1128.67	242	60.0123	109.256
Tuba4a	22145_Mm.1155.1.2	3.69926	1.5169	2.43869	7.58868e-219	8.21471e-37	1.51815e-31	1.4652e-55	0.025836	0.445323	5.78596e-11	4.82687e-24	6.4932e-19	1.99051e-43	2733	8399	1328	54.9749	148.158
Utp6	216987_Mm.274961.1.5	1.71449	1.51745	1.12985	1.23823e-251	9.01619e-06	2.39102e-78	2.70242e-22	4.5613e-48	0.312979	1.0024e-21	2.22595e-52	0.031459	2.12097e-25	1967.67	1758	460	114.266	89.5278
Mlec	109154_Mm.153963.1.6	2.23032	1.51748	1.46976	5.105e-186	1.02526e-22	1.70767e-12	0.278959	2.0438e-21	4.68281e-11	0.0208194	1.55648e-63	4.22198e-46	7.98264e-11	3427.67	1832.33	959	95.478	44.7593
Ints3	229543_Mm.268564.1.32	1.72617	1.51881	1.13653	4.48212e-26	0.0141268	0.00127905	0.689738	0.000775908	0.0155474	4.40711e-08	0.0117401	0.099534	5.78898e-06	1296	870.667	154	224.806	132.443
Abcf3	27406_Mm.27135.1.43	0.816883	1.51909	0.537743	3.60568e-130	4.52198e-18	6.20986e-28	8.30878e-13	0.00166342	2.79086e-08	0.18231	2.53475e-19	1.44148e-31	4.9974e-13	1136	5223	460	65.9696	265.986
Kifap3	16579_Mm.4651.1.5	0.705313	1.52071	0.463806	7.61621e-15	0.0131025	4.19425e-05	0.000773227	0.390356	0.00552955	0.127711	0.589982	0.119318	0.923627	447	24.3333	154	77.5372	3.7015
Bet1	12068_Mm.286457.1.3	2.75474	1.52191	1.81005	6.37555e-33	2.2032e-05	2.59365e-06	5.30568e-11	0.065481	0.015813	1.5668e-05	0.273316	0.125498	0.00377891	970.667	2194	918	28.2456	55.9875
Slc39a6	106957_Mm.21688.1.2	1.85426	1.52212	1.21821	2.46833e-39	0.00382229	2.2007e-08	1.35949e-18	0.0163059	0.885696	9.16089e-05	0.0289154	0.935064	0.000603402	9652.33	14071.3	1145	225.19	287.89
Bend3	331623_Mm.26897.1.7	1.57941	1.52219	1.03759	7.92845e-09	0.620635	0.00276782	0.450592	0.324869	0.0900541	0.227177	0.146207	0.197244	0.0534419	2926.67	617.333	4714	16.5847	3.0678
Zfp282	101095_Mm.275552.1.17	8.80898	1.52221	5.78695	1.07823e-80	1.13813e-06	7.7089e-05	4.97928e-08	6.11386e-15	1.23498e-10	1.77062e-21	7.86597e-07	0.00011162	2.10264e-08	344.667	660.333	2531	3.63773	6.11178
Ccng2	12452_Mm.3527.1.27	2.43827	1.52293	1.60104	2.29652e-16	0.0141053	1.88759e-07	0.186488	0.278488	0.000243535	0.65621	1	0.0145792	0.712833	1360.33	887.667	1163	31.2456	17.88
Pnpla8	67452_Mm.54126.1.30	2.00111	1.52325	1.31371	9.73456e-26	0.107994	0.0105974	0.404164	1.35176e-06	6.57562e-08	5.04906e-05	0.0245272	0.169085	0.0113074	485.667	849.333	1173	11.0602	16.962
Fbxl2	72179_Mm.100278.1.4	1.47982	1.52349	0.971336	8.12777e-15	0.272607	0.00455964	0.000120208	0.000203104	0.0670437	0.33712	0.348684	0.420782	0.0807644	408	1926	907	12.0164	49.7446
Dph3	105638_Mm.2519.1.7	0.849588	1.52456	0.557266	3.95155e-92	3.74017e-08	0.0972968	0.0579866	4.55495e-43	2.36843e-20	4.12388e-09	7.89411e-10	0.0205626	0.25931	641.667	708.667	375	45.709	44.2698
Nipa2	93790_Mm.333893.1.5	1.62137	1.52717	1.06169	4.17431e-23	6.04583e-08	0.840314	0.255485	0.0220789	0.00769219	2.72024e-05	6.02008e-06	0.663023	0.174404	964.333	311	975	26.4208	7.47227
Etl4	208618_Mm.237935.1.39	6.02707	1.52832	3.94359	1.77883e-55	8.38403e-05	2.8542e-05	0.00632921	7.64982e-16	1.26823e-15	9.22945e-11	0.0351556	0.0156172	0.238906	135.667	822.333	899	4.03122	21.4282
Icmt	57295_Mm.277464.1.17	1.0401	0.371735	2.79796	2.2079e-186	1.33549e-08	1.25196e-40	2.94932e-16	0.006904	1.51952e-29	3.14709e-08	1.78055e-12	1.69833e-51	4.48467e-22	1195.33	2292.33	1036	30.8214	51.834
Dnajc28	246738_Mm.101927.1.3	0.030692	1.53264	0.0200255	5.44516e-38	8.59363e-07	2.78498e-07	5.61242e-06	8.35113e-06	1.86052e-06	4.36402e-05	0.0371098	0.015045	0.107082	109.333	86.6667	1647	1.7733	1.23269
Fam188a	66960_Mm.34059.1.7	1.84949	1.5339	1.20574	1.24872e-45	1.11296e-06	1.78215e-15	1.08983e-18	0.036857	0.138361	0.0822973	0.0128566	0.38672	0.276848	2013	3103.33	269	199.901	270.255
Tanc1	66860_Mm.27917.1.45	1.60617	0.37443	4.28965	1.22405e-282	3.20855e-28	7.05379e-28	5.82042e-34	6.30703e-09	1.48352e-08	1.58941e-10	2.2707e-53	1.90197e-53	1.44676e-63	7418	5518	3023	65.5499	42.7603
Ubr4	69116_Mm.318691.1.103	1.58514	1.53408	1.03329	6.15977e-05	0.285915	0.479873	0.149095	0.731434	0.0737493	0.92338	0.588828	0.294316	0.348839	845	295.667	112	201.54	61.8417
Cops2	12848_Mm.3596.1.3	1.79906	1.53558	1.17158	4.58228e-74	3.75644e-09	0.00615053	7.99197e-16	7.39376e-12	0.926489	7.07081e-18	0.00604179	1.00465e-17	0.844083	2723	4184.67	736	98.8309	133.193
Nptn	20320_Mm.15125.1.25	1.91461	1.53801	1.24486	4.13391e-38	0.00211656	4.02684e-09	3.93618e-15	0.437119	0.0528608	0.00078644	2.26637e-06	0.0602482	0.496612	1128.67	1757.33	473	63.7423	87.0342
Fermt2	218952_Mm.379356.1.9	1.13705	1.53895	0.738853	1.13684e-123	5.53782e-14	4.85975e-08	4.01854e-07	5.67353e-33	2.28418e-22	0.703853	9.51987e-26	1.74716e-17	0.692869	2938.33	1548.33	272	288.573	133.35
Sft2d2	108735_Mm.288369.1.5	0.926072	1.5408	0.601034	1.257e-64	4.42795e-08	1.43952e-14	0.805816	2.89558e-08	1.23099e-14	0.681303	5.124e-08	3.02681e-14	0.649761	2094.33	370.333	605	92.4727	14.3395
Serpinc1	11905_Mm.260770.1.19	1.69314	1.54145	1.0984	5.3748e-18	0.00266977	0.015232	5.46977e-05	0.00454322	0.000662762	0.132927	0.155309	0.0431838	0.900133	119	1003	194	16.3858	121.114
Nudt1	17766_Mm.118846.1.9	1.63405	1.54181	1.05983	4.39723e-06	0.555072	0.406038	0.573782	0.160633	0.0964843	0.750372	0.54485	0.760174	0.00705925	201	287.667	323	16.6233	20.8633
Nisch	64652_Mm.298728.1.1	2.28308	1.54447	1.47823	9.56088e-07	0.770016	0.652759	0.0394403	0.763928	0.275373	0.00338157	0.395914	1	0.171243	1344.67	445.333	1246	28.8283	8.37267
Mphosph10	67973_Mm.26973.1.1	1.55856	1.54564	1.00836	2.41103e-36	0.596825	2.35828e-07	3.12853e-07	0.00593002	0.153119	0.160622	9.33938e-14	0.00204486	0.00196585	665.333	1136	100	177.731	266.119
Pole4	66979_Mm.195753.1.3	0.919596	1.54659	0.594595	1.2162e-250	5.86401e-14	2.54865e-77	3.73913e-94	3.72241e-11	0.000495839	3.1604e-08	0.917417	2.16258e-19	1.88055e-27	3045.33	8423.67	751	108.322	262.759
Brd3	67382_Mm.28721.1.10	0.416554	1.54727	0.26922	1.4613e-73	0.00552499	5.72461e-31	2.02971e-11	0.88738	3.85317e-15	0.00312143	0.328132	1.00506e-11	0.0646701	205.333	136.667	206	26.6266	15.5415
Ppp1r9b	217124_Mm.229087.1.21	4.03605	1.54962	2.60454	1.84111e-87	1.47553e-08	2.06287e-18	7.07559e-05	0.000190429	7.09173e-13	0.0635937	8.84715e-12	1.30319e-23	8.63351e-07	1942	1201	1272	40.7836	22.1184
Kyat3	229905_Mm.289643.1.23	2.84675	1.55364	1.83232	1.71895e-79	2.78866e-13	1.57018e-05	0.492792	2.78173e-23	0.0219996	0.00219885	3.99141e-29	0.508743	2.91545e-06	2132	327.333	457	124.622	16.7792
Map1lc3b	67443_Mm.28357.1.10	1.16212	1.55432	0.74767	6.38558e-37	0.000146844	0.464817	0.591355	6.06464e-15	7.85392e-06	1.84162e-05	1.74786e-06	0.0830899	0.124185	2309.67	1257	417	147.957	70.6149
Vamp3	22319_Mm.273930.1.4	1.51541	1.55621	0.973782	2.92949e-155	0.314608	0.937043	1.46346e-50	2.05295e-12	2.10351e-08	5.4064e-19	2.10609e-37	1.34715e-27	0.00102508	8969.33	1250	751	319.039	38.9912
Arhgap26	71302_Mm.329396.1.18	2.33812	1.55623	1.50243	5.56002e-116	0.0814227	0.00903274	0.887144	4.46102e-19	1.17378e-35	4.22528e-24	2.01044e-07	2.58651e-19	7.4069e-11	1330.33	2655.33	1446	24.5762	43.0177
Mtmr10	233315_Mm.214959.1.29	0.718547	1.55921	0.460841	2.13686e-24	0.6805	0.0515349	0.0914831	5.18311e-10	0.000185065	5.24166e-05	0.00081463	0.507289	0.320558	339	705.333	2975	3.04394	5.55398
Mtmr10	233315_Mm.357593.1.1	0.718547	1.55921	0.460841	2.13686e-24	0.6805	0.0515349	0.0914831	5.18311e-10	0.000185065	5.24166e-05	0.00081463	0.507289	0.320558	339	705.333	2975	3.04394	5.55398
Pdp1	381511_Mm.331489.1.9	2.82544	0.377075	7.49305	3.83506e-181	7.11414e-07	2.47453e-17	1.20133e-25	0.0102192	1.12736e-08	4.87308e-13	1.60399e-23	1.74779e-38	1.15218e-50	171	137.333	97	47.092	33.1666
Nipa2	93790_Mm.333893.1.7	1.7026	1.56094	1.09075	2.58986e-27	8.77628e-10	1	0.387523	0.0323058	0.00214722	1.73334e-06	2.82506e-07	0.830445	0.269953	935.333	299.667	909	27.4869	7.72274
Suv39h2	64707_Mm.128273.1.2	1.34374	5.92805	0.226674	0	0	0	0	3.14616e-84	8.94065e-199	3.38084e-235	4.85241e-69	5.62735e-172	1.57199e-201	6680.33	10689.7	1150	155.176	217.753
Metap2	56307_Mm.339134.1.2	1.34401	2.32301	0.578564	1.10735e-249	2.40801e-07	1.83314e-82	1.11651e-51	7.02123e-10	4.10714e-13	0.000753533	0.0143063	2.27697e-53	3.17417e-31	6402.33	9503.67	2182	78.3803	102.031
Bdh1	71911_Mm.293470.1.17	1.35435	4.62022	0.293136	1.1494e-281	3.9932e-45	5.50884e-47	4.93424e-65	3.09227e-27	8.05133e-29	2.8751e-42	2.89689e-07	2.41673e-08	2.11306e-16	1374.33	747.333	875	41.9573	20.008
Dnajc3	100037258_Mm.12616.1.40	2.23282	1.56358	1.42802	1.39647e-229	8.95774e-59	2.229e-11	2.67408e-07	2.63112e-86	2.91028e-27	4.60708e-21	3.59175e-21	0.405129	0.509502	5259.67	14966	1412	99.5054	248.295
Scn8a	20273_Mm.235758.1.28	0.875373	1.5643	0.559595	8.96796e-45	5.63506e-05	1.07105e-13	1.92389e-11	1.44393e-05	0.428175	0.0468283	0.183609	5.58473e-06	0.000260155	207.667	362.333	1526	3.63526	5.56225
Soat1	20652_Mm.28099.1.2	1.35554	14.2519	0.0951128	0	3.28792e-107	1.1522e-69	3.71465e-49	2.62054e-138	4.27087e-93	1.30562e-73	4.30616e-104	5.94809e-72	2.37492e-51	1481	1047.33	1320	29.9712	18.5869
Hsdl2	72479_Mm.272905.1.24	1.86829	1.56623	1.19286	0	0.935077	4.46376e-49	3.66207e-30	3.73196e-96	7.23706e-07	4.42315e-19	9.03608e-92	4.55295e-07	5.81668e-19	4383	2718	433	270.4	147.048
Tstd2	272027_Mm.331588.1.2	2.12038	1.56657	1.35351	1.46647e-13	0.0424085	0.544271	0.0550739	0.000468217	0.0135116	0.00026801	0.930824	0.10919	0.669432	1102	232.333	1426	20.6436	3.81671
Rb1cc1	12421_Mm.293811.1.37	1.98801	1.56718	1.26853	0	6.09506e-19	1.23564e-226	1.54139e-163	1.01319e-67	1.63911e-06	0.596813	3.54798e-82	0.0692367	0.000960816	3888	5067	729	142.469	162.825
Dock5	68813_Mm.102714.1.1	1.50626	1.56808	0.960574	4.74575e-12	0.00222648	0.336199	0.218837	0.312596	0.0213908	0.0117652	0.000572082	0.883723	0.728423	730	2125.33	904	21.5714	55.0751
Rcor2	104383_Mm.283859.1.20	3.65653	1.56935	2.32996	1.07291e-06	0.095878	0.333665	0.677852	0.0482272	0.351418	0.705502	0.0263778	0.222484	0.705091	303.667	96.3333	879	9.22851	2.56735
Gng12	14701_Mm.234342.1.2	1.11979	1.57393	0.711464	6.14507e-145	5.05362e-17	0.000187587	1.21868e-05	2.53466e-40	3.86011e-18	0.0757227	4.36798e-41	1.23992e-19	0.013256	2174.67	1939	264	220.045	172.056
Slc38a9	268706_Mm.259799.1.25	1.09386	1.57428	0.694837	2.90866e-44	4.1123e-08	3.14918e-11	4.17963e-06	0.00157122	1.0751e-05	0.0277482	0.000294132	0.0871123	4.47438e-07	303	430	606	13.3565	16.6224
Thap1	73754_Mm.48884.1.10	1.53697	1.57475	0.97601	3.202e-53	1.27861e-06	4.9606e-07	1.67675e-10	1.92253e-12	4.10135e-11	2.1623e-08	0.974401	0.844991	0.214475	877.333	1726.67	507	46.2253	79.7806
Snrnp27	66618_Mm.182650.1.3	1.80002	1.57494	1.14291	4.57609e-11	0.0036829	0.063311	0.20639	0.00206182	0.0583644	0.201842	1	0.346615	0.112948	640.333	952.667	145	117.967	153.911
Calm1	12313_Mm.285993.1.20	1.35743	5.0544	0.268564	0	0	0	0	0	0	1.9408e-294	0	0	1.72182e-180	24614	29184.7	1795	366.303	380.879
Gna13	14674_Mm.193925.1.18	0.995404	1.57784	0.630866	8.14867e-121	5.36514e-29	3.50854e-27	3.67499e-13	6.12537e-20	3.34963e-19	6.71188e-08	0.000185001	6.82572e-05	0.67737	2490	2176.33	1051	63.2878	48.5087
Spty2d1	101685_Mm.155687.1.6	1.3697	41.6717	0.0328689	0	0	0	0	0	0	0	3.12714e-236	2.18634e-298	1.32668e-204	1024	2627.33	702	38.966	87.6748
D17Wsu92e	224647_Mm.196577.1.10	2.02696	1.5781	1.28444	2.81975e-190	6.99162e-25	9.41902e-82	7.33291e-45	9.78436e-19	0.278702	3.16975e-10	1.39931e-06	1.66809e-05	0.0289414	549.667	511	59	248.869	202.892
Pigk	329777_Mm.331447.1.24	2.0993	1.58227	1.32676	1.33316e-76	4.75061e-08	0.00110225	1.21165e-25	7.44775e-07	2.75075e-15	0.404408	0.00380245	0.739749	9.01637e-18	769.333	950.667	2660	7.72602	8.37228
Asz1	74068_Mm.73091.1.2	1.48791	1.58263	0.940146	4.3262e-09	0.125454	0.288176	0.306487	0.462373	0.347165	0.320461	0.0265802	0.0170546	0.0167435	801.667	1105.33	300	71.3832	86.3116
Ugdh	22235_Mm.344831.1.3	1.56989	1.5832	0.991593	2.40371e-05	0.0431743	0.376574	0.834063	0.51163	1	0.0556235	0.26662	0.789623	0.295856	446	87.3333	333	35.7778	6.14374
Map1b	17755_Mm.4173.1.2	1.94882	1.5837	1.23055	2.0805e-184	2.66293e-25	0.000239027	1.58837e-20	2.00726e-32	0.409189	3.71446e-09	2.45662e-85	1.29539e-10	0.211955	3008	13552.7	1174	68.4436	270.429
Slc12a6	107723_Mm.220942.1.1	1.85609	1.58862	1.16837	4.50855e-11	0.192845	0.0487142	0.881982	0.556582	1	0.104296	0.00603867	0.0354477	0.000437911	1058.33	4112.33	2606	10.8485	36.9667
Selenok	80795_Mm.104491.1.7	1.68965	1.58876	1.0635	1.00623e-13	0.146867	0.00196068	0.305893	8.01473e-05	0.454719	0.184879	0.00178262	0.194103	0.489986	1949.33	1140	356	146.271	75.0156
Chst12	59031_Mm.28934.1.11	8.28742	1.58955	5.21369	8.8364e-08	0.75042	1	1	0.158811	0.38401	0.22478	0.00854703	0.0483547	0.0207844	98.3333	116.333	1636	1.60561	1.66578
Ggps1	14593_Mm.148039.1.7	1.24688	1.59056	0.783925	1.18818e-13	0.843203	0.000786896	0.170446	0.6733	1.54067e-05	0.0277685	0.0476522	0.0977434	0.783078	191.333	459.333	783	6.52758	13.7424
Arid4a	238247_Mm.241601.1.43	0.99042	1.59181	0.622198	1.44509e-21	0.00290352	0.00207533	0.917109	0.000626896	0.000530043	0.517078	0.000132471	9.14984e-05	0.125564	954.333	347.667	1092	23.3454	7.45826
Ppp2r5d	21770_Mm.329083.1.6	2.49706	1.59193	1.56857	3.4981e-36	0.283841	0.763042	0.0922934	0.0923307	0.0154674	0.310335	7.18479e-11	1.52864e-12	3.59522e-09	2028	1637	1022	53.0079	37.5228
Orc3	50793_Mm.260931.1.20	1.67047	1.59281	1.04876	6.24213e-35	0.0252979	2.76506e-07	0.000676775	0.00336602	0.816223	0.142771	4.69851e-11	0.0010921	6.5511e-07	375.667	383	98	102.4	91.5524
Sgcb	24051_Mm.89310.1.4	0.294919	1.59561	0.184831	8.67504e-51	1.4419e-09	0.0244907	3.22091e-05	1.64038e-05	0.37096	0.00696965	1.96252e-15	3.59684e-05	2.54762e-09	240.333	70.3333	463	13.8662	3.55858
Denr	68184_Mm.28549.1.6	1.27315	1.59892	0.79626	1.55106e-07	0.0297387	0.0605485	0.878767	0.0531747	0.0938014	0.76656	0.457516	0.904886	0.0619254	80.6667	17.3333	56	38.4795	7.25088
Nudt4	71207_Mm.24397.1.2	1.54094	1.59929	0.96351	4.0606e-18	0.0349484	0.143635	2.74125e-05	0.20133	0.156294	0.887921	0.000262356	0.000493687	0.00815426	3694.67	1600.33	2180	45.2733	17.1969
Ccne2	12448_Mm.246713.1.6	2.08432	1.60002	1.30269	8.79554e-20	3.16134e-05	0.377034	0.0393242	5.46633e-08	0.525992	1	9.86874e-05	0.553719	0.119433	1067.67	457.667	1399	20.3864	7.66352
Cttnbp2nl	80281_Mm.200327.1.2	2.71151	1.60008	1.69461	1.97942e-90	0.000365884	1.18934e-20	5.04157e-28	0.193964	2.18119e-09	2.99717e-12	0.726145	3.07147e-08	3.19026e-11	7674.33	23638.3	3765	54.4501	147.078
Cyfip2	76884_Mm.154358.1.6	1.39918	1.60376	0.872438	2.54218e-21	0.373706	0.00606373	1.14508e-08	0.0160903	0.312843	0.000144977	0.00695382	0.924075	0.020892	324.333	775	397	21.8235	45.7307
Nit2	52633_Mm.213292.1.5	1.38745	1.6049	0.864506	4.03948e-23	0.383459	0.000402995	0.815224	6.77434e-05	0.22019	0.0161585	0.156059	6.39967e-10	0.0133205	291.333	265.667	263	29.5909	23.6635
Nab1	17936_Mm.25903.1.6	1.36728	1.60584	0.851442	3.74403e-18	0.662558	4.1601e-06	0.0159294	0.968647	1.4117e-05	0.0169013	0.00599529	0.0755573	0.814514	444.667	550.333	460	25.8226	28.0262
Whamm	434204_Mm.181641.1.10	1.94931	1.60641	1.21346	1.14387e-05	0.475383	0.441321	0.258833	0.323107	0.606169	0.156946	0.120834	1	0.0567125	66.6667	65	18	98.9371	84.5937
Lrrc56	70552_Mm.45104.1.9	19.5792	1.60642	12.188	1.39001e-11	1	0.0281665	0.177932	1	0.0104569	0.0978848	1	0.000322825	0.00839358	90.6667	42	665	3.64208	1.47953
Sec63	140740_Mm.214344.1.42	1.37311	6.71696	0.204424	0	8.9074e-103	2.38447e-179	1.48091e-172	2.37361e-38	2.41911e-91	1.98691e-82	3.4541e-08	2.20894e-36	2.82596e-28	852	1731.33	1052	21.6345	38.5533
Rad51d	19364_Mm.9286.1.6	2.30242	1.60741	1.43238	1.94228e-27	0.311964	0.135024	8.81186e-07	0.283576	0.126804	1.4355e-06	0.075856	0.0181909	7.34655e-10	1214	342	640	50.6713	12.5182
Impad1	242291_Mm.218889.1.14	0.501252	1.60775	0.311773	1.50625e-33	0.22272	0.00215868	0.124729	0.0234402	2.71144e-09	1.33687e-08	0.270389	1.64959e-06	6.6278e-05	135.333	52.6667	782	4.62297	1.57771
Lypla2	26394_Mm.34302.1.1	3.95852	1.60866	2.46076	2.44933e-06	0.0651058	0.538056	0.715326	0.0828261	0.573411	0.74084	0.0189168	0.332213	0.442054	265	72	836	8.46765	2.01754
Mtfr2	71804_Mm.262151.1.12	1.63071	1.60893	1.01354	8.88149e-61	1.43069e-06	0.000634864	3.81907e-20	2.69733e-05	2.8963e-05	0.646758	3.89948e-11	4.32764e-10	0.00300278	1885.33	1218.33	770	65.4064	37.0657
Dbnl	13169_Mm.256925.1.27	1.37327	1.60905	0.853467	0.0168364	0.774145	1	0.682311	0.389977	0.634526	0.30545	0.72153	1	0.584467	124	84.6667	281	11.788	7.05835
Slc6a20b	22599_Mm.41963.1.3	0.978238	1.61083	0.607288	2.03988e-23	7.21562e-06	5.55062e-09	0.000295292	0.0224209	0.13149	0.0126917	0.490619	0.422463	0.222403	74.3333	221.333	317	6.26394	16.3563
Chmp1a	234852_Mm.41596.1.1	1.386	1.61115	0.860259	2.35188e-10	0.81799	0.0203286	0.0396915	0.0053138	0.512977	0.38999	0.917488	0.0140143	0.0260697	1481.67	907	1480	26.7431	14.3563
Wee1	22390_Mm.287173.1.23	1.78234	1.61186	1.10577	1.13305e-22	0.681812	1.84742e-05	0.612455	0.000636103	0.0409553	0.00630863	4.70388e-06	0.277273	6.85185e-05	4933.33	914.667	824	159.932	26.0035
Nap1l1	53605_Mm.290407.1.34	1.29634	1.61203	0.804171	6.27427e-115	1.64514e-07	0.425828	1.24817e-13	2.07755e-34	6.78749e-15	0.826544	5.57886e-33	1.14857e-14	0.960775	4864.67	4691	838	155.072	131.135
Cacna1h	58226_Mm.268378.1.36	1.91406	1.61209	1.18732	4.44485e-44	0.350054	0.430585	0.439651	5.89722e-11	6.64538e-11	7.60279e-14	0.000901599	0.00221332	0.00112812	482	586.667	365	35.2758	37.6526
Fam206a	230234_Mm.268148.1.19	1.25244	1.61257	0.77667	2.13861e-87	0.189869	1.16811e-14	0.141909	2.0106e-05	0.00687647	0.000100942	1.10791e-30	0.000208341	2.10931e-27	3143.67	1113.67	1861	45.1246	14.0186
[truncated: 7,212 more rows]

## Sheet: p<0.05 Genes
Cenpf
Rpl31
Prelp
Atp1b1
Aspm
Rb1cc1
Cd55
Enah
Trip12
H3f3a
Acbd3
Mdm4
Ncl
Nek2
Ddr2
Soat1
Fam126b
Phf3
Diexf
Tgfb2
Timm17a
Tpp2
Tuba4a
Epb41l5
Zbtb41
Lamc1
Suco
Prrc2c
Atf6
Ahctf1
Cdc42bpa
Wdr26
Slc39a10
Slc30a1
Scyl3
Eif4e2
Imp4
Agap1
Hjurp
Kif14
Cep170
Ncstn
Ppp1r7
Ube2w
Fbxo28
Lmbrd1
Tmem70
Zc3h11a
Tram1
Traf3ip1
Dtl
Txndc9
Cnih4
Chn1
Dut
Bcl2l1
Bub1
Dnajc1
Ehf
Wdr5
Ggta1
Gnas
Hspa5
Jag1
Anapc1
Mllt10
Ptprj
Zfp106
Ssb
Stxbp1
Surf4
Taf3
Top1
Tubb4b
Cstf3
Psmf1
Asxl1
Ralgapb
Zfp334
Hnrnpa3
Dido1
Cables2
Ciao1
Trp53bp1
Mga
Zhx3
Ctdspl2
Nol4l
Serf2
Atg13
Dnlz
Caprin1
Ywhab
Stam2
Chp1
Vapb
Trpm7
Suv39h2
Dph6
Oser1
Tanc1
Eif2s2
Naa20
Rbm18
Ccdc34
Secisbp2l
Tmem230
Fmnl2
Acbd5
Arl5a
Rtf1
Eif3j1
Trim44
Ubac1
Stard7
Zzz3
Dcun1d1
Noct
Hps3
Eif4e
Rfxap
Man1a2
Pik3ca
Snapin
Sort1
Tpd52
Zbtb10
Ythdf3
Gmps
Fam160a1
Rap1gds1
Hs2st1
Gyg
Pigk
Fubp1
Cd160
Foxo1
Cdc42se1
Rbm8a
Dap3
Ube2d3
Anp32e
Rsrc1
Prpf38b
Mfn1
Ufm1
Bcas2
Sec62
Ube2q1
Pgrmc2
Tsc22d2
2810403A07Rik
Cttnbp2nl
Pde4dip
Tiparp
Osbpl9
Prkaa2
Car8
Ankrd6
Faf1
Dnaja1
Usp48
Mfn2
Prdx1
Ptp4a2
Rad23b
Rbbp4
Rpa2
Rpl22
Sdf4
Coq3
Slc25a51
Ikbkap
Fam206a
Ptbp3
Usp1
Tardbp
Phf13
Padi6
Mrpl50
Clic4
Mysm1
Tfap2e
Pdp1
Akirin2
Ccnc
Rcan3
Rragc
Epb41l4b
Ube2j1
Mycbp
Icmt
Zcchc17
Tmem57
Inip
Atp6v1g1
Aptx
Pnisr
Ctnnbip1
Stx17
Zmym4
Ndufaf4
Dnajc8
Rere
Dcaf12
Ebna1bp2
Trmt10b
Mllt3
Btf3l4
Sfpq
Otud6b
Kif2c
Smu1
Rnf19b
Hectd3
Chmp5
Rell1
Dcun1d4
Tyw1
Mlec
Orai1
Atp2a2
Atp8a1
Cdk5
Lnx2
Lrpap1
Grpel1
Mtf2
Pxn
Rac1
Ran
Polr2j
Tmem60
Tyms
Zscan21
Insig1
Tapt1
Lrrc8d
Fbxo21
Oas1e
G3bp2
Dnajb6
Pebp1
Ubl3
Zfp68
A430033K04Rik
Shroom3
Rbm33
N4bp2l2
Hnrnpdl
Anapc4
Nub1
Ube2k
Ncapg
Noa1
Dynll1
Utp3
Pomp
Bod1l
Srp72
Rchy1
Ddx51
Rgs12
Pgam5
Zfp655
Gpn1
Wipi2
Rnf34
Ankrd17
Mrpl1
Bmt2
Rimklb
Bpgm
Eps8
Ezh2
Mtpn
Gng12
Magi1
Hipk2
Kras
Mthfd2
Recql
Bhlhe40
Strap
Dennd2a
Cpne9
Ppp4r2
Dera
Gmcl1
Lrrc61
Kbtbd8
Plxna4
Cops7a
Tmcc1
Far2
Kdm7a
Wee2
Ssbp1
Hnrnpa2b1
Copg1
Rybp
Slc35b4
Crbn
Mrps25
Chchd3
Serbp1
Arl8b
2810474O19Rik
Ergic2
Borcs5
Rbm28
Ing3
Slc37a3
Dppa3
Pex26
Kcmf1
Ahcyl2
Klhdc10
Avl9
Nat8f2
Gpnmb
Mtmr14
Spty2d1
Faap24
Slco3a1
Rnf169
Ap3s2
Cox6a2
Eif4g2
Fadd
Fbrs
Nucb1
Pak1
Cyth2
Ptpre
Cyfip1
Sec23ip
Paox
Edrf1
Tial1
Ube3a
Usf2
Samd4b
Tmem41b
Smg1
Ccdc9
Rpl27a
Rps15a
Gdpgp1
Rps3
Mrpl17
Taok2
Whamm
Arl6ip1
Clptm1
Psmd8
Ttyh1
Polr2l
Lamtor1
Rras2
Med29
Lrrc28
Pold3
Cd2bp2
Tmem135
Zfp84
Nlrp14
Nav2
Gadd45gip1
Mtus1
Ubxn8
Gpt2
Ciapin1
Slc7a2
Clcn3
Csnk2a2
Elavl1
Emc8
Upf1
Slc7a5
Usp10
Gatad2a
Ndrg4
Dync1li2
Ddx19b
Mcph1
Elmod2
Pskh1
Cherp
Zfp330
Hook3
Fbxo8
Vps37a
Banp
Mtmr7
Dnaja2
Nip7
Dda1
Cmc2
Cfap97
Wwp2
Bag4
Nutf2
Hsbp1
Rnaseh2a
Cdkn2aip
Itfg1
Tdrp
Mau2
Usp38
Rab11fip1
Klhl2
Lsm6
Cul4a
Itga9
Acat1
Alas1
Rhoa
Bnip2
Ube4a
H2afx
Myo5a
Pafah1b2
Rab3d
Sin3a
Lrrc1
Cep164
Sec22c
Morf4l1
Ubp1
Usp4
Rsl24d1
Zpr1
Med17
Kank2
Zbtb44
Sc5d
Myo9a
Dopey1
Gpd1l
Ick
1110059G10Rik
Trak1
Abhd5
Idh3a
U2surp
Cgnl1
Stt3b
Slc44a2
1110032A03Rik
Eif1b
Anapc13
Kbtbd3
Lrrfip2
Ccdc71
Ppp2r1b
Armc8
Cep57
Manf
Cul5
Ift46
Wdr82
Cnot10
Ice2
Pttg1ip
Mtrf1l
Btg1
Cs
Epb41l2
Sec63
Nfyb
Oaz1
P4ha1
Cdc34
Wdr18
Rab21
Nr2c1
Tspyl1
Katna1
Ppm1h
Frs2
Zbtb2
Hnrnph3
Cpsf6
Nus1
Ctdsp2
Krr1
Plxnc1
Ddx21
Metap2
Rgs17
Midn
Zfp280b
Llph
Cenpw
Tbc1d15
Rexo1
Rpl41
Fbxo30
Cand1
Stxbp5
Ube2n
Xpo1
Wdr92
Ccdc117
Mat2b
Srsf1
Acox1
Akap1
Ankfy1
Crk
Ddx5
Epn2
Grb2
H3f3b
Hspa4
Irf1
Nfe2l1
Ogdh
Phb
Pitpna
Med1
Med9
Arhgdia
Rab1a
Rel
Ncor1
Pank3
9530068E07Rik
Skp1a
Pik3ip1
Tom1l2
Taok1
Fam222b
Utp6
Ppp1r9b
Rhbdf2
Nploc4
Traf4
Ubb
Ube2b
Vezf1
Wbp2
Brip1
Gpatch8
Ahsa2
Alkbh5
Ube2z
Lsm12
Mprip
G3bp1
Pigs
Fam104a
Tmem104
Znhit3
Sap30l
Rabep1
Gosr2
Sap30bp
Smarce1
Rhot1
Pes1
Rpl23
Ncbp3
Ube2g1
Rffl
Dhx40
Tvp23b
Limd2
Etaa1
Trim37
Cnot8
Bod1
Fam83g
Fbxl20
Rps6kb1
Tbc1d9b
Sec24a
Lrrc59
Ston2
Arf6
Arg2
Calm1
Dnmt3a
Eif2s1
Max
Pnn
Sypl
Dicer1
Rock2
Sec23a
Sptlc2
Sdc1
Lin52
Itpk1
Rcor1
Cep170b
BC022687
Pacs2
Vrk1
Wars
Tmem30b
Srp54a
Synj2bp
Ppp2r5c
Ppp2r5e
Timm9
Prps1l3
Map4k5
Cpsf2
Cenpo
Vti1b
0610007P14Rik
Rbm25
Smc6
Npc2
Otub2
Pdia6
Atl1
Atg2b
Kidins220
Ssr1
Scamp1
Taf9
Hivep1
Cdk7
Cdyl
Cetn3
Fancc
Gdi2
Hmgcr
Map1b
Spin1
Exoc3
Zcchc6
Srek1
Arl15
Paip1
Zscan12
Tnpo1
Homer1
Ccnb1
Slc38a9
Gfm2
Mrs2
Ranbp9
Ssbp2
Trappc13
Yae1d1
Pdlim7
Ccdc127
Rreb1
2210016F16Rik
Zbed3
Pcbd2
Slc22a23
Gpbp1
Tubb2b
Arsk
Gpr137b
Glrx
Adarb2
4833439L19Rik
Dnajc3
Supt16
Anxa7
Bmpr1a
Bnip3l
Ctsb
Elf1
Fdft1
Glud1
Ktn1
Rps24
Dennd6a
Fam208a
Wbp4
Mapk8
Fndc3a
Tspan14
Gnpnat1
Ap3m1
Xpo7
Ghitm
Rpl15
Mrpl57
Nop9
Sugt1
Tm9sf2
Oxa1l
Nkiras1
Naa30
Ccser2
Zdhhc20
Tgds
Prkaa1
Acvr1b
Ank
Arf3
Atf4
H1f0
Slc11a2
Rad21
Galnt6
Mtss1
Tnrc6b
Trio
42800
Eny2
5031439G07Rik
Pphln1
Pacsin2
Dazap2
Csnk1e
Desi1
Kmt2d
Rbx1
Tob2
Slc4a8
Atp6v1c1
Eef1d
Oxct1
Yaf2
Brix1
Pdzd2
Trmt12
Nadk2
Scaf11
Tmem65
Rnf139
Arid2
6030458C11Rik
Polr3h
Nol12
Arvcf
Dyrk1a
Gspt1
Ifnar1
Itsn1
Psmd2
Zfp148
Usp7
Zdhhc8
Dgcr14
Sec22a
Senp5
Rcan1
Pigp
Senp7
Cdip1
D16Ertd472e
Snap29
Dnajb11
Atg3
Tmem39a
1810013L24Rik
Snx4
Lrch3
Zfp597
Bdh1
Naa50
Smpd4
Atp6v0c
Cd2ap
Cebpz
Qk
Ralbp1
Satb1
Sod2
Srf
Tbp
Tcp1
Tubb5
Ubr2
Srsf7
Pacsin1
Tiam2
Zfp952
Brpf3
Lsm2
Yipf3
Ddx11
Tmem232
Ypel5
Ppp1r10
Gpatch11
Gtf2h5
Wash1
Rrp1b
Wdr43
Hnrnpll
Srrm2
Ppp1r11
Slc39a6
Fam210a
Camk4
Egr1
Epc1
Fech
Galnt1
Kif20a
Mapre2
Wac
Taf7
4930503L19Rik
Txnl4a
B4galt6
Ska1
Zmat2
Tmed7
Paip2
Tubb6
Iws1
Nedd4l
Btaf1
Tm9sf3
Pacs1
Ccdc86
Zfp91
Gng3
Ide
Kif11
Oosp1
Rbm4
Fam178a
Zfand5
Vps13a
Add3
Syt7
Rbm14
Noc3l
Sdhaf2
Exosc1
Nhlrc2
Trmt112
Atad1
Nolc1
Mms19
Plce1
Syvn1
Cacul1
Mrpl16
Ogt
Rpl10
Abcb7
Bmp15
Cask
Ddx3x
Rbm3
Rlim
Tfe3
Zrsr2
Usp9x
Zfp92
Med14
Eif2s3x
Bcap31
Phf8
Ubqln2
Ctps2
Vma21
Alg13
Yipf6
